# Supplementary material for: A genetic screen identifies a protective type III interferon response to Cryptosporidium that requires TLR3 dependent recognition
Source: PLoS Pathog. 2022 May 18;18(5):e1010003. doi: 10.1371/journal.ppat.1010003 (PMC9154123; doi:10.1371/journal.ppat.1010003)
Supplement: S1 Table — (XLSX) [file ppat.1010003.s012.xlsx]

## Sheet: Sheet1
Name	Sequence
Cp18s F	CTCCACCAACTAAGAACGGCC
Cp18s R	TAGAGATTGGAGGTTGTTCCT
Hs GAPDH F	GCACCACCAACTGCTTAGC
Hs GAPDH R	AGTCTTCTGGGTGGCAGTGA
Hs IFNB F	ttgacatccctgaggagattaagc
Hs IFNB R	ttagccaggaggttctcaacaatag
Hs IFNL1 F	gttcaaatctctgtcaccac
Hs IFNL1 R	ttcagcttgagtgactcttc
Hs IFNL2/3 F	gccaaagatgccttagaagag
Hs IFNL2/3 R	cagaaccttcagcgtcagg
Hs ISG15 F	CCTTCAGCTCTGACACC
Hs ISG15 R	CGAACTCATCTTTGCCAGTACA
Hs ISG56 F	GGATTCTGTACAATACACTAGAAACCA
Hs ISG56 R	CTTTTGGTTACTTTTCCCCTATCC
Hs OASL F	GCAGAAATTTCCAGGACCAC
Hs OASL R	CCCATCACGGTCACCATTG
Mm GAPDH F	TGACCTCAACTACATGGTCTACA
Mm GAPDH F	CTTCCCATTCTCGGCCTTG
Mm Ifnl 2/3 F	agctgcaggccttcaaaaag
Mm Ifnl 2/3 R	tgggagtgaatgtggctcag
