# Supplementary material for: A genetic screen identifies a protective type III interferon response to Cryptosporidium that requires TLR3 dependent recognition
Source: PLoS Pathog. 2022 May 18;18(5):e1010003. doi: 10.1371/journal.ppat.1010003 (PMC9154123; doi:10.1371/journal.ppat.1010003)
Supplement: S2 Table — (XLSX) [file ppat.1010003.s013.xlsx]

## Sheet: Sheet1
Gene Name	sense	antisense
CD151	CCCAACUACUGAGCUGAGAtt	UCUCAGCUCAGUAGUUGGGtg
CD151	GCCUUUUGCUGCGCACCAAtt	UUGGUGCGCAGCAAAAGGCac
B3GAT3	AGGCAGAGCUGGUACGACUtt	AGUCGUACCAGCUCUGCCUtc
B3GAT3	GCUGUUAGAUAAGCCCAAUtt	AUUGGGCUUAUCUAACAGCaa
RALGAPB	GCAUGGAGUUUCGACGGAAtt	UUCCGUCGAAACUCCAUGCta
RALGAPB	GCAUAGUUUCCGGUACUUUtt	AAAGUACCGGAAACUAUGCtt
MGAT1	GCAAGUUCCAGGGCUACUAtt	UAGUAGCCCUGGAACUUGCgg
MGAT1	UGAGGACCAAUGACCGGAAtt	UUCCGGUCAUUGGUCCUCAct
CSK	CGAUUACCGAGGGAACAAAtt	UUUGUUCCCUCGGUAAUCGcc
CSK	CGCGCCUCAUUAAACCAAAtt	UUUGGUUUAAUGAGGCGCGta
STAT1	GGUUCACUAUAGUUGCGGAtt	UCCGCAACUAUAGUGAACCag
STAT1	CGGUUGAACCCUACACGAAtt	UUCGUGUAGGGUUCAACCGca
STAT2	CAACAACCGCUGGAGCUUAtt	UAAGCUCCAGCGGUUGUUGca
STAT2	GGCCGAUUAACUACCCUAAtt	UUAGGGUAGUUAAUCGGCCta
scrambled	CGCCCGAGGUUUUUGUACUtt	AGUACAAAAACCUCGGGCGta
scrambled	GCUUUUCAAUUCAUACAGAtt	UCUGUAUGAAUUGAAAAGCtg
