# Supplementary material for: A genetic screen identifies a protective type III interferon response to Cryptosporidium that requires TLR3 dependent recognition
Source: PLoS Pathog. 2022 May 18;18(5):e1010003. doi: 10.1371/journal.ppat.1010003 (PMC9154123; doi:10.1371/journal.ppat.1010003)
Supplement: S3 Table — Summary read count file used for analysis. Summary of MAGeCK analysis. GSEA for screening data. (XLSX) [file ppat.1010003.s014.xlsx]

## Sheet: gene summary
id	pos|score	Signficance	pos|lfc	num	pos|p-value	pos|fdr	pos|rank	pos|goodsgrna	pos|lfc	neg|score	neg|p-value	neg|fdr	neg|rank	neg|goodsgrna	neg|lfc
STAT1	4.9545e-16	6.60871	6.0773	4	2.462e-07	0.00033	1	4	6.0773	1	1	1	20108	0	6.0773
IRF9	4.0132e-14	6.60871	5.0526	4	2.462e-07	0.00033	2	4	5.0526	1	1	1	20107	0	5.0526
STAT2	7.523e-11	6.60871	4.951	4	2.462e-07	0.00033	3	4	4.951	1	1	1	20102	0	4.951
JAK1	1.8159e-10	6.60871	5.1754	4	2.462e-07	0.00033	4	4	5.1754	1	1	1	20104	0	5.1754
TMEM30A	6.2562e-10	6.60871	4.7245	4	2.462e-07	0.00033	5	4	4.7245	1	1	1	20106	0	4.7245
PIGO	1.985e-09	6.60871	2.7711	4	2.462e-07	0.00033	6	4	2.7711	1	1	1	20105	0	2.7711
MGAT1	2.4718e-09	6.60871	2.8475	4	2.462e-07	0.00033	7	4	2.8475	1	1	1	20103	0	2.8475
GPAA1	4.6788e-09	6.60871	3.1476	4	2.462e-07	0.00033	8	4	3.1476	1	1	1	20101	0	3.1476
RALGAPB	5.3914e-09	6.60871	3.636	4	2.462e-07	0.00033	9	4	3.636	1	1	1	20100	0	3.636
TYK2	6.6849e-09	6.60871	4.2148	4	2.462e-07	0.00033	10	4	4.2148	1	1	1	20096	0	4.2148
CSK	7.1379e-09	6.60871	2.955	4	2.462e-07	0.00033	11	4	2.955	1	1	1	20099	0	2.955
PIGP	1.2224e-08	6.60871	3.3147	4	2.462e-07	0.00033	12	4	3.3147	1	1	1	20098	0	3.3147
PGAP2	2.4821e-08	6.60871	2.4819	4	2.462e-07	0.00033	13	4	2.4819	1	1	1	20097	0	2.4819
PDCL	9.8609e-08	6.60871	3.2757	4	2.462e-07	0.00033	15	4	3.2757	1	1	1	20091	0	3.2757
CD151	2.1432e-07	5.90974	3.2959	4	1.231e-06	0.001456	16	4	3.2959	1	1	1	20095	0	3.2959
SLC35B2	2.8665e-07	5.90974	3.1645	4	1.231e-06	0.001456	17	4	3.1645	0.99996	0.99995	1	20077	0	3.1645
NBEAL2	4.2495e-07	5.76361	2.8905	4	1.7234e-06	0.001925	18	3	2.8905	0.22074	0.35023	1	6401	1	2.8905
IL10RB	6.9877e-07	5.65447	3.2635	4	2.2158e-06	0.002345	19	4	3.2635	0.9982	0.9982	1	20004	0	3.2635
IFNAR2	8.8835e-07	5.56734	2.903	4	2.7081e-06	0.002723	20	4	2.903	0.99987	0.99987	1	20066	0	2.903
RRP1B	1.0587e-06	5.43263	2.0313	4	3.6929e-06	0.003536	21	4	2.0313	1	1	1	20094	0	2.0313
IFNLR1	1.7253e-06	5.2865	3.3885	4	5.1701e-06	0.004725	22	4	3.3885	0.99994	0.99993	1	20074	0	3.3885
PIGL	2.0439e-06	5.17735	2.425	4	6.6473e-06	0.005811	23	4	2.425	1	1	1	20093	0	2.425
IYD	2.7809e-06	5.01766	2.3496	4	9.6016e-06	0.008045	24	2	2.3496	0.58251	0.63456	1	11891	1	2.3496
PIGH	3.6213e-06	4.90115	2.5109	4	1.2556e-05	0.010091	25	4	2.5109	1	1	1	20092	0	2.5109
PIGT	3.7684e-06	4.88446	2.7177	4	1.3048e-05	0.010091	26	4	2.7177	0.99998	0.99998	1	20085	0	2.7177
UNC93B1	3.8887e-06	4.85285	2.8449	4	1.4033e-05	0.010431	27	3	2.8449	0.94244	0.94244	1	18625	0	2.8449
FNDC3B	4.1688e-06	4.83785	2.5358	4	1.4526e-05	0.010431	28	4	2.5358	0.99529	0.99528	1	19919	0	2.5358
B3GAT3	4.312e-06	4.7958	2.6863	4	1.6003e-05	0.010726	29	4	2.6863	1	1	1	20090	0	2.6863
HSP90B1	4.5311e-06	4.80939	2.6988	3	1.551e-05	0.010726	30	3	2.6988	1	1	1	20089	0	2.6988
B4GALT7	8.7921e-06	4.472	3.4083	4	3.3729e-05	0.021878	31	3	3.4083	0.94087	0.94085	1	18576	0	3.4083
EXT1	9.4346e-06	4.44736	2.7315	4	3.5698e-05	0.022432	32	4	2.7315	0.97874	0.9788	1	19488	0	2.7315
PIGA	1.1268e-05	4.37573	2.5651	4	4.2099e-05	0.025653	33	4	2.5651	0.99999	0.99998	1	20088	0	2.5651
OLIG1	1.6686e-05	4.18547	1.589	4	6.5242e-05	0.038585	34	4	1.589	0.99998	0.99998	1	20087	0	1.589
TMPRSS3	1.7825e-05	4.15694	2.1803	4	6.9673e-05	0.040028	35	4	2.1803	0.99998	0.99998	1	20086	0	2.1803
NPR3	2.0743e-05	4.08628	2.187	4	8.1983e-05	0.045792	36	3	2.187	0.050867	0.12079	0.9536	2516	1	2.187
HTT	2.3181e-05	4.0278	2.0546	4	9.38e-05	0.050977	37	4	2.0546	0.99998	0.99998	1	20084	0	2.0546
KRTAP10-12	2.4383e-05	4.00993	2.3892	4	9.774e-05	0.05172	38	4	2.3892	0.99998	0.99998	1	20083	0	2.3892
NUTF2	2.5946e-05	3.98443	0.60502	4	0.00010365	0.052104	39	2	0.60502	0.25694	0.38949	1	7092	1	0.60502
SEC62	2.6082e-05	3.98443	2.1404	4	0.00010365	0.052104	40	4	2.1404	0.99997	0.99997	1	20082	0	2.1404
SYNCRIP	2.6848e-05	3.97025	1.855	4	0.00010709	0.052524	41	4	1.855	0.99997	0.99997	1	20081	0	1.855
ACTR3	2.8674e-05	3.945	1.571	4	0.0001135	0.054338	42	4	1.571	0.99997	0.99997	1	20080	0	1.571
SMARCD1	2.9541e-05	3.93018	2.0885	4	0.00011744	0.054916	43	4	2.0885	0.99991	0.9999	1	20072	0	2.0885
PIGV	3.4291e-05	3.87393	2.0254	4	0.00013368	0.061094	44	4	2.0254	0.99997	0.99996	1	20079	0	2.0254
MESDC2	3.8621e-05	3.82986	1.6683	4	0.00014796	0.066117	45	4	1.6683	0.99996	0.99996	1	20078	0	1.6683
JAGN1	5.5783e-05	3.66472	1.383	4	0.00021641	0.094598	46	4	1.383	0.99994	0.99994	1	20076	0	1.383
IFNGR2	5.7957e-05	3.64352	2.2014	4	0.00022724	0.09705	47	4	2.2014	0.99994	0.99994	1	20075	0	2.2014
PIGM	6.4167e-05	3.58961	2.7638	4	0.00025727	0.105577	48	4	2.7638	0.99969	0.99968	1	20055	0	2.7638
RIPK4	6.7492e-05	3.56301	1.6655	4	0.00027352	0.11	49	4	1.6655	0.99993	0.99993	1	20073	0	1.6655
PIGB	7.3477e-05	3.52918	2.5575	4	0.00029568	0.115099	50	3	2.5575	0.55527	0.61886	1	11557	1	2.5575
IKZF3	7.412e-05	3.52629	2.3071	4	0.00029765	0.115099	51	4	2.3071	0.99976	0.99975	1	20059	0	2.3071
KMT2D	7.6731e-05	3.50869	1.984	4	0.00030996	0.116887	52	3	1.984	0.91595	0.91594	1	17980	0	1.984
HDGF	7.7838e-05	3.50321	0.67611	4	0.0003139	0.116887	53	3	0.67611	0.85778	0.85754	1	16722	0	0.67611
TLR3	9.3559e-05	3.43119	2.0566	4	0.00037052	0.135464	54	4	2.0566	0.99954	0.99953	1	20046	0	2.0566
TXNRD1	0.00010129	3.39097	2.1129	4	0.00040647	0.144954	55	3	2.1129	0.43952	0.55953	1	10349	1	2.1129
OR4C12	0.00010301	3.38626	1.4438	4	0.0004109	0.144954	56	4	1.4438	0.9999	0.99989	1	20071	0	1.4438
APOBEC3D	0.00011143	3.35611	2.0134	4	0.00044044	0.151452	57	4	2.0134	0.99989	0.99989	1	20070	0	2.0134
SRP72	0.00011239	3.35225	2.4103	4	0.00044438	0.151452	58	4	2.4103	0.99989	0.99989	1	20069	0	2.4103
SIGIRR	0.00012131	3.31891	1.6257	4	0.00047983	0.158984	59	4	1.6257	0.99988	0.99988	1	20068	0	1.6257
ADAMTS18	0.00012179	3.31668	1.5436	4	0.0004823	0.158984	60	4	1.5436	0.99988	0.99988	1	20067	0	1.5436
NFIA	0.00013788	3.26139	1.771	4	0.00054778	0.177659	61	4	1.771	0.98936	0.98935	1	19755	0	1.771
KMT2C	0.00014412	3.24081	1.8845	4	0.00057437	0.183325	62	4	1.8845	0.99986	0.99985	1	20065	0	1.8845
ENGASE	0.00014831	3.2316	1.9234	4	0.00058668	0.184329	63	4	1.9234	0.98771	0.98771	1	19707	0	1.9234
CCDC22	0.00015879	3.20474	1.9147	4	0.00062411	0.193069	64	4	1.9147	0.99894	0.99894	1	20025	0	1.9147
ZNF524	0.00016203	3.1976	1.5981	4	0.00063445	0.193294	65	4	1.5981	0.99984	0.99983	1	20064	0	1.5981
PIGU	0.00017643	3.16577	2.5706	4	0.0006827	0.201679	66	3	2.5706	0.60338	0.64715	1	12162	1	2.5706
MX2	0.00017841	3.16265	2.1381	4	0.00068762	0.201679	67	3	2.1381	0.4334	0.55667	1	10291	1	2.1381
CD79A	0.00018034	3.15986	1.8862	4	0.00069205	0.201679	68	3	1.8862	0.52725	0.60357	1	11229	1	1.8862
MAP2K7	0.00018491	3.15099	1.8036	4	0.00070633	0.2029	69	4	1.8036	0.99849	0.99847	1	20012	0	1.8036
SCP2	0.00019566	3.12713	2.0863	4	0.00074622	0.210052	70	4	2.0863	0.99336	0.99339	1	19857	0	2.0863
AMIGO2	0.00019711	3.12371	1.8608	4	0.00075213	0.210052	71	4	1.8608	0.98847	0.98848	1	19730	0	1.8608
TATDN1	0.0002251	3.06503	1.5917	4	0.00086094	0.237149	72	4	1.5917	0.99977	0.99977	1	20063	0	1.5917
NO_CURRENT_446	0.00022703	3.63513	5.4156	1	0.00023167	0.09705	73	1	5.4156	0.99977	0.9998	1	20062	0	5.4156
C2CD2	0.00023449	3.04702	1.3714	4	0.00089738	0.243474	74	4	1.3714	0.99977	0.99976	1	20061	0	1.3714
S100B	0.00024165	3.0355	1.8666	4	0.00092151	0.243474	75	4	1.8666	0.99976	0.99975	1	20060	0	1.8666
RNF139	0.00024256	3.03411	1.6104	4	0.00092446	0.243474	76	4	1.6104	0.99976	0.99975	1	20058	0	1.6104
FAM47A	0.00024519	3.03043	1.2943	4	0.00093234	0.243474	77	4	1.2943	0.99975	0.99975	1	20057	0	1.2943
SURF4	0.00025417	3.01554	1.9865	4	0.00096484	0.248731	78	4	1.9865	0.98413	0.98407	1	19616	0	1.9865
ITGA3	0.00026177	3.00352	1.7734	4	0.00099192	0.249319	79	3	1.7734	2.5946e-05	0.00010365	0.059268	35	1	1.7734
HPR	0.00026188	3.00352	1.8761	4	0.00099192	0.249319	80	4	1.8761	0.97385	0.97388	1	19370	0	1.8761
RIC8A	0.00027634	2.98022	2.2818	4	0.0010466	0.259809	81	4	2.2818	0.99956	0.99955	1	20048	0	2.2818
NCKAP5L	0.00030072	2.9455	1.4554	4	0.0011337	0.276108	82	4	1.4554	0.9997	0.99969	1	20056	0	1.4554
YPEL2	0.00030549	2.93802	1.5041	4	0.0011534	0.276108	83	4	1.5041	0.99969	0.99968	1	20054	0	1.5041
DEFB121	0.00031893	2.9202	2.054	4	0.0012017	0.280699	84	3	2.054	0.90302	0.90297	1	17691	0	2.054
RSU1	0.00032034	2.91898	2.3985	4	0.0012051	0.280699	85	4	2.3985	0.9987	0.99869	1	20020	0	2.3985
TMEM230	0.00032317	2.9156	2.1865	4	0.0012145	0.280699	86	3	2.1865	0.84679	0.84654	1	16463	0	2.1865
EXTL3	0.00033034	2.90637	1.9502	4	0.0012406	0.283472	87	4	1.9502	0.98841	0.98843	1	19728	0	1.9502
SHROOM3	0.00034269	2.89181	1.3135	4	0.0012829	0.289854	88	4	1.3135	0.99966	0.99965	1	20053	0	1.3135
ZNF579	0.00036313	2.86576	1.129	4	0.0013622	0.304345	89	4	1.129	0.99964	0.99963	1	20052	0	1.129
RNF208	0.00037599	2.85063	1.5224	4	0.0014105	0.310105	90	4	1.5224	0.99962	0.99961	1	20051	0	1.5224
IGSF22	0.00037773	2.84808	1.9504	4	0.0014188	0.310105	91	4	1.9504	0.98251	0.98247	1	19573	0	1.9504
SHMT2	0.00041407	2.81082	1.4064	4	0.0015459	0.334238	92	4	1.4064	0.99959	0.99957	1	20050	0	1.4064
IFIT3	0.00043901	2.78805	1.4337	4	0.0016291	0.348483	93	4	1.4337	0.99956	0.99955	1	20049	0	1.4337
KCNJ15	0.00044959	2.775	1.9613	4	0.0016788	0.352568	94	3	1.9613	0.35497	0.4958	1	9055	1	1.9613
C9orf47	0.0004503	2.77386	1.7702	4	0.0016832	0.352568	95	3	1.7702	0.90423	0.90416	1	17719	0	1.7702
DPYSL4	0.00046081	2.76407	1.4476	4	0.0017216	0.352785	96	2	1.4476	0.3928	0.53684	1	9874	1	1.4476
TTC7A	0.00046147	2.76369	1.8762	4	0.0017231	0.352785	97	4	1.8762	0.99954	0.99953	1	20047	0	1.8762
KRTAP15-1	0.00046474	2.76023	1.2954	4	0.0017369	0.352785	98	4	1.2954	0.99954	0.99953	1	20045	0	1.2954
KRTAP19-7	0.00047883	2.74749	1.817	4	0.0017886	0.355936	99	3	1.817	0.56221	0.6228	1	11632	1	1.817
PTEN	0.00049901	2.73049	1.5848	4	0.00186	0.355936	100	4	1.5848	0.99901	0.99902	1	20026	0	1.5848
PHYH	0.00049932	2.73037	1.7294	4	0.0018605	0.355936	101	3	1.7294	0.88085	0.88074	1	17205	0	1.7294
ZNF746	0.00051335	2.71935	1.1509	4	0.0019083	0.355936	102	4	1.1509	0.99949	0.99948	1	20044	0	1.1509
C6orf120	0.00051353	2.71903	1.7612	4	0.0019097	0.355936	103	3	1.7612	0.487	0.58271	1	10809	1	1.7612
PIGC	0.00051389	2.71892	1.9414	4	0.0019102	0.355936	104	4	1.9414	0.99949	0.99948	1	20043	0	1.9414
ITPKA	0.00051546	2.71713	1.9475	4	0.0019181	0.355936	105	4	1.9475	0.96368	0.96361	1	19124	0	1.9475
DCP1B	0.00051662	2.71625	2.0749	4	0.001922	0.355936	106	3	2.0749	0.80371	0.80347	1	15529	0	2.0749
EXT2	0.00051772	2.71523	2.2054	4	0.0019265	0.355936	107	4	2.2054	0.97366	0.9737	1	19364	0	2.2054
TNS3	0.00051856	2.71458	1.6888	4	0.0019294	0.355936	108	4	1.6888	0.99814	0.99813	1	20003	0	1.6888
CSF2RA	0.00053001	2.70547	1.5309	4	0.0019703	0.360171	109	4	1.5309	0.99947	0.99946	1	20042	0	1.5309
KRTAP10-6	0.00053645	2.70019	1.9537	4	0.0019944	0.361297	110	3	1.9537	0.94498	0.94492	1	18675	0	1.9537
KRT78	0.00057161	2.67005	1.2747	4	0.0021377	0.381492	111	4	1.2747	0.99943	0.99943	1	20041	0	1.2747
IRF1	0.0005749	2.66815	1.8973	4	0.0021471	0.381492	112	3	1.8973	0.69091	0.70582	1	13424	1	1.8973
TRIM42	0.00059003	2.65938	2.0992	4	0.0021909	0.383082	113	3	2.0992	0.87406	0.87389	1	17089	0	2.0992
2020-03-11	0.00059969	2.65212	1.6994	4	0.0022278	0.384573	114	3	1.6994	0.76155	0.76297	1	14664	1	1.6994
COMMD7	0.00060382	2.6502	2.3675	4	0.0022377	0.384573	115	4	2.3675	0.99903	0.99903	1	20027	0	2.3675
RNF38	0.00062401	2.63629	1.5367	4	0.0023105	0.393732	116	3	1.5367	0.91986	0.91988	1	18093	0	1.5367
BAX	0.00064093	2.62613	1.3125	4	0.0023652	0.398208	117	4	1.3125	0.99936	0.99936	1	20040	0	1.3125
TMEM182	0.00064851	2.62091	-0.6316	4	0.0023938	0.398208	118	1	-0.6316	0.056217	0.13145	0.968195	2698	3	-0.6316
DMGDH	0.00064932	2.62048	1.2697	4	0.0023962	0.398208	119	2	1.2697	0.587	0.63726	1	11944	1	1.2697
CRYAA	0.0006694	2.6079	1.3305	4	0.0024666	0.406549	120	4	1.3305	0.99933	0.99933	1	20039	0	1.3305
QPCTL	0.00069479	2.59232	1.3222	4	0.0025567	0.417975	121	2	1.3222	0.25046	0.38241	1	6956	2	1.3222
OR1D5	0.00072145	2.57582	1.8811	4	0.0026557	0.42903	122	4	1.8811	0.97634	0.97645	1	19424	0	1.8811
MAPKBP1	0.00072587	2.57398	1.8254	4	0.002667	0.42903	123	4	1.8254	0.96067	0.96057	1	19036	0	1.8254
ITGB1	0.00073414	2.5684	1.5408	4	0.0027015	0.429056	124	4	1.5408	0.99524	0.99524	1	19917	0	1.5408
CHIA	0.00073704	2.56705	1.6049	4	0.0027099	0.429056	125	4	1.6049	0.99926	0.99926	1	20038	0	1.6049
ZNF266	0.00075154	2.56016	1.3892	4	0.0027532	0.429772	126	4	1.3892	0.99925	0.99924	1	20037	0	1.3892
KCTD4	0.00075224	2.55955	0.73825	4	0.0027571	0.429772	127	2	0.73825	0.65353	0.67949	1	12859	1	0.73825
SFMBT1	0.0007549	2.66498	1.6889	3	0.0021628	0.381492	128	3	1.6889	0.99925	0.99925	1	20036	0	1.6889
EEFSEC	0.00078655	2.54191	1.9591	4	0.0028714	0.440817	129	4	1.9591	0.9968	0.99683	1	19963	0	1.9591
DEFB128	0.00078848	2.54101	1.9356	4	0.0028773	0.440817	130	4	1.9356	0.99921	0.99921	1	20035	0	1.9356
MYNN	0.00079928	2.53526	1.2434	4	0.0029157	0.440817	131	4	1.2434	0.9992	0.9992	1	20034	0	1.2434
CTDSP2	0.00079977	2.53526	1.405	4	0.0029157	0.440817	132	4	1.405	0.9992	0.9992	1	20033	0	1.405
MMAA	0.00080919	2.53081	1.6094	4	0.0029457	0.442035	133	4	1.6094	0.99919	0.99919	1	20032	0	1.6094
SERPINE3	0.00085485	2.50625	1.5751	4	0.0031171	0.464283	134	3	1.5751	0.83295	0.83278	1	16148	0	1.5751
GPR150	0.00086723	2.50019	1.8102	4	0.0031609	0.467349	135	3	1.8102	0.80835	0.80809	1	15624	0	1.8102
PDS5A	0.00087325	2.49662	1.7765	4	0.003187	0.467768	136	4	1.7765	0.99913	0.99913	1	20031	0	1.7765
RBM11	0.00088994	2.48812	1.8358	4	0.00325	0.472505	137	4	1.8358	0.98916	0.98916	1	19751	0	1.8358
IGSF8	0.00089695	2.48594	1.1321	4	0.0032663	0.472505	138	4	1.1321	0.9991	0.9991	1	20030	0	1.1321
LPAR2	0.00091488	2.47848	1.6132	4	0.0033229	0.477263	139	4	1.6132	0.99677	0.99679	1	19959	0	1.6132
ALOX5AP	0.00094328	2.46573	0.94707	4	0.0034219	0.487992	140	4	0.94707	0.99906	0.99906	1	20029	0	0.94707
FOXC1	0.00095506	2.45972	1.084	4	0.0034696	0.49093	141	4	1.084	0.99904	0.99905	1	20028	0	1.084
BCAS3	0.00095968	2.45701	1.0212	4	0.0034913	0.49093	142	3	1.0212	0.95205	0.95199	1	18833	0	1.0212
PDCD1	0.0010115	2.43545	0.07049	4	0.003669	0.510613	143	2	0.07049	0.37038	0.51255	1	9389	2	0.07049
KRT33A	0.0010172	2.43289	1.4777	4	0.0036907	0.510613	144	3	1.4777	0.91238	0.91231	1	17894	0	1.4777
COMMD3-BMI1	0.0010225	2.43092	1.6368	4	0.0037075	0.510613	145	4	1.6368	0.99887	0.99886	1	20024	0	1.6368
C9orf40	0.0010494	2.41926	1.7084	4	0.0038084	0.519536	146	4	1.7084	0.99716	0.99716	1	19972	0	1.7084
HOXC9	0.0010593	2.41462	1.5832	4	0.0038493	0.519536	147	4	1.5832	0.97457	0.97463	1	19385	0	1.5832
EPSTI1	0.0010595	2.41456	1.8498	4	0.0038498	0.519536	148	3	1.8498	0.52981	0.6049	1	11262	1	1.8498
SCN2B	0.0011027	2.39646	1.9969	4	0.0040137	0.532628	149	3	1.9969	0.037927	0.094534	0.899615	2087	1	1.9969
BSPRY	0.0011046	2.39587	1.5302	4	0.0040191	0.532628	150	4	1.5302	0.99863	0.99861	1	20017	0	1.5302
RBCK1	0.0011152	2.39221	-0.70042	4	0.0040531	0.532628	151	1	-0.70042	0.10254	0.21895	1	4184	3	-0.70042
ST14	0.0011213	2.39005	1.6074	4	0.0040733	0.532628	152	3	1.6074	0.87881	0.87869	1	17170	0	1.6074
IL2RG	0.0011232	2.38943	1.5949	4	0.0040792	0.532628	153	3	1.5949	0.28675	0.42187	1	7688	1	1.5949
GALNT18	0.0011407	2.38256	1.8879	4	0.0041442	0.537624	154	4	1.8879	0.99827	0.99827	1	20007	0	1.8879
EIF3K	0.0011492	2.37932	1.6631	4	0.0041752	0.538176	155	4	1.6631	0.98366	0.9836	1	19603	0	1.6631
LARP1B	0.0011588	2.3758	1.5253	4	0.0042092	0.539099	156	4	1.5253	0.99884	0.99883	1	20023	0	1.5253
NO_CURRENT_409	0.0011611	2.93821	3.5115	1	0.0011529	0.276108	157	1	3.5115	0.99884	0.99886	1	20022	0	3.5115
IZUMO1	0.0011671	2.37301	1.2179	4	0.0042363	0.539106	158	4	1.2179	0.96488	0.96481	1	19161	0	1.2179
B3GALT6	0.0011742	2.37029	1.4348	4	0.0042629	0.539106	159	3	1.4348	0.59086	0.63958	1	12001	1	1.4348
IPMK	0.0011956	2.36303	1.8378	4	0.0043348	0.544771	160	4	1.8378	0.99678	0.99679	1	19961	0	1.8378
ITFG1	0.001203	2.35989	2.0575	4	0.0043663	0.545323	161	3	2.0575	0.92548	0.92555	1	18226	0	2.0575
OAZ3	0.0012189	2.35482	0.98415	4	0.0044175	0.548169	162	3	0.98415	0.86436	0.86411	1	16862	0	0.98415
KDM6A	0.0012268	2.35227	1.601	4	0.0044436	0.548169	163	3	1.601	0.89547	0.89534	1	17522	0	1.601
MUTYH	0.0012398	2.34771	1.8162	4	0.0044904	0.550561	164	3	1.8162	0.82141	0.82124	1	15903	0	1.8162
TOLLIP	0.0012501	2.34478	2.1301	4	0.0045209	0.550945	165	3	2.1301	0.88982	0.8897	1	17387	0	2.1301
KIAA1210	0.0012708	2.33797	0.83246	4	0.0045923	0.556275	166	2	0.83246	0.84556	0.84528	1	16435	0	0.83246
ARL2BP	0.0012855	2.33279	1.4769	4	0.0046474	0.559584	167	4	1.4769	0.99871	0.99871	1	20021	0	1.4769
SIM2	0.0013127	2.32427	1.5046	4	0.0047395	0.563984	168	3	1.5046	0.49154	0.58496	1	10874	1	1.5046
ITK	0.0013226	2.32148	0.52876	4	0.00477	0.563984	169	2	0.52876	0.22342	0.35318	1	6458	2	0.52876
LINC00649	0.0013258	2.3204	1.3733	4	0.0047819	0.563984	170	4	1.3733	0.99867	0.99866	1	20019	0	1.3733
TMPRSS2	0.0013364	2.31715	1.7125	4	0.0048178	0.563984	171	3	1.7125	0.70165	0.71378	1	13586	1	1.7125
AGER	0.0013428	2.31569	1.2804	4	0.004834	0.563984	172	4	1.2804	0.99866	0.99864	1	20018	0	1.2804
KRTAP19-1	0.0013479	2.31405	1.4778	4	0.0048523	0.563984	173	3	1.4778	0.90675	0.90667	1	17772	0	1.4778
ERAP2	0.0013659	2.30832	1.2918	4	0.0049168	0.565007	174	4	1.2918	0.99863	0.99861	1	20016	0	1.2918
KRTAP21-3	0.0013662	2.30827	1.4517	4	0.0049173	0.565007	175	3	1.4517	0.67491	0.69428	1	13191	1	1.4517
NUP155	0.001381	2.30317	1.5006	4	0.0049754	0.565223	176	2	1.5006	0.74051	0.74473	1	14275	1	1.5006
SRP68	0.0014136	2.29336	1.8257	4	0.0050891	0.567064	177	2	1.8257	0.59999	0.64509	1	12121	1	1.8257
PROZ	0.0014166	2.2924	1.9967	4	0.0051004	0.567064	178	4	1.9967	0.97803	0.97812	1	19468	0	1.9967
NR4A2	0.0014183	2.29206	1.1167	4	0.0051044	0.567064	179	4	1.1167	0.99858	0.99856	1	20015	0	1.1167
SLC37A1	0.0014282	2.28951	1.1319	4	0.0051344	0.567267	180	4	1.1319	0.99857	0.99855	1	20014	0	1.1319
CHST6	0.0014371	2.28652	0.42776	4	0.0051699	0.568063	181	2	0.42776	0.019702	0.056229	0.784084	1423	2	0.42776
CELF1	0.0014655	2.2789	1.4356	4	0.0052614	0.574984	182	4	1.4356	0.99853	0.99851	1	20013	0	1.4356
CETN2	0.0014781	2.27537	0.14733	4	0.0053043	0.576532	183	2	0.14733	0.58758	0.63761	1	11950	1	0.14733
DSCR4	0.0014976	2.26993	1.755	4	0.0053712	0.578563	184	3	1.755	0.79271	0.79245	1	15267	1	1.755
SIK1	0.0015087	2.26643	1.5589	4	0.0054146	0.578563	185	3	1.5589	0.2457	0.37725	1	6869	1	1.5589
ICOSLG	0.0015112	2.26549	1.3596	4	0.0054264	0.578563	186	3	1.3596	0.37661	0.51932	1	9511	1	1.3596
NF1	0.001525	2.2611	2.0592	4	0.0054815	0.578563	187	4	2.0592	0.98312	0.98307	1	19589	0	2.0592
THOC3	0.00153	2.26001	-2.2304	4	0.0054953	0.578563	188	1	-2.2304	0.0073848	0.025132	0.583034	854	3	-2.2304
SPIN1	0.0015339	2.25919	1.085	4	0.0055057	0.578563	189	4	1.085	0.99847	0.99845	1	20011	0	1.085
MAP3K7CL	0.00154	2.25771	2.0291	4	0.0055244	0.578563	190	3	2.0291	0.91991	0.91995	1	18096	0	2.0291
CFTR	0.0015818	2.24655	0.44302	4	0.0056682	0.585428	191	2	0.44302	0.94235	0.94234	1	18623	0	0.44302
STMND1	0.001584	2.24586	0.93395	4	0.0056773	0.585428	192	4	0.93395	0.99842	0.9984	1	20010	0	0.93395
TMC1	0.0016235	2.23528	1.3878	4	0.0058173	0.593006	193	4	1.3878	0.99838	0.99837	1	20009	0	1.3878
MCM6	0.0016338	2.23191	1.7703	4	0.0058626	0.593006	194	3	1.7703	0.20513	0.33318	1	6101	1	1.7703
HSFY2	0.0016514	2.22784	1.5342	4	0.0059178	0.593006	195	4	1.5342	0.99835	0.99834	1	20008	0	1.5342
ARHGEF39	0.0016544	2.22715	1.7327	4	0.0059272	0.593006	196	4	1.7327	0.99497	0.99497	1	19908	0	1.7327
LYG2	0.0016594	2.22591	1.5708	4	0.0059441	0.593006	197	3	1.5708	0.51846	0.59884	1	11135	1	1.5708
SLC38A10	0.0016603	2.22572	1.5767	4	0.0059468	0.593006	198	3	1.5767	0.81532	0.81511	1	15776	0	1.5767
HIST1H4C	0.0016636	2.22496	1.9772	4	0.0059572	0.593006	199	3	1.9772	0.61876	0.65675	1	12360	1	1.9772
OR6Y1	0.0016855	2.21947	1.1807	4	0.006033	0.597595	200	3	1.1807	0.9288	0.92889	1	18302	0	1.1807
HDAC6	0.0017184	2.21149	1.2298	4	0.0061448	0.605683	201	2	1.2298	0.77944	0.77942	1	14992	1	1.2298
NUCB2	0.0017412	2.20548	1.0441	4	0.0062305	0.609337	202	4	1.0441	0.99826	0.99826	1	20006	0	1.0441
LAMB3	0.0017587	2.20135	1.4012	4	0.00629	0.609337	203	4	1.4012	0.97649	0.97659	1	19428	0	1.4012
CX3CR1	0.0017647	2.19996	1.3734	4	0.0063102	0.609337	204	3	1.3734	0.56907	0.62665	1	11726	1	1.3734
MEIG1	0.0017656	2.19975	1.8369	4	0.0063132	0.609337	205	4	1.8369	0.99567	0.99564	1	19935	0	1.8369
ERG	0.0017701	2.19836	0.95322	4	0.0063334	0.609337	206	4	0.95322	0.99823	0.99823	1	20005	0	0.95322
C12orf10	0.0017912	2.19353	1.8741	4	0.0064043	0.611304	207	3	1.8741	0.38937	0.53308	1	9805	1	1.8741
PSTK	0.0017952	2.19283	1.6148	4	0.0064146	0.611304	208	4	1.6148	0.99377	0.9938	1	19876	0	1.6148
C21orf58	0.0018409	2.18222	0.29063	4	0.0065732	0.620532	209	2	0.29063	0.24134	0.37251	1	6783	2	0.29063
NRIP1	0.0018655	2.17628	0.88945	4	0.0066638	0.626145	210	4	0.88945	0.99813	0.99813	1	20002	0	0.88945
TMEM243	0.0018905	2.17007	1.5613	4	0.0067598	0.629808	211	3	1.5613	0.73062	0.73658	1	14090	1	1.5613
COL6A1	0.0018941	2.16903	1.5584	4	0.006776	0.629808	212	4	1.5584	0.99811	0.99811	1	20001	0	1.5584
PHF11	0.0019012	2.1677	0.94014	4	0.0067967	0.629808	213	4	0.94014	0.9981	0.9981	1	20000	0	0.94014
TNFSF18	0.0019151	2.16425	1.7373	4	0.0068509	0.631391	214	4	1.7373	0.98152	0.98146	1	19546	0	1.7373
BCL9L	0.0019303	2.16084	1.7409	4	0.006905	0.631391	215	4	1.7409	0.95768	0.95759	1	18976	0	1.7409
ALG5	0.0019311	2.16065	1.3168	4	0.006908	0.631391	216	4	1.3168	0.99807	0.99807	1	19999	0	1.3168
FAM206A	0.0019446	2.15803	0.43216	4	0.0069498	0.632342	217	2	0.43216	0.03237	0.083041	0.868999	1898	1	0.43216
PLA2G12B	0.0019935	2.14706	1.2032	4	0.0071276	0.642787	218	2	1.2032	0.56519	0.62448	1	11672	1	1.2032
PRKCD	0.0019938	2.147	1.4063	4	0.0071286	0.642787	219	4	1.4063	0.96266	0.96258	1	19094	0	1.4063
NPTX2	0.0020116	2.14255	1.661	4	0.007202	0.642891	220	3	1.661	0.70306	0.71485	1	13612	1	1.661
CCDC157	0.0020142	2.14199	1.167	4	0.0072113	0.642891	221	4	1.167	0.99799	0.99799	1	19998	0	1.167
AGBL5	0.0020241	2.13997	2.0299	4	0.0072448	0.642891	222	3	2.0299	0.79436	0.79415	1	15303	0	2.0299
SEC63	0.0020305	2.13841	1.5001	4	0.0072709	0.642891	223	4	1.5001	0.98285	0.98282	1	19583	0	1.5001
HAPLN1	0.0020352	2.1373	1.7738	4	0.0072896	0.642891	224	3	1.7738	0.49478	0.58663	1	10895	1	1.7738
RBMS2	0.0020549	2.13303	1.3086	4	0.0073615	0.646396	225	2	1.3086	0.36414	0.50582	1	9243	1	1.3086
SLC22A5	0.0020689	2.12971	1.4223	4	0.0074181	0.648536	226	4	1.4223	0.99167	0.99169	1	19816	0	1.4223
BACH1	0.002089	2.12558	1.6169	4	0.007489	0.651901	227	3	1.6169	0.92733	0.92742	1	18273	0	1.6169
TSPY1	0.0021	2.12315	-0.10701	4	0.0075309	0.652133	228	2	-0.10701	0.061291	0.14125	0.983378	2844	2	-0.10701
KRTAP10-3	0.0021171	2.11982	1.5203	4	0.007589	0.652133	229	4	1.5203	0.96291	0.96283	1	19100	0	1.5203
FKBP11	0.0021318	2.11695	1.5035	4	0.0076392	0.652529	230	3	1.5035	0.90941	0.90933	1	17833	0	1.5035
BHMT	0.0021451	2.11383	1.5083	4	0.0076943	0.652529	231	4	1.5083	0.99785	0.99785	1	19997	0	1.5083
KLRF2	0.0021539	2.11219	1.3516	4	0.0077234	0.652529	232	4	1.3516	0.99785	0.99784	1	19996	0	1.3516
JMY	0.0021716	2.10861	0.97924	4	0.0077874	0.655185	233	2	0.97924	0.65416	0.67991	1	12872	1	0.97924
C21orf33	0.0021851	2.10616	1.6055	4	0.0078315	0.656147	234	4	1.6055	0.97382	0.97385	1	19368	0	1.6055
CREB3L3	0.0021991	2.10334	1.5181	4	0.0078824	0.657676	235	3	1.5181	0.86209	0.86182	1	16818	0	1.5181
ADD2	0.0022131	2.10045	1.5511	4	0.0079351	0.659336	236	3	1.5511	0.82192	0.82173	1	15913	0	1.5511
ZNF358	0.0022258	2.09778	1.0504	4	0.0079839	0.660506	237	4	1.0504	0.99777	0.99778	1	19995	0	1.0504
FAM205A	0.0022326	2.0961	1.8582	4	0.0080149	0.660506	238	3	1.8582	0.52022	0.59979	1	11158	1	1.8582
ID2	0.0022555	2.09185	0.60582	4	0.0080937	0.664276	239	2	0.60582	0.73296	0.73849	1	14125	1	0.60582
TMEM50B	0.0023061	2.08252	1.3433	4	0.0082695	0.675944	240	4	1.3433	0.99769	0.9977	1	19994	0	1.3433
SLC25A16	0.0023182	2.08046	1.6393	4	0.0083088	0.676414	241	3	1.6393	0.95118	0.95112	1	18809	0	1.6393
LAMC2	0.0023303	2.0782	1.21	4	0.0083522	0.6772	242	4	1.21	0.99767	0.99767	1	19993	0	1.21
KRTAP10-8	0.002369	2.07149	1.0648	4	0.0084822	0.680427	243	4	1.0648	0.99763	0.99762	1	19992	0	1.0648
RIPPLY3	0.0023691	2.07147	1.1995	4	0.0084827	0.680427	244	3	1.1995	0.74827	0.75133	1	14419	1	1.1995
ATP12A	0.0023718	2.07091	0.86385	4	0.0084935	0.680427	245	4	0.86385	0.99763	0.99762	1	19991	0	0.86385
FMO2	0.0023847	2.06843	1.0482	4	0.0085422	0.681616	246	4	1.0482	0.99762	0.99761	1	19990	0	1.0482
TIRAP	0.0023953	2.06648	1.024	4	0.0085806	0.681975	247	4	1.024	0.9976	0.9976	1	19989	0	1.024
DDX11	0.0024109	2.06417	0.55955	4	0.0086264	0.682915	248	2	0.55955	0.4578	0.56827	1	10521	1	0.55955
CEBPG	0.0024406	2.05877	1.3804	4	0.0087343	0.684169	249	4	1.3804	0.99756	0.99755	1	19988	0	1.3804
TOM1	0.0024422	2.05845	1.9997	4	0.0087407	0.684169	250	4	1.9997	0.99543	0.99541	1	19925	0	1.9997
TARM1	0.0024756	2.05269	1.3148	4	0.0088574	0.684169	251	3	1.3148	0.85184	0.85154	1	16568	0	1.3148
C1orf100	0.0024818	2.05166	1.4461	4	0.0088785	0.684169	252	3	1.4461	0.83437	0.8342	1	16174	0	1.4461
PHF19	0.0024836	2.05127	1.5945	4	0.0088864	0.684169	253	4	1.5945	0.99752	0.99751	1	19987	0	1.5945
KRTAP8-1	0.0024879	2.05048	1.9375	4	0.0089027	0.684169	254	3	1.9375	0.91034	0.91024	1	17853	0	1.9375
PIGK	0.0024972	2.0489	1.8188	4	0.0089352	0.684169	255	3	1.8188	0.90923	0.90915	1	17827	0	1.8188
CBFB	0.0025454	2.04142	1.7817	4	0.0090903	0.684169	256	4	1.7817	0.99745	0.99744	1	19986	0	1.7817
COL8A1	0.0025562	2.03973	1.645	4	0.0091257	0.684169	257	4	1.645	0.96497	0.9649	1	19165	0	1.645
CHUK	0.0025613	2.03877	1.5811	4	0.0091459	0.684169	258	4	1.5811	0.99744	0.99743	1	19985	0	1.5811
LOC81691	0.0025625	2.03861	1.5757	4	0.0091494	0.684169	259	4	1.5757	0.96608	0.96601	1	19186	0	1.5757
PAPLN	0.0025663	2.038	0.30564	4	0.0091622	0.684169	260	2	0.30564	0.44813	0.56358	1	10433	1	0.30564
FCGRT	0.0025673	2.03791	1.7655	4	0.0091641	0.684169	261	3	1.7655	0.68059	0.69839	1	13288	1	1.7655
NCCRP1	0.0025781	2.03644	1.749	4	0.0091951	0.684169	262	3	1.749	0.20417	0.33212	1	6078	1	1.749
ATP13A1	0.0025796	2.03633	1.3078	4	0.0091976	0.684169	263	4	1.3078	0.99742	0.99741	1	19984	0	1.3078
KANK3	0.0025868	2.03491	1.1001	4	0.0092276	0.684169	264	4	1.1001	0.99741	0.9974	1	19983	0	1.1001
EXOSC2	0.0025938	2.03364	1.419	4	0.0092547	0.684169	265	2	1.419	0.56824	0.62618	1	11709	1	1.419
ZCCHC24	0.0026161	2.03003	1.1566	4	0.009332	0.685985	266	4	1.1566	0.99738	0.99738	1	19982	0	1.1566
GUF1	0.0026317	2.02769	0.91923	4	0.0093823	0.685985	267	4	0.91923	0.99737	0.99736	1	19981	0	0.91923
C18orf54	0.0026523	2.0249	1.1242	4	0.0094428	0.685985	268	4	1.1242	0.99735	0.99734	1	19980	0	1.1242
EMX2	0.0026579	2.0242	1.4956	4	0.0094581	0.685985	269	4	1.4956	0.99464	0.99466	1	19894	0	1.4956
SEPHS2	0.0026614	2.02368	1.066	4	0.0094694	0.685985	270	4	1.066	0.99734	0.99733	1	19979	0	1.066
SMIM19	0.0026698	2.02264	0.29086	4	0.0094921	0.685985	271	2	0.29086	0.49649	0.58752	1	10911	1	0.29086
SLC35C1	0.0027091	2.01651	1.4884	4	0.009627	0.685985	272	4	1.4884	0.993	0.99301	1	19848	0	1.4884
PATJ	0.0027115	2.01602	0.98077	4	0.0096378	0.685985	273	2	0.98077	0.65522	0.68065	1	12896	1	0.98077
MAP3K7	0.0027147	2.01567	1.1541	4	0.0096457	0.685985	274	4	1.1541	0.99729	0.99727	1	19978	0	1.1541
LYL1	0.0027212	2.01469	2.0037	4	0.0096674	0.685985	275	4	2.0037	0.99201	0.99202	1	19824	0	2.0037
MYO9B	0.0027276	2.0141	0.96902	4	0.0096806	0.685985	276	2	0.96902	0.56733	0.62567	1	11695	1	0.96902
KDM5B	0.0027388	2.01209	1.4346	4	0.0097255	0.685985	277	4	1.4346	0.99726	0.99725	1	19977	0	1.4346
ABCF3	0.0027463	2.01075	1.1037	4	0.0097555	0.685985	278	4	1.1037	0.99725	0.99725	1	19976	0	1.1037
LSR	0.0027575	2.00887	1.0709	4	0.0097978	0.685985	279	4	1.0709	0.99724	0.99724	1	19975	0	1.0709
APP	0.0027734	2.0065	1.6176	4	0.0098515	0.685985	280	3	1.6176	0.75652	0.75852	1	14571	1	1.6176
PLEK2	0.0027807	2.00535	1.1422	4	0.0098776	0.685985	281	4	1.1422	0.99722	0.99722	1	19974	0	1.1422
IL13RA1	0.0027859	2.0047	0.93212	4	0.0098924	0.685985	282	2	0.93212	0.24851	0.38033	1	6924	1	0.93212
TSLP	0.0027865	2.00465	1.746	4	0.0098934	0.685985	283	4	1.746	0.99363	0.99367	1	19867	0	1.746
PPP5D1	0.0028021	2.00224	1.0577	4	0.0099485	0.686678	284	4	1.0577	0.9972	0.9972	1	19973	0	1.0577
RASEF	0.0028099	2.00124	1.2697	4	0.0099716	0.686678	285	3	1.2697	0.52568	0.60274	1	11210	1	1.2697
SLC35E4	0.0028252	1.99883	0.20712	4	0.010027	0.688153	286	2	0.20712	0.12255	0.24272	1	4568	2	0.20712
DOPEY2	0.0028748	1.99191	1.6286	4	0.010188	0.695133	287	3	1.6286	0.89208	0.89196	1	17452	0	1.6286
SRC	0.002877	1.99148	1.7364	4	0.010198	0.695133	288	3	1.7364	0.85204	0.85175	1	16574	0	1.7364
HMSD	0.0028987	1.98839	1.6139	4	0.010271	0.695677	289	3	1.6139	0.85338	0.85315	1	16608	0	1.6139
CNR2	0.0029085	1.98704	1.4396	4	0.010303	0.695677	290	4	1.4396	0.99709	0.9971	1	19971	0	1.4396
TBC1D10B	0.0029107	1.98674	1.3506	4	0.01031	0.695677	291	3	1.3506	0.94132	0.94131	1	18592	0	1.3506
PROP1	0.0029674	1.97881	1.1296	4	0.0105	0.700875	292	4	1.1296	0.9602	0.9601	1	19028	0	1.1296
SP5	0.0029805	1.97699	1.5562	4	0.010544	0.700875	293	3	1.5562	0.88272	0.88263	1	17245	0	1.5562
OPTC	0.0029808	1.97695	1.563	4	0.010545	0.700875	294	3	1.563	0.95305	0.95297	1	18864	0	1.563
WWP2	0.0030126	1.97192	1.3896	4	0.010668	0.700875	295	4	1.3896	0.99699	0.997	1	19970	0	1.3896
TC2N	0.0030151	1.97167	1.6885	4	0.010674	0.700875	296	3	1.6885	0.66897	0.69008	1	13090	1	1.6885
TMEM220	0.0030323	1.96972	0.20113	4	0.010722	0.700875	297	2	0.20113	0.10456	0.22259	1	4241	2	0.20113
STT3A	0.0030394	1.96879	0.79708	4	0.010745	0.700875	298	4	0.79708	0.99696	0.99697	1	19969	0	0.79708
KRTAP22-1	0.0030456	1.96786	1.7911	4	0.010768	0.700875	299	4	1.7911	0.98561	0.98557	1	19653	0	1.7911
CD37	0.0030507	1.9671	1.8053	4	0.010787	0.700875	300	3	1.8053	0.70518	0.71643	1	13640	1	1.8053
EPHA4	0.0030558	1.96625	0.89517	4	0.010808	0.700875	301	2	0.89517	0.46501	0.57173	1	10596	1	0.89517
F8A1	0.0030626	1.96561	1.571	4	0.010824	0.700875	302	3	1.571	0.92839	0.9285	1	18297	0	1.571
FERMT1	0.0030793	1.96345	1.3331	4	0.010878	0.700875	303	4	1.3331	0.98434	0.9843	1	19621	0	1.3331
PAWR	0.0030797	1.96329	1.4422	4	0.010882	0.700875	304	3	1.4422	0.57223	0.62846	1	11766	1	1.4422
CAPZA2	0.0030841	1.96257	0.40435	4	0.0109	0.700875	305	2	0.40435	0.89368	0.89355	1	17485	0	0.40435
FBXO10	0.0031017	1.96015	1.699	4	0.010961	0.700875	306	4	1.699	0.99368	0.99372	1	19872	0	1.699
RNF144B	0.0031155	1.95833	1.5854	4	0.011007	0.700875	307	4	1.5854	0.98681	0.98674	1	19679	0	1.5854
IRF6	0.0031318	1.95613	1.7557	4	0.011063	0.700875	308	3	1.7557	0.84998	0.84974	1	16528	0	1.7557
NAPB	0.0031366	1.95538	1.0335	4	0.011082	0.700875	309	4	1.0335	0.99686	0.99689	1	19968	0	1.0335
FAM198B	0.00314	1.95487	0.91705	4	0.011095	0.700875	310	4	0.91705	0.99686	0.99688	1	19967	0	0.91705
F11R	0.0031448	1.95413	1.0311	4	0.011114	0.700875	311	4	1.0311	0.99686	0.99688	1	19966	0	1.0311
LOC100130880	0.0031462	1.95393	0.76375	4	0.011119	0.700875	312	4	0.76375	0.99685	0.99688	1	19965	0	0.76375
SPEN	0.003178	1.94904	0.93771	4	0.011245	0.703954	313	4	0.93771	0.99682	0.99684	1	19964	0	0.93771
PBX3	0.0031876	1.94769	0.48049	4	0.01128	0.703954	314	2	0.48049	0.45823	0.56848	1	10527	1	0.48049
SMCO3	0.0032059	1.94554	1.0694	4	0.011336	0.703954	315	4	1.0694	0.99679	0.99682	1	19962	0	1.0694
FAM155A	0.0032142	1.94439	1.1989	4	0.011366	0.703954	316	3	1.1989	0.89365	0.89352	1	17484	0	1.1989
DCTD	0.0032311	1.94233	1.3659	4	0.01142	0.703954	317	4	1.3659	0.99677	0.99679	1	19960	0	1.3659
KLRC3	0.0032389	1.94138	1.2677	4	0.011445	0.703954	318	3	1.2677	0.9555	0.95539	1	18925	0	1.2677
GCM2	0.0032394	1.94127	0.15247	4	0.011448	0.703954	319	2	0.15247	0.20653	0.33474	1	6123	2	0.15247
GPNMB	0.0032553	1.93885	1.3814	4	0.011512	0.704537	320	3	1.3814	0.15062	0.27347	1	5073	1	1.3814
SPTAN1	0.00327	1.93697	1.1801	4	0.011562	0.704537	321	4	1.1801	0.99673	0.99675	1	19958	0	1.1801
DAOA	0.0032842	1.93524	0.72133	4	0.011608	0.704537	322	4	0.72133	0.99672	0.99673	1	19957	0	0.72133
ZNF532	0.0032912	1.93446	0.26129	4	0.011629	0.704537	323	2	0.26129	0.22439	0.35421	1	6471	2	0.26129
MOCOS	0.0032935	1.93427	1.483	4	0.011634	0.704537	324	4	1.483	0.99671	0.99672	1	19956	0	1.483
TMCC1	0.0033281	1.92996	1.5414	4	0.01175	0.704537	325	4	1.5414	0.99475	0.99477	1	19899	0	1.5414
GDPD1	0.0033379	1.92878	1.1223	4	0.011782	0.704537	326	4	1.1223	0.99666	0.99668	1	19955	0	1.1223
HERPUD1	0.0033394	1.92863	1.1754	4	0.011786	0.704537	327	4	1.1754	0.99666	0.99668	1	19954	0	1.1754
P2RX7	0.0033399	1.92852	1.603	4	0.011789	0.704537	328	3	1.603	0.25073	0.38271	1	6961	1	1.603
BTG3	0.0033553	1.92657	1.298	4	0.011842	0.704537	329	4	1.298	0.99664	0.99667	1	19953	0	1.298
COMMD8	0.0033556	1.92654	1.4407	4	0.011843	0.704537	330	3	1.4407	0.58057	0.63337	1	11867	1	1.4407
GREB1L	0.0033727	1.92438	1.3949	4	0.011902	0.704868	331	3	1.3949	0.94942	0.94935	1	18769	0	1.3949
OAZ2	0.0033807	1.92351	1.6102	4	0.011926	0.704868	332	4	1.6102	0.97305	0.97309	1	19347	0	1.6102
BRD3	0.0033947	1.9218	1.1312	4	0.011973	0.704868	333	3	1.1312	0.30644	0.44308	1	8059	1	1.1312
LHPP	0.0034072	1.9201	1.1698	4	0.01202	0.704868	334	3	1.1698	0.93246	0.93247	1	18384	0	1.1698
NADK2	0.0034178	1.91894	1.9962	4	0.012052	0.704868	335	3	1.9962	0.91151	0.91142	1	17879	0	1.9962
WDR13	0.0034218	1.91818	1.4058	4	0.012073	0.704868	336	3	1.4058	0.76409	0.76523	1	14711	1	1.4058
QSER1	0.0034307	1.91714	1.1746	4	0.012102	0.704868	337	3	1.1746	0.87953	0.87944	1	17179	0	1.1746
RCN2	0.0034465	1.91535	0.40459	4	0.012152	0.704868	338	3	0.40459	0.47734	0.57782	1	10706	1	0.40459
KRTAP24-1	0.0035032	1.90826	1.1128	4	0.012352	0.706432	339	3	1.1128	0.56137	0.62232	1	11621	1	1.1128
IL36G	0.0035308	1.90514	1.6164	4	0.012441	0.706432	340	3	1.6164	0.8583	0.85802	1	16728	0	1.6164
MON2	0.0035417	1.90396	1.376	4	0.012475	0.706432	341	3	1.376	0.95282	0.95275	1	18859	0	1.376
PLPP4	0.0035421	1.90392	0.73765	4	0.012476	0.706432	342	4	0.73765	0.99646	0.99646	1	19952	0	0.73765
TRERF1	0.0035474	1.90319	1.0626	4	0.012497	0.706432	343	4	1.0626	0.99645	0.99646	1	19951	0	1.0626
PCDHAC1	0.0035512	1.90288	1.5779	4	0.012506	0.706432	344	3	1.5779	0.81522	0.81499	1	15773	0	1.5779
PDE2A	0.0035594	1.90188	1.5504	4	0.012535	0.706432	345	3	1.5504	0.41761	0.54941	1	10137	1	1.5504
PLPP7	0.003569	1.90098	0.85898	4	0.012561	0.706432	346	2	0.85898	0.36068	0.50205	1	9174	2	0.85898
SLC39A2	0.0035738	1.90039	1.088	4	0.012578	0.706432	347	4	1.088	0.99643	0.99643	1	19950	0	1.088
CLDN2	0.0035837	1.89922	1.4606	4	0.012612	0.706432	348	3	1.4606	0.93	0.93005	1	18323	0	1.4606
C1orf127	0.0036157	1.89555	1.1827	4	0.012719	0.7068	349	4	1.1827	0.99638	0.99638	1	19949	0	1.1827
CSPG4	0.0036462	1.89187	1.7186	4	0.012827	0.7068	350	3	1.7186	0.49082	0.58459	1	10862	1	1.7186
SEBOX	0.0036535	1.89103	0.77764	4	0.012852	0.7068	351	3	0.77764	0.94579	0.94571	1	18690	0	0.77764
FAM3B	0.0036541	1.891	1.0358	4	0.012853	0.7068	352	4	1.0358	0.99635	0.99634	1	19948	0	1.0358
ITGB4	0.0036619	1.89012	0.973	4	0.012879	0.7068	353	4	0.973	0.99634	0.99633	1	19947	0	0.973
C19orf45	0.0036725	1.88891	1.3708	4	0.012915	0.7068	354	3	1.3708	0.81464	0.81442	1	15762	0	1.3708
DCUN1D1	0.0036762	1.88833	1.2749	4	0.012932	0.7068	355	3	1.2749	0.93134	0.9314	1	18356	0	1.2749
LMF2	0.0036905	1.88673	0.81692	4	0.01298	0.7068	356	4	0.81692	0.99631	0.9963	1	19946	0	0.81692
GRAMD1A	0.0037023	1.88532	1.4783	4	0.013022	0.7068	357	4	1.4783	0.97125	0.97124	1	19304	0	1.4783
MRAP	0.0037084	1.88469	1.0221	4	0.013041	0.7068	358	4	1.0221	0.99629	0.99628	1	19945	0	1.0221
ZNF415	0.0038029	1.87439	1.0693	4	0.013354	0.717399	359	4	1.0693	0.9962	0.99618	1	19944	0	1.0693
NIPSNAP3B	0.0038087	1.8738	0.82086	4	0.013372	0.717399	360	4	0.82086	0.95804	0.95796	1	18981	0	0.82086
AIMP2	0.0038109	1.87358	1.7072	4	0.013379	0.717399	361	4	1.7072	0.98774	0.98773	1	19710	0	1.7072
GPR45	0.0038564	1.86864	1.3661	4	0.013532	0.722286	362	4	1.3661	0.99614	0.99613	1	19943	0	1.3661
MRM1	0.0038605	1.86832	0.60507	4	0.013542	0.722286	363	3	0.60507	0.84501	0.84473	1	16428	0	0.60507
KRTAP2-4	0.0039122	1.86306	0.72566	4	0.013707	0.72915	364	4	0.72566	0.96159	0.96146	1	19060	0	0.72566
C1orf122	0.0039337	1.86088	1.6467	4	0.013776	0.73091	365	3	1.6467	0.8417	0.84146	1	16346	0	1.6467
GJC3	0.0039639	1.85752	0.648	4	0.013883	0.731831	366	3	0.648	0.93424	0.93425	1	18432	0	0.648
TSPY4	0.0039684	1.85689	0.84011	4	0.013903	0.731831	367	2	0.84011	0.78128	0.78124	1	15026	1	0.84011
UBL3	0.0040157	1.85164	0.83885	4	0.014072	0.738787	368	4	0.83885	0.96666	0.96659	1	19202	0	0.83885
RAB25	0.0040812	1.84503	1.0402	4	0.014288	0.744331	369	4	1.0402	0.99592	0.99589	1	19942	0	1.0402
RASL10A	0.004108	1.84227	1.7225	4	0.014379	0.747027	370	3	1.7225	0.91704	0.91703	1	18005	0	1.7225
MRPS36	0.0041192	1.84122	0.8163	4	0.014414	0.747027	371	3	0.8163	0.56876	0.6265	1	11720	1	0.8163
ABCA9	0.0041419	1.83881	1.4705	4	0.014494	0.74775	372	4	1.4705	0.99586	0.99583	1	19941	0	1.4705
GTF2IRD1	0.0041683	1.83654	1.5267	4	0.01457	0.74775	373	4	1.5267	0.99128	0.99129	1	19808	0	1.5267
SLIT1	0.0041709	1.83633	0.76967	4	0.014577	0.74775	374	3	0.76967	0.19	0.31671	1	5826	1	0.76967
MGP	0.0041989	1.83321	1.1023	4	0.014682	0.74775	375	4	1.1023	0.9958	0.99577	1	19940	0	1.1023
KRTAP7-1	0.0041995	1.83316	1.3277	4	0.014684	0.74775	376	3	1.3277	0.93413	0.93413	1	18429	0	1.3277
GPR85	0.0042016	1.83301	1.751	4	0.014689	0.74775	377	3	1.751	0.82653	0.82634	1	16018	0	1.751
FAM184A	0.0042226	1.83109	0.68089	4	0.014754	0.747947	378	4	0.68089	0.97183	0.97185	1	19319	0	0.68089
PARVA	0.0042264	1.83065	1.573	4	0.014769	0.747947	379	4	1.573	0.99577	0.99574	1	19939	0	1.573
CCDC182	0.0042474	1.8286	1.6894	4	0.014839	0.747947	380	3	1.6894	0.86844	0.86823	1	16952	0	1.6894
OR10A4	0.0042488	1.82854	1.3116	4	0.014841	0.747947	381	4	1.3116	0.99575	0.99572	1	19938	0	1.3116
IRGM	0.0042743	1.82603	0.43817	4	0.014927	0.749039	382	2	0.43817	0.89797	0.89786	1	17581	0	0.43817
PLCG2	0.0042797	1.82542	1.3747	4	0.014948	0.749039	383	4	1.3747	0.98699	0.98694	1	19683	0	1.3747
JRKL	0.0042873	1.82463	1.7882	4	0.014975	0.749039	384	3	1.7882	0.91905	0.91903	1	18069	0	1.7882
PGAM5	0.0043	1.82342	0.94366	4	0.015017	0.749269	385	4	0.94366	0.9957	0.99567	1	19937	0	0.94366
SARDH	0.0043201	1.82171	1.0552	4	0.015076	0.750355	386	4	1.0552	0.99568	0.99565	1	19936	0	1.0552
IL17RD	0.0043323	1.82042	0.91216	4	0.015121	0.750727	387	4	0.91216	0.99567	0.99564	1	19934	0	0.91216
WDR45	0.0043622	1.8177	1.172	4	0.015216	0.752342	388	4	1.172	0.99564	0.99561	1	19933	0	1.172
CCR1	0.0043778	1.81642	0.89746	4	0.015261	0.752342	389	3	0.89746	0.65111	0.67787	1	12830	1	0.89746
OR52E6	0.0043798	1.8163	0.85678	4	0.015265	0.752342	390	4	0.85678	0.99562	0.99559	1	19932	0	0.85678
COMMD9	0.0044166	1.81318	1.5955	4	0.015375	0.755901	391	3	1.5955	0.86723	0.86699	1	16924	0	1.5955
SIAH1	0.0044295	1.81208	0.70602	4	0.015414	0.755941	392	3	0.70602	0.66277	0.68574	1	13002	1	0.70602
TGOLN2	0.0044608	1.809	0.96882	4	0.015524	0.759497	393	4	0.96882	0.99554	0.99552	1	19931	0	0.96882
DPY19L3	0.0044819	1.8069	1.1258	4	0.015599	0.759829	394	3	1.1258	0.44843	0.56372	1	10437	1	1.1258
BAG3	0.0044868	1.80632	1.209	4	0.01562	0.759829	395	4	1.209	0.99551	0.99549	1	19930	0	1.209
SCGB1A1	0.004494	1.80565	0.8817	4	0.015644	0.759829	396	4	0.8817	0.99551	0.99548	1	19929	0	0.8817
VEGFC	0.0045106	1.80399	1.0036	4	0.015704	0.760885	397	2	1.0036	0.94123	0.94123	1	18589	0	1.0036
HBS1L	0.004533	1.80198	-1.1494	4	0.015777	0.762039	398	1	-1.1494	0.0046238	0.016079	0.509168	630	3	-1.1494
PRB1	0.0045444	1.90032	0.94667	3	0.01258	0.706432	399	3	0.94667	0.99546	0.99557	1	19928	0	0.94667
ZCCHC3	0.0045466	1.80068	2.0422	4	0.015824	0.762039	400	4	2.0422	0.97939	0.97945	1	19505	0	2.0422
GABRA3	0.0045551	1.89925	1.0785	3	0.012611	0.706432	401	3	1.0785	0.99544	0.99556	1	19927	0	1.0785
DEGS2	0.0045656	1.79907	1.0761	4	0.015883	0.762039	402	4	1.0761	0.99543	0.99542	1	19926	0	1.0761
HIVEP3	0.0045807	1.79759	0.81648	4	0.015937	0.762039	403	2	0.81648	0.76911	0.76984	1	14798	1	0.81648
ARPC4	0.0045847	1.79724	-0.3959	4	0.01595	0.762039	404	1	-0.3959	0.20802	0.3364	1	6154	2	-0.3959
DMRT3	0.0045875	1.79699	1.2239	4	0.015959	0.762039	405	4	1.2239	0.99541	0.9954	1	19924	0	1.2239
LBX2	0.0046125	1.7948	1.3846	4	0.01604	0.762039	406	3	1.3846	0.93588	0.93586	1	18465	0	1.3846
PCDHA9	0.0046178	1.79431	1.1385	4	0.016058	0.762039	407	4	1.1385	0.99538	0.99537	1	19923	0	1.1385
ANKRD30B	0.0046242	1.79371	1.024	4	0.01608	0.762039	408	4	1.024	0.99538	0.99536	1	19922	0	1.024
LIN28A	0.0046417	1.7921	1.1972	4	0.01614	0.762039	409	4	1.1972	0.99536	0.99535	1	19921	0	1.1972
FAM151B	0.004643	1.79199	1.7434	4	0.016144	0.762039	410	3	1.7434	0.85517	0.85491	1	16654	0	1.7434
SORCS1	0.0046695	1.78968	0.80435	4	0.01623	0.764289	411	4	0.80435	0.99533	0.99532	1	19920	0	0.80435
MS4A10	0.0046905	1.78776	1.6013	4	0.016302	0.765881	412	3	1.6013	0.30971	0.44667	1	8116	1	1.6013
RORB	0.0047497	1.78196	0.83435	4	0.016521	0.772561	413	4	0.83435	0.99525	0.99524	1	19918	0	0.83435
ATG4A	0.0047657	1.78055	1.124	4	0.016575	0.772561	414	4	1.124	0.99523	0.99522	1	19916	0	1.124
PACSIN2	0.0047731	1.77953	1.7118	4	0.016614	0.772561	415	3	1.7118	0.68043	0.69827	1	13283	1	1.7118
GLTSCR1	0.0047817	1.77879	1.3509	4	0.016642	0.772561	416	4	1.3509	0.99522	0.99521	1	19915	0	1.3509
DACH1	0.0047978	1.77744	0.90301	4	0.016694	0.772561	417	4	0.90301	0.9952	0.99519	1	19914	0	0.90301
ALG10	0.0048123	1.7763	1.2384	4	0.016738	0.772561	418	3	1.2384	0.94326	0.94327	1	18639	0	1.2384
PRPF8	0.0048174	1.77599	-0.41702	4	0.01675	0.772561	419	2	-0.41702	0.020198	0.057316	0.79048	1439	2	-0.41702
L3MBTL2	0.004875	1.77098	1.6162	4	0.016944	0.773355	420	4	1.6162	0.99497	0.99497	1	19907	0	1.6162
RBM7	0.0048796	1.77063	1.2107	4	0.016958	0.773355	421	4	1.2107	0.99512	0.99512	1	19913	0	1.2107
VENTX	0.0048949	1.76932	0.51729	4	0.017009	0.773355	422	2	0.51729	0.304	0.44046	1	8012	1	0.51729
ARCN1	0.0049049	1.7685	1.1736	4	0.017041	0.773355	423	3	1.1736	0.53037	0.60521	1	11268	1	1.1736
EOMES	0.0049177	1.76761	1.6984	4	0.017076	0.773355	424	3	1.6984	0.68351	0.70051	1	13317	1	1.6984
MIER3	0.004949	1.76508	1.1813	4	0.017176	0.773355	425	4	1.1813	0.99505	0.99505	1	19912	0	1.1813
NENF	0.0049563	1.7645	1.3557	4	0.017199	0.773355	426	4	1.3557	0.98395	0.98391	1	19611	0	1.3557
GALNT13	0.0049649	1.76379	0.86718	4	0.017227	0.773355	427	2	0.86718	0.87557	0.87541	1	17118	0	0.86718
TRPM2	0.0049908	1.76163	1.3334	4	0.017313	0.773355	428	4	1.3334	0.99501	0.99501	1	19911	0	1.3334
MRGPRF	0.0049983	1.7612	0.35447	4	0.01733	0.773355	429	2	0.35447	0.56611	0.62498	1	11681	1	0.35447
NO_CURRENT_786	0.0050142	2.30554	2.8163	1	0.0049483	0.565223	430	1	2.8163	0.99499	0.99502	1	19910	0	2.8163
GRM3	0.0050181	1.75963	1.0891	4	0.017393	0.773355	431	4	1.0891	0.99498	0.99498	1	19909	0	1.0891
LARP6	0.0050254	1.75903	1.5262	4	0.017417	0.773355	432	4	1.5262	0.99123	0.99124	1	19806	0	1.5262
TEX10	0.0050365	1.75791	1.6923	4	0.017462	0.773355	433	4	1.6923	0.99481	0.99481	1	19901	0	1.6923
PIGS	0.0050382	1.75776	1.7605	4	0.017468	0.773355	434	3	1.7605	0.90782	0.90775	1	17795	0	1.7605
SLC30A5	0.0050485	1.75696	1.031	4	0.0175	0.773355	435	4	1.031	0.99495	0.99495	1	19906	0	1.031
FAM63A	0.00505	1.75686	0.71935	4	0.017504	0.773355	436	2	0.71935	0.28328	0.41818	1	7635	2	0.71935
RBMS3	0.0050869	1.75372	1.223	4	0.017631	0.773355	437	4	1.223	0.99491	0.99492	1	19905	0	1.223
ARV1	0.0051017	1.75249	-1.3844	4	0.017681	0.773355	438	1	-1.3844	0.012884	0.041129	0.697911	1168	3	-1.3844
AGPAT3	0.0051534	1.7487	0.82976	4	0.017836	0.773355	439	2	0.82976	0.89628	0.89617	1	17543	0	0.82976
HM13	0.0051625	1.748	1.2098	4	0.017865	0.773355	440	4	1.2098	0.99484	0.99484	1	19904	0	1.2098
ALOX15B	0.0051648	1.74778	0.82154	4	0.017874	0.773355	441	2	0.82154	0.24738	0.3791	1	6903	2	0.82154
NO_CURRENT_380	0.0051699	2.29218	2.9048	1	0.0051029	0.567064	442	1	2.9048	0.99483	0.99486	1	19903	0	2.9048
ICAM4	0.0051845	1.74606	0.96447	4	0.017945	0.773355	443	4	0.96447	0.99482	0.99482	1	19902	0	0.96447
NDST3	0.0051884	1.74567	1.4042	4	0.017961	0.773355	444	3	1.4042	0.45813	0.56844	1	10524	1	1.4042
LY6G6C	0.0051996	1.74468	0.90662	4	0.018002	0.773355	445	4	0.90662	0.9948	0.99481	1	19900	0	0.90662
FAM217B	0.0051999	1.74461	1.4824	4	0.018005	0.773355	446	3	1.4824	0.79424	0.79402	1	15300	0	1.4824
PIGW	0.0052041	1.74429	1.5205	4	0.018018	0.773355	447	4	1.5205	0.98394	0.9839	1	19610	0	1.5205
PANK4	0.0052076	1.74398	1.6858	4	0.018031	0.773355	448	4	1.6858	0.97706	0.97719	1	19441	0	1.6858
GCNT2	0.0052308	1.74223	1.3305	4	0.018104	0.773355	449	3	1.3305	0.80796	0.80771	1	15616	0	1.3305
ADAM7	0.005248	1.74067	0.91628	4	0.018169	0.773355	450	4	0.91628	0.99475	0.99477	1	19898	0	0.91628
ENO4	0.005249	1.74057	0.90381	4	0.018173	0.773355	451	4	0.90381	0.99475	0.99477	1	19897	0	0.90381
UGCG	0.005255	1.74012	1.1757	4	0.018192	0.773355	452	4	1.1757	0.99474	0.99476	1	19896	0	1.1757
C5orf64	0.0052707	1.73902	1.4106	4	0.018238	0.773687	453	4	1.4106	0.9911	0.99111	1	19798	0	1.4106
SNX8	0.0052926	1.73712	1.1778	4	0.018318	0.774145	454	4	1.1778	0.99471	0.99473	1	19895	0	1.1778
RAPGEF5	0.0053085	1.73603	-0.11532	4	0.018364	0.774145	455	2	-0.11532	0.29117	0.42661	1	7780	2	-0.11532
F2RL2	0.0053602	1.73217	-0.13435	4	0.018528	0.779434	456	2	-0.13435	0.076013	0.16973	1	3328	2	-0.13435
COMMD2	0.0053878	1.73035	1.3928	4	0.018606	0.780023	457	3	1.3928	0.77267	0.7731	1	14861	1	1.3928
EMB	0.0053908	1.73002	0.85255	4	0.01862	0.780023	458	2	0.85255	0.2478	0.37956	1	6910	2	0.85255
INS	0.0054118	1.72825	1.0115	4	0.018696	0.78034	459	3	1.0115	0.95722	0.9571	1	18958	0	1.0115
ERVV-1	0.0054148	1.72804	1.2647	4	0.018705	0.78034	460	4	1.2647	0.99459	0.9946	1	19893	0	1.2647
FMN2	0.0054356	1.72614	1.5025	4	0.018787	0.782147	461	3	1.5025	0.82316	0.82301	1	15940	0	1.5025
C8G	0.0054626	1.72404	0.99597	4	0.018878	0.782801	462	2	0.99597	0.17388	0.29909	1	5520	1	0.99597
L2HGDH	0.0054635	1.72398	0.1743	4	0.018881	0.782801	463	2	0.1743	0.31311	0.45037	1	8195	2	0.1743
DOCK4	0.0054773	1.72303	0.77491	4	0.018922	0.782881	464	4	0.77491	0.99452	0.99454	1	19892	0	0.77491
PIGX	0.0055055	1.72068	0.80976	4	0.019025	0.784841	465	4	0.80976	0.99449	0.99451	1	19891	0	0.80976
OR2AP1	0.0055152	1.71992	0.13946	4	0.019058	0.784841	466	2	0.13946	0.78724	0.78705	1	15158	1	0.13946
IQCF6	0.0055264	1.71929	1.9132	4	0.019086	0.784841	467	3	1.9132	0.77849	0.77851	1	14972	1	1.9132
HOXB6	0.0055373	1.71835	1.2457	4	0.019127	0.784896	468	3	1.2457	0.92194	0.92203	1	18136	0	1.2457
ADRB3	0.0055669	1.7165	1.2644	4	0.019209	0.786064	469	3	1.2644	0.31723	0.45483	1	8290	1	1.2644
VSTM4	0.0055849	1.71519	1.5426	4	0.019267	0.786064	470	3	1.5426	0.48869	0.58351	1	10837	1	1.5426
ADD1	0.0055867	1.71507	1.0036	4	0.019272	0.786064	471	4	1.0036	0.99441	0.99443	1	19890	0	1.0036
DMRTC2	0.0056154	1.71274	0.68085	4	0.019376	0.78664	472	4	0.68085	0.99438	0.9944	1	19889	0	0.68085
GYS2	0.0056168	1.71262	1.2166	4	0.019381	0.78664	473	2	1.2166	0.34486	0.48485	1	8841	1	1.2166
MIOX	0.0056239	1.71211	0.89653	4	0.019404	0.78664	474	4	0.89653	0.99438	0.99439	1	19888	0	0.89653
KCNJ16	0.0056702	1.70883	0.75558	4	0.019551	0.789922	475	3	0.75558	0.78571	0.78556	1	15117	1	0.75558
ITGAV	0.0056742	1.70856	0.88174	4	0.019563	0.789922	476	4	0.88174	0.99433	0.99435	1	19887	0	0.88174
NO_CURRENT_955	0.0056758	2.24928	2.4942	1	0.0056327	0.585428	477	1	2.4942	0.99432	0.99439	1	19886	0	2.4942
EDA2R	0.0057219	1.70505	1.1781	4	0.019722	0.793187	478	4	1.1781	0.97009	0.97004	1	19278	0	1.1781
CCDC83	0.005741	1.70366	1.0132	4	0.019785	0.793187	479	4	1.0132	0.99426	0.99429	1	19885	0	1.0132
PFKFB4	0.0057414	1.70362	1.4894	4	0.019787	0.793187	480	3	1.4894	0.93161	0.93163	1	18369	0	1.4894
STX3	0.0057648	1.70215	0.92322	4	0.019854	0.793187	481	4	0.92322	0.99424	0.99427	1	19884	0	0.92322
ZNF81	0.0057736	1.70158	0.9515	4	0.01988	0.793187	482	3	0.9515	0.923	0.92309	1	18164	0	0.9515
LCOR	0.0057806	1.70113	1.1549	4	0.019901	0.793187	483	3	1.1549	0.068459	0.15525	0.998614	3076	1	1.1549
EBLN2	0.0058252	1.69769	0.39875	4	0.020059	0.794968	484	3	0.39875	0.9305	0.93056	1	18338	0	0.39875
SETDB1	0.0058346	1.69702	0.94456	4	0.02009	0.794968	485	4	0.94456	0.99417	0.9942	1	19883	0	0.94456
CHST3	0.0058445	1.69631	1.1622	4	0.020123	0.794968	486	4	1.1622	0.99416	0.99419	1	19882	0	1.1622
BBX	0.0058659	1.69471	1.53	4	0.020197	0.795552	487	4	1.53	0.98153	0.98147	1	19547	0	1.53
FAM207A	0.005925	1.69031	1.5448	4	0.020403	0.795552	488	4	1.5448	0.99408	0.99412	1	19881	0	1.5448
ZNFX1	0.0059286	1.69011	-1.4921	4	0.020412	0.795552	489	1	-1.4921	0.002618	0.0093404	0.423966	441	3	-1.4921
FBXO32	0.0059483	1.68852	0.93284	4	0.020487	0.795552	490	4	0.93284	0.99405	0.99409	1	19880	0	0.93284
OR11H4	0.0059501	1.68844	1.1728	4	0.020491	0.795552	491	3	1.1728	0.75598	0.75806	1	14556	1	1.1728
EID2B	0.0059541	1.68818	1.3374	4	0.020503	0.795552	492	3	1.3374	0.10954	0.22847	1	4326	1	1.3374
MTRNR2L7	0.0059802	1.6862	0.65627	4	0.020597	0.795552	493	3	0.65627	0.56131	0.62229	1	11619	1	0.65627
DESI1	0.0059877	1.68558	0.96842	4	0.020626	0.795552	494	2	0.96842	0.47134	0.57482	1	10656	1	0.96842
CSTB	0.0059942	1.6851	1.4819	4	0.020649	0.795552	495	3	1.4819	0.89146	0.89135	1	17435	0	1.4819
TMEM234	0.0059971	1.68497	1.3114	4	0.020655	0.795552	496	2	1.3114	0.85912	0.85881	1	16746	0	1.3114
SPCS1	0.0060153	1.68357	1.5504	4	0.020722	0.795552	497	3	1.5504	0.84827	0.84799	1	16494	0	1.5504
TOMM7	0.0060301	1.6824	1.3457	4	0.020778	0.795552	498	3	1.3457	0.64516	0.67386	1	12744	1	1.3457
PSMA5	0.0060319	1.68223	1.249	4	0.020786	0.795552	499	3	1.249	0.54135	0.61114	1	11396	1	1.249
KCTD17	0.0060325	1.68221	1.1853	4	0.020787	0.795552	500	3	1.1853	0.9545	0.95438	1	18895	0	1.1853
KRTDAP	0.0060388	1.68187	1.2342	4	0.020803	0.795552	501	4	1.2342	0.99396	0.99401	1	19879	0	1.2342
SLC2A4	0.0060411	1.68171	0.81311	4	0.020811	0.795552	502	4	0.81311	0.99396	0.99401	1	19878	0	0.81311
ZP4	0.0060836	1.67882	-0.0015052	4	0.02095	0.797845	503	1	-0.0015052	0.29486	0.43054	1	7846	1	-0.0015052
HIST1H4E	0.0061232	1.67625	1.8067	4	0.021074	0.799398	504	3	1.8067	0.90471	0.90462	1	17731	0	1.8067
TRAF5	0.0061352	1.67551	-1.5614	4	0.02111	0.799398	505	1	-1.5614	0.0071218	0.024307	0.577778	834	3	-1.5614
UBXN10	0.0061843	1.77101	1.5526	3	0.016943	0.773355	506	3	1.5526	0.99382	0.99394	1	19877	0	1.5526
CNOT11	0.0061869	1.6718	1.2154	4	0.021291	0.800803	507	3	1.2154	0.63647	0.66806	1	12600	1	1.2154
OR6B3	0.0061913	1.6715	1.4665	4	0.021306	0.800803	508	3	1.4665	0.76085	0.76232	1	14651	1	1.4665
CCDC160	0.0062403	1.66823	1.0806	4	0.021467	0.800803	509	3	1.0806	0.93871	0.93867	1	18531	0	1.0806
ERGIC2	0.006252	1.76645	1.6265	3	0.017122	0.773355	510	2	1.6265	0.087696	0.16047	1	3714	1	1.6265
C5	0.006254	1.66732	1.1218	4	0.021512	0.800803	511	2	1.1218	0.85705	0.85682	1	16698	0	1.1218
MAP7D2	0.0062685	1.66645	1.5662	4	0.021555	0.800803	512	4	1.5662	0.96398	0.9639	1	19134	0	1.5662
GSX2	0.0062726	1.66621	0.85708	4	0.021567	0.800803	513	4	0.85708	0.99373	0.99376	1	19875	0	0.85708
CARD10	0.0063086	1.66416	0.79487	4	0.021669	0.800803	514	4	0.79487	0.99369	0.99373	1	19874	0	0.79487
FLJ44635	0.0063144	1.66384	0.91331	4	0.021685	0.800803	515	4	0.91331	0.99369	0.99372	1	19873	0	0.91331
IZUMO3	0.0063365	1.66244	1.0072	4	0.021755	0.800803	516	4	1.0072	0.99366	0.9937	1	19871	0	1.0072
KCNJ2	0.0063388	1.66224	1.1435	4	0.021765	0.800803	517	4	1.1435	0.99366	0.9937	1	19870	0	1.1435
MRPL58	0.0063418	1.66204	0.61112	4	0.021775	0.800803	518	2	0.61112	0.76021	0.76173	1	14633	1	0.61112
TIGD5	0.0063446	1.6618	0.92379	4	0.021787	0.800803	519	4	0.92379	0.99366	0.99369	1	19869	0	0.92379
PLPPR4	0.006347	1.6617	1.0519	4	0.021792	0.800803	520	4	1.0519	0.99365	0.99369	1	19868	0	1.0519
SERPINC1	0.0063553	1.66107	1.086	4	0.021824	0.800803	521	2	1.086	0.65847	0.68287	1	12940	1	1.086
CREBZF	0.0063608	1.66079	1.4441	4	0.021838	0.800803	522	3	1.4441	0.93518	0.93517	1	18450	0	1.4441
BRD2	0.0063715	1.66009	1.4205	4	0.021873	0.800803	523	4	1.4205	0.99363	0.99366	1	19866	0	1.4205
SCN9A	0.0063903	1.65892	1.0056	4	0.021932	0.800803	524	4	1.0056	0.99361	0.99364	1	19865	0	1.0056
BORA	0.0063935	1.65868	0.52485	4	0.021944	0.800803	525	3	0.52485	0.58606	0.63669	1	11937	1	0.52485
VPS13C	0.0064373	1.65594	1.1959	4	0.022083	0.801812	526	4	1.1959	0.99356	0.9936	1	19864	0	1.1959
LETM2	0.0064428	1.65563	1.1131	4	0.022099	0.801812	527	3	1.1131	0.4613	0.57001	1	10558	1	1.1131
RASD2	0.0064451	1.65543	0.74633	4	0.022109	0.801812	528	2	0.74633	0.35839	0.49951	1	9122	2	0.74633
CRYZL1	0.0064763	1.65361	1.0825	4	0.022202	0.801812	529	4	1.0825	0.99352	0.99356	1	19863	0	1.0825
MCM3AP	0.0064818	1.65326	1.0634	4	0.02222	0.801812	530	2	1.0634	0.70599	0.71703	1	13653	1	1.0634
TMEM9B	0.0064916	1.65267	1.1252	4	0.02225	0.801812	531	2	1.1252	0.46553	0.57198	1	10600	1	1.1252
ACSM5	0.0065063	1.65168	1.6364	4	0.022301	0.802059	532	3	1.6364	0.87956	0.87948	1	17181	0	1.6364
NO_CURRENT_863	0.0065321	2.18766	2.4398	1	0.0064914	0.615706	533	1	2.4398	0.99347	0.99346	1	19862	0	2.4398
MDH1	0.0065357	1.64973	1.319	4	0.022401	0.802059	534	3	1.319	0.68116	0.69879	1	13295	1	1.319
SEL1L2	0.0065504	1.6488	1.5858	4	0.022449	0.802059	535	4	1.5858	0.9583	0.95822	1	18985	0	1.5858
PBX4	0.0065594	1.64824	1.2103	4	0.022478	0.802059	536	3	1.2103	0.84604	0.84579	1	16445	0	1.2103
GLRX	0.0065704	1.64757	0.83392	4	0.022513	0.802059	537	4	0.83392	0.99343	0.99346	1	19861	0	0.83392
DHRS9	0.006574	1.64735	1.2191	4	0.022524	0.802059	538	4	1.2191	0.99343	0.99346	1	19860	0	1.2191
BCL10	0.0065788	1.64712	0.8635	4	0.022536	0.802059	539	4	0.8635	0.99342	0.99346	1	19859	0	0.8635
PITPNB	0.006608	1.74379	1.9676	3	0.018039	0.773355	540	3	1.9676	0.99339	0.99353	1	19858	0	1.9676
SORBS3	0.0066123	1.64495	1.264	4	0.022649	0.80463	541	3	1.264	0.59824	0.64402	1	12098	1	1.264
C6orf222	0.0066438	1.64292	0.97049	4	0.022755	0.805051	542	4	0.97049	0.99336	0.99339	1	19856	0	0.97049
OSBPL6	0.0066517	1.64243	-0.46702	4	0.022781	0.805051	543	1	-0.46702	0.18679	0.31317	1	5769	2	-0.46702
GOLGA5	0.0066704	1.64128	0.98628	4	0.022841	0.805776	544	4	0.98628	0.99333	0.99336	1	19855	0	0.98628
NPHP4	0.0067185	1.63805	1.1435	4	0.023012	0.810381	545	3	1.1435	0.89781	0.89769	1	17576	0	1.1435
HES7	0.0067549	1.63552	1.5681	4	0.023146	0.812405	546	3	1.5681	0.87134	0.87113	1	17026	0	1.5681
EIF3J	0.0067923	1.63339	0.95663	4	0.02326	0.812405	547	4	0.95663	0.99321	0.99323	1	19854	0	0.95663
PLOD1	0.006796	1.63315	0.85091	4	0.023273	0.812405	548	4	0.85091	0.9932	0.99323	1	19853	0	0.85091
PRM1	0.0068035	1.63274	1.1888	4	0.023295	0.812405	549	4	1.1888	0.98969	0.98966	1	19762	0	1.1888
YY2	0.0068065	1.63253	0.40744	4	0.023306	0.812405	550	2	0.40744	0.32854	0.46707	1	8511	1	0.40744
CD70	0.0068083	1.63242	0.85326	4	0.023312	0.812405	551	2	0.85326	0.82424	0.82408	1	15965	0	0.85326
PCGF2	0.0068985	1.62751	0.93324	4	0.023577	0.815809	552	4	0.93324	0.9931	0.99311	1	19852	0	0.93324
MYBPC1	0.0069271	1.626	0.71519	4	0.023659	0.815809	553	4	0.71519	0.99307	0.99308	1	19851	0	0.71519
OST4	0.0069287	1.62595	1.2856	4	0.023662	0.815809	554	3	1.2856	0.89998	0.89989	1	17629	0	1.2856
LCA5L	0.0069384	1.62527	0.95822	4	0.023699	0.815809	555	4	0.95822	0.99306	0.99307	1	19850	0	0.95822
DIP2A	0.0069581	1.62432	1.6733	4	0.023751	0.815809	556	3	1.6733	0.59181	0.64014	1	12017	1	1.6733
CEACAM1	0.0069596	1.62415	1.0062	4	0.02376	0.815809	557	4	1.0062	0.99304	0.99305	1	19849	0	1.0062
EN1	0.0069614	1.62404	-0.81041	4	0.023766	0.815809	558	1	-0.81041	0.036263	0.091134	0.893142	2027	2	-0.81041
GLT1D1	0.0069642	1.62388	1.2156	4	0.023775	0.815809	559	4	1.2156	0.99134	0.99136	1	19809	0	1.2156
SLC35G2	0.0069895	1.6222	1.4399	4	0.023867	0.81627	560	3	1.4399	0.04867	0.11632	0.944993	2442	1	1.4399
C10orf90	0.007013	1.62079	0.38861	4	0.023945	0.81627	561	2	0.38861	0.88396	0.88385	1	17268	0	0.38861
LXN	0.0070151	1.62068	1.0895	4	0.023951	0.81627	562	3	1.0895	0.85242	0.85214	1	16584	0	1.0895
TCP11	0.0070513	1.61865	1.1964	4	0.024063	0.817658	563	4	1.1964	0.99295	0.99296	1	19847	0	1.1964
LTBP1	0.0070647	1.61786	0.91187	4	0.024107	0.817658	564	3	0.91187	0.35999	0.50128	1	9153	1	0.91187
SGK2	0.0070759	1.61724	0.97947	4	0.024141	0.817658	565	2	0.97947	0.27206	0.40587	1	7404	1	0.97947
USP14	0.0070963	1.61588	1.1386	4	0.024217	0.817658	566	3	1.1386	0.71409	0.72324	1	13791	1	1.1386
NRG3	0.007102	1.6155	1.1601	4	0.024238	0.817658	567	4	1.1601	0.9929	0.99291	1	19846	0	1.1601
GNA13	0.007116	1.61475	1.2971	4	0.02428	0.817658	568	4	1.2971	0.99288	0.9929	1	19845	0	1.2971
FAM72D	0.0071163	1.61473	0.27921	4	0.024281	0.817658	569	2	0.27921	0.27512	0.40918	1	7471	2	0.27921
BEST1	0.0071364	1.61343	1.7277	4	0.024354	0.817658	570	3	1.7277	0.92287	0.92294	1	18159	0	1.7277
WNK3	0.0071376	1.61338	1.056	4	0.024357	0.817658	571	4	1.056	0.99286	0.99288	1	19844	0	1.056
MAPK12	0.0071679	1.61156	0.17526	4	0.024459	0.818545	572	2	0.17526	0.68722	0.70314	1	13368	1	0.17526
LZTR1	0.0071708	1.61145	1.346	4	0.024465	0.818545	573	4	1.346	0.99283	0.99284	1	19843	0	1.346
NLGN4X	0.0071986	1.60986	1.6448	4	0.024555	0.81943	574	3	1.6448	0.79602	0.79577	1	15334	0	1.6448
FAM179A	0.0072169	1.60892	0.65904	4	0.024608	0.81943	575	4	0.65904	0.99278	0.9928	1	19842	0	0.65904
ZNF426	0.0072195	1.60882	0.50078	4	0.024614	0.81943	576	3	0.50078	0.94614	0.94607	1	18699	0	0.50078
TBKBP1	0.007233	1.60806	1.272	4	0.024657	0.819516	577	4	1.272	0.98991	0.98988	1	19770	0	1.272
PABPC1L	0.0072525	1.60688	1.5002	4	0.024724	0.820385	578	3	1.5002	0.4788	0.57858	1	10724	1	1.5002
OR10A6	0.0072711	1.60593	0.35572	4	0.024778	0.820828	579	2	0.35572	0.36849	0.51054	1	9337	1	0.35572
TNS4	0.0073112	1.60364	0.93169	4	0.024909	0.822354	580	4	0.93169	0.99269	0.99271	1	19841	0	0.93169
C16orf95	0.0073227	1.60296	1.0027	4	0.024948	0.822354	581	3	1.0027	0.50497	0.5918	1	10998	1	1.0027
C8orf88	0.0073281	1.60267	1.2193	4	0.024965	0.822354	582	4	1.2193	0.99267	0.99269	1	19840	0	1.2193
OR2J2	0.0073523	1.60145	1.0108	4	0.025035	0.822354	583	4	1.0108	0.96056	0.96045	1	19035	0	1.0108
CT47A7	0.0073711	1.6005	0.98106	4	0.02509	0.822354	584	4	0.98106	0.99263	0.99265	1	19839	0	0.98106
ZNF329	0.0073789	1.60003	1.1859	4	0.025117	0.822354	585	4	1.1859	0.99262	0.99264	1	19838	0	1.1859
XPO7	0.0073917	1.59943	1.3313	4	0.025152	0.822354	586	4	1.3313	0.98716	0.98711	1	19691	0	1.3313
ZIC4	0.0074245	1.59757	1.8861	4	0.02526	0.824571	587	3	1.8861	0.4968	0.58767	1	10916	1	1.8861
CD40LG	0.0074473	1.59638	1.1466	4	0.025329	0.825128	588	3	1.1466	0.38115	0.52419	1	9619	1	1.1466
MTRNR2L1	0.0074508	1.84741	1.4059	2	0.01421	0.742561	589	2	1.4059	0.99255	0.99256	1	19837	0	1.4059
GID4	0.0074734	1.59482	1.099	4	0.02542	0.825128	590	4	1.099	0.99253	0.99255	1	19836	0	1.099
COL11A2	0.0074775	1.59459	0.44337	4	0.025434	0.825128	591	3	0.44337	0.22504	0.35492	1	6480	1	0.44337
TMEM161B	0.0074906	1.59395	1.0043	4	0.025471	0.825128	592	4	1.0043	0.99251	0.99253	1	19835	0	1.0043
BRICD5	0.0074994	1.59341	1.1004	4	0.025503	0.825128	593	3	1.1004	0.79838	0.79815	1	15396	0	1.1004
LRRC18	0.0075193	1.59235	1.6405	4	0.025565	0.825128	594	3	1.6405	0.26232	0.39539	1	7197	1	1.6405
FSTL5	0.0075197	1.59235	1.3943	4	0.025565	0.825128	595	4	1.3943	0.99248	0.99249	1	19834	0	1.3943
SELL	0.0075521	1.59083	0.52903	4	0.025655	0.826725	596	2	0.52903	0.20308	0.3309	1	6056	2	0.52903
OR5AK2	0.0075728	1.58971	0.87497	4	0.025721	0.827509	597	4	0.87497	0.99243	0.99244	1	19833	0	0.87497
FAM122A	0.007617	1.58739	1.171	4	0.025859	0.83043	598	4	1.171	0.97766	0.97777	1	19457	0	1.171
NO_CURRENT_974	0.0076348	2.12058	2.3849	1	0.0075757	0.652133	599	1	2.3849	0.99237	0.99235	1	19832	0	2.3849
EIF3L	0.0076349	1.58657	1.778	4	0.025908	0.83043	600	3	1.778	0.94015	0.94014	1	18560	0	1.778
PARK2	0.0076437	1.58611	0.89424	4	0.025935	0.83043	601	4	0.89424	0.99236	0.99237	1	19831	0	0.89424
FAM98A	0.0076819	1.58429	1.5073	4	0.026044	0.832414	602	3	1.5073	0.63911	0.66984	1	12653	1	1.5073
PDP1	0.0076947	1.58369	1.4684	4	0.02608	0.832414	603	3	1.4684	0.94119	0.94119	1	18587	0	1.4684
RUNX1	0.0077096	1.58281	0.9876	4	0.026133	0.832789	604	4	0.9876	0.99229	0.9923	1	19830	0	0.9876
NO_CURRENT_69	0.0077646	2.11258	2.4686	1	0.0077165	0.652529	605	1	2.4686	0.99224	0.99221	1	19829	0	2.4686
SUCLA2	0.0077871	1.57879	1.1178	4	0.026376	0.834509	606	3	1.1178	0.20967	0.3382	1	6181	1	1.1178
TRABD2B	0.0077882	1.57876	0.94805	4	0.026378	0.834509	607	4	0.94805	0.99221	0.99222	1	19828	0	0.94805
GTPBP2	0.00779	1.57861	1.3104	4	0.026387	0.834509	608	3	1.3104	0.64523	0.67391	1	12745	1	1.3104
KRTAP10-5	0.0077923	1.57848	1.2661	4	0.026395	0.834509	609	3	1.2661	0.93134	0.93141	1	18357	0	1.2661
SLC27A6	0.0078376	1.57602	1.4575	4	0.026545	0.836672	610	3	1.4575	0.39657	0.53993	1	9936	1	1.4575
EHBP1	0.0078399	1.57589	1.0928	4	0.026553	0.836672	611	3	1.0928	0.65706	0.68191	1	12918	1	1.0928
CLDN20	0.007849	1.5753	1.4156	4	0.026589	0.836672	612	3	1.4156	0.17483	0.30013	1	5537	1	1.4156
ZNF787	0.0078825	1.57378	0.78185	4	0.026682	0.836672	613	4	0.78185	0.99212	0.99213	1	19827	0	0.78185
CPTP	0.0078894	1.57331	0.83628	4	0.026711	0.836672	614	4	0.83628	0.99211	0.99212	1	19826	0	0.83628
SNX17	0.0078903	1.57328	1.2824	4	0.026713	0.836672	615	3	1.2824	0.80616	0.80593	1	15577	0	1.2824
ALG10B	0.0079082	1.57232	0.91265	4	0.026772	0.836718	616	2	0.91265	0.057834	0.13451	0.977192	2735	1	0.91265
FAM91A1	0.0079243	1.57149	1.221	4	0.026823	0.836718	617	3	1.221	0.90261	0.90258	1	17682	0	1.221
EYS	0.0079334	1.5711	0.90891	4	0.026847	0.836718	618	4	0.90891	0.99207	0.99207	1	19825	0	0.90891
ACTN4	0.0079458	1.57055	0.311	4	0.026881	0.836718	619	2	0.311	0.062712	0.14404	0.985239	2897	2	0.311
SERPINA5	0.0079862	1.56838	1.6344	4	0.027016	0.836892	620	3	1.6344	0.087307	0.19112	1	3702	1	1.6344
KCND3	0.0079915	1.56814	1.4971	4	0.027031	0.836892	621	4	1.4971	0.99201	0.99201	1	19823	0	1.4971
AP4S1	0.0079935	1.56804	-0.84832	4	0.027037	0.836892	622	2	-0.84832	0.038026	0.094733	0.900253	2089	2	-0.84832
GABRB2	0.0079997	1.56772	1.2831	4	0.027057	0.836892	623	4	1.2831	0.97016	0.97012	1	19280	0	1.2831
TRAM1	0.0080124	1.56711	1.0224	4	0.027095	0.836892	624	4	1.0224	0.99199	0.992	1	19822	0	1.0224
FADS1	0.0080304	1.56604	0.78347	4	0.027162	0.837352	625	4	0.78347	0.99197	0.99198	1	19821	0	0.78347
IL32	0.008045	1.56538	1.2113	4	0.027203	0.837352	626	3	1.2113	0.69506	0.7089	1	13483	1	1.2113
GPR31	0.0080966	1.56265	-0.025306	4	0.027375	0.837352	627	1	-0.025306	0.21288	0.34167	1	6248	2	-0.025306
HSF2BP	0.008097	1.56265	1.3244	4	0.027375	0.837352	628	4	1.3244	0.98757	0.98755	1	19699	0	1.3244
OR8H1	0.0081396	1.56062	0.65972	4	0.027503	0.837352	629	4	0.65972	0.99186	0.99188	1	19820	0	0.65972
PRAMEF4	0.0081435	1.56034	1.3059	4	0.027521	0.837352	630	3	1.3059	0.80236	0.80209	1	15489	0	1.3059
GBAS	0.0081482	1.5601	0.4438	4	0.027536	0.837352	631	2	0.4438	0.57848	0.63213	1	11842	1	0.4438
C14orf79	0.0081626	1.55945	0.65238	4	0.027577	0.837352	632	2	0.65238	0.23754	0.36841	1	6710	2	0.65238
CAPN7	0.0081917	1.55799	0.78688	4	0.02767	0.837352	633	4	0.78688	0.99181	0.99182	1	19819	0	0.78688
SLC46A2	0.0081998	1.55752	0.59858	4	0.0277	0.837352	634	2	0.59858	0.86075	0.86044	1	16786	0	0.59858
CD74	0.0082065	1.55714	1.1147	4	0.027724	0.837352	635	4	1.1147	0.98942	0.9894	1	19756	0	1.1147
TCEAL8	0.0082484	1.55508	0.85194	4	0.027856	0.837352	636	4	0.85194	0.99175	0.99177	1	19818	0	0.85194
SLC16A10	0.0082514	1.55488	0.79665	4	0.027869	0.837352	637	2	0.79665	0.91693	0.91691	1	18002	0	0.79665
SRP19	0.0082665	1.55413	0.83188	4	0.027917	0.837352	638	2	0.83188	0.2842	0.41913	1	7650	2	0.83188
CRYBB2	0.0083075	1.55214	1.4308	4	0.028045	0.837352	639	3	1.4308	0.22936	0.35955	1	6569	1	1.4308
TNN	0.0083154	1.55176	0.66003	4	0.02807	0.837352	640	4	0.66003	0.99168	0.9917	1	19817	0	0.66003
PPM1N	0.0083193	1.55154	1.041	4	0.028084	0.837352	641	4	1.041	0.98887	0.98887	1	19743	0	1.041
MPHOSPH6	0.0083311	1.55095	1.3971	4	0.028122	0.837352	642	3	1.3971	0.87829	0.87816	1	17163	0	1.3971
NICN1	0.0083405	1.55046	1.3034	4	0.028154	0.837352	643	3	1.3034	0.67705	0.69583	1	13225	1	1.3034
CCDC50	0.0083545	1.5498	-0.83035	4	0.028197	0.837352	644	1	-0.83035	0.042653	0.10421	0.926332	2231	3	-0.83035
GPR12	0.0083713	1.54897	1.2512	4	0.028251	0.837352	645	3	1.2512	0.82568	0.82548	1	15996	0	1.2512
OR2AG2	0.0083885	1.54818	1.0544	4	0.028302	0.837352	646	4	1.0544	0.99161	0.99164	1	19815	0	1.0544
HBB	0.0083903	1.54811	1.1983	4	0.028307	0.837352	647	3	1.1983	0.34232	0.48215	1	8788	1	1.1983
PNMA2	0.0083998	1.54762	1.1818	4	0.028339	0.837352	648	3	1.1818	0.79389	0.79366	1	15289	1	1.1818
PLA2G2A	0.0084045	1.54742	1.5546	4	0.028352	0.837352	649	3	1.5546	0.90812	0.90805	1	17802	0	1.5546
TMEFF1	0.0084061	1.54737	0.45117	4	0.028355	0.837352	650	2	0.45117	0.7841	0.78398	1	15089	1	0.45117
PHC1	0.0084069	1.54732	1.4909	4	0.028358	0.837352	651	4	1.4909	0.97914	0.97921	1	19499	0	1.4909
SLC19A1	0.0084097	1.54725	1.0288	4	0.028363	0.837352	652	3	1.0288	0.69536	0.70911	1	13486	1	1.0288
KRTAP10-10	0.0084208	1.54668	1.6498	4	0.0284	0.837352	653	4	1.6498	0.97796	0.97807	1	19465	0	1.6498
KCTD2	0.0084576	1.54471	0.68195	4	0.028529	0.838938	654	3	0.68195	0.30083	0.43701	1	7952	1	0.68195
SLC39A14	0.0085056	1.54248	0.71829	4	0.028676	0.838938	655	4	0.71829	0.99149	0.99152	1	19814	0	0.71829
PIGQ	0.0085151	1.54212	1.3765	4	0.0287	0.838938	656	3	1.3765	0.65395	0.67977	1	12865	1	1.3765
PCP2	0.0085166	1.54204	1.662	4	0.028705	0.838938	657	3	1.662	0.90803	0.90795	1	17800	0	1.662
WNT7A	0.0085318	1.54132	1.0517	4	0.028753	0.838938	658	2	1.0517	0.70272	0.71459	1	13607	1	1.0517
GABRA4	0.0085566	1.54014	0.85307	4	0.028831	0.838938	659	4	0.85307	0.99144	0.99147	1	19813	0	0.85307
CISH	0.0085668	1.53964	1.4467	4	0.028864	0.838938	660	4	1.4467	0.99143	0.99146	1	19812	0	1.4467
SPTBN1	0.008582	1.53882	1.2516	4	0.028919	0.838938	661	3	1.2516	0.05704	0.13302	0.970849	2723	1	1.2516
RASSF7	0.0085875	1.53853	1.3014	4	0.028938	0.838938	662	4	1.3014	0.9716	0.97161	1	19313	0	1.3014
OR2T33	0.0085917	1.53832	0.96344	4	0.028952	0.838938	663	4	0.96344	0.99141	0.99143	1	19811	0	0.96344
ATP8B1	0.0085935	1.53826	1.2793	4	0.028956	0.838938	664	3	1.2793	0.92462	0.92469	1	18204	0	1.2793
PAPOLA	0.0085961	1.53816	1.1521	4	0.028963	0.838938	665	4	1.1521	0.9914	0.99143	1	19810	0	1.1521
OCM	0.0086123	1.53736	1.7329	4	0.029016	0.838938	666	3	1.7329	0.90349	0.90345	1	17698	0	1.7329
PPP1R14A	0.0086297	1.53641	1.422	4	0.02908	0.838938	667	3	1.422	0.22667	0.35665	1	6518	1	1.422
PODNL1	0.0086639	1.53466	-0.013375	4	0.029197	0.838938	668	1	-0.013375	0.38366	0.52686	1	9680	2	-0.013375
FAM175B	0.0086757	1.53404	1.057	4	0.029239	0.838938	669	3	1.057	0.89949	0.89942	1	17619	0	1.057
MSH5	0.0087413	1.53091	1.2542	4	0.02945	0.838938	670	4	1.2542	0.97224	0.97226	1	19331	0	1.2542
PTCHD1	0.0087494	1.5305	0.97458	4	0.029478	0.838938	671	4	0.97458	0.99125	0.99127	1	19807	0	0.97458
SETBP1	0.0087632	1.52984	1.5683	4	0.029523	0.838938	672	3	1.5683	0.6988	0.71165	1	13543	1	1.5683
PPP2R5B	0.008767	1.52963	0.34371	4	0.029537	0.838938	673	2	0.34371	0.73369	0.73906	1	14143	1	0.34371
CLEC4C	0.0087754	1.52913	1.1701	4	0.029571	0.838938	674	3	1.1701	0.3997	0.54136	1	9965	1	1.1701
NO_CURRENT_596	0.0087895	2.0577	2.2921	1	0.0087559	0.684169	675	1	2.2921	0.99121	0.9912	1	19805	0	2.2921
SPATC1L	0.0088067	1.52768	1.1815	4	0.02967	0.838938	676	3	1.1815	0.86762	0.86737	1	16933	0	1.1815
OR13C4	0.0088185	1.5272	-0.3983	4	0.029703	0.838938	677	1	-0.3983	0.094169	0.20389	1	3921	3	-0.3983
MFAP3	0.0088194	1.52716	0.9497	4	0.029706	0.838938	678	4	0.9497	0.99118	0.99119	1	19804	0	0.9497
DYDC1	0.0088299	1.52675	1.1398	4	0.029734	0.838938	679	4	1.1398	0.99117	0.99118	1	19803	0	1.1398
PCDHB12	0.0088433	1.52622	0.90729	4	0.02977	0.838938	680	4	0.90729	0.99116	0.99116	1	19802	0	0.90729
ENHO	0.0088568	1.52562	1.0469	4	0.029811	0.838938	681	4	1.0469	0.99114	0.99115	1	19801	0	1.0469
GPATCH8	0.0088613	1.52545	1.3511	4	0.029823	0.838938	682	4	1.3511	0.99114	0.99115	1	19800	0	1.3511
INTS7	0.0088735	1.52495	2.1994	4	0.029857	0.838938	683	3	2.1994	0.74577	0.74921	1	14371	1	2.1994
C1orf185	0.0088763	1.52481	0.82732	4	0.029867	0.838938	684	4	0.82732	0.99112	0.99113	1	19799	0	0.82732
FETUB	0.0088931	1.52413	1.5594	4	0.029914	0.838938	685	4	1.5594	0.97164	0.97164	1	19314	0	1.5594
UPK1A	0.008903	1.5236	1.2349	4	0.02995	0.838938	686	3	1.2349	0.94952	0.94946	1	18770	0	1.2349
PGPEP1	0.0089201	1.52281	0.95256	4	0.030005	0.838938	687	3	0.95256	0.66629	0.68822	1	13051	1	0.95256
DZIP3	0.0089216	1.52276	0.52869	4	0.030008	0.838938	688	3	0.52869	0.67015	0.6909	1	13108	1	0.52869
HOXB13	0.0089244	1.52263	0.76292	4	0.030017	0.838938	689	4	0.76292	0.99108	0.99108	1	19797	0	0.76292
PLD3	0.0089485	1.52152	1.4757	4	0.030094	0.838938	690	4	1.4757	0.97856	0.97863	1	19482	0	1.4757
PLD1	0.0089486	1.52152	1.296	4	0.030094	0.838938	691	4	1.296	0.99105	0.99105	1	19796	0	1.296
RPS4X	0.0089732	1.52035	-1.4177	4	0.030175	0.838938	692	1	-1.4177	0.0082416	0.027833	0.608324	910	3	-1.4177
ASZ1	0.0089743	1.5203	0.52652	4	0.030179	0.838938	693	4	0.52652	0.99103	0.99103	1	19795	0	0.52652
PLEKHG4	0.0089818	1.51991	1.4025	4	0.030206	0.838938	694	4	1.4025	0.99102	0.99102	1	19794	0	1.4025
IL6R	0.0089821	1.51991	1.4646	4	0.030206	0.838938	695	3	1.4646	0.80237	0.80211	1	15490	0	1.4646
RMDN1	0.0090247	1.51794	0.68996	4	0.030343	0.840404	696	2	0.68996	0.77097	0.77152	1	14824	1	0.68996
TPM3	0.0090762	1.51557	-0.11167	4	0.030509	0.841202	697	2	-0.11167	0.17715	0.30261	1	5584	2	-0.11167
RAP1B	0.0090868	1.51509	1.4843	4	0.030543	0.841202	698	4	1.4843	0.99091	0.99091	1	19793	0	1.4843
TGFBR3	0.0091201	1.51373	1.246	4	0.030639	0.841202	699	4	1.246	0.98762	0.9876	1	19700	0	1.246
MICU2	0.0091219	1.51364	0.84092	4	0.030645	0.841202	700	4	0.84092	0.99088	0.99088	1	19792	0	0.84092
GSDMB	0.0091265	1.51333	0.63154	4	0.030667	0.841202	701	4	0.63154	0.99087	0.99087	1	19791	0	0.63154
PLAGL1	0.0091278	1.51323	0.44071	4	0.030674	0.841202	702	2	0.44071	0.30114	0.43734	1	7957	1	0.44071
CFAP65	0.0091311	1.5131	1.3805	4	0.030683	0.841202	703	4	1.3805	0.99087	0.99087	1	19790	0	1.3805
KRTAP10-9	0.0091541	1.5122	0.86503	4	0.030747	0.841202	704	4	0.86503	0.99085	0.99084	1	19789	0	0.86503
PPM1F	0.0091793	1.51096	0.82032	4	0.030835	0.841202	705	4	0.82032	0.97173	0.97174	1	19316	0	0.82032
SAMD12	0.0091911	1.51051	1.3277	4	0.030867	0.841202	706	4	1.3277	0.99081	0.9908	1	19788	0	1.3277
PRRG3	0.0091926	1.51041	0.8069	4	0.030874	0.841202	707	4	0.8069	0.99081	0.9908	1	19787	0	0.8069
UMODL1	0.0092412	1.50819	1.0338	4	0.031032	0.843665	708	3	1.0338	0.90748	0.90741	1	17788	0	1.0338
NRSN2	0.009247	1.50797	1.4117	4	0.031048	0.843665	709	3	1.4117	0.83294	0.83276	1	16147	0	1.4117
SELPLG	0.0092885	1.50596	0.81719	4	0.031192	0.845248	710	4	0.81719	0.99071	0.99071	1	19786	0	0.81719
IFFO2	0.0092953	1.50566	1.0825	4	0.031213	0.845248	711	4	1.0825	0.97685	0.97696	1	19437	0	1.0825
BMP5	0.0093165	1.50472	0.83312	4	0.031281	0.845248	712	2	0.83312	0.87863	0.8785	1	17168	0	0.83312
CHRNA2	0.0093339	1.50408	0.60508	4	0.031327	0.845248	713	3	0.60508	0.74529	0.74878	1	14366	1	0.60508
SLC48A1	0.0093367	1.50396	0.83198	4	0.031336	0.845248	714	4	0.83198	0.99066	0.99065	1	19785	0	0.83198
KCNIP3	0.0093514	1.50325	0.77871	4	0.031387	0.845248	715	2	0.77871	0.8919	0.89177	1	17446	0	0.77871
NID2	0.0093601	1.50275	0.66426	4	0.031423	0.845248	716	4	0.66426	0.99064	0.99062	1	19784	0	0.66426
FAHD1	0.0093688	1.50239	1.4018	4	0.031449	0.845248	717	3	1.4018	0.92666	0.92676	1	18259	0	1.4018
POU1F1	0.0093854	1.5017	0.69776	4	0.031499	0.845248	718	3	0.69776	0.90705	0.90698	1	17775	0	0.69776
RNF182	0.0094021	1.50101	1.2955	4	0.031549	0.845248	719	3	1.2955	0.71664	0.7253	1	13845	1	1.2955
VAV2	0.0094149	1.50045	1.1339	4	0.03159	0.845248	720	4	1.1339	0.97507	0.97515	1	19398	0	1.1339
PPM1J	0.0094271	1.50001	1.1052	4	0.031622	0.845248	721	3	1.1052	0.50754	0.59313	1	11023	1	1.1052
OR1I1	0.009437	1.49959	0.34228	4	0.031653	0.845248	722	2	0.34228	0.88304	0.88294	1	17249	0	0.34228
KLB	0.0094737	1.49797	1.3203	4	0.031771	0.845248	723	3	1.3203	0.82996	0.82982	1	16081	0	1.3203
KLHDC8B	0.0094746	1.49796	0.84358	4	0.031772	0.845248	724	4	0.84358	0.99053	0.99051	1	19783	0	0.84358
PXMP2	0.0094857	1.49741	1.123	4	0.031812	0.845248	725	4	1.123	0.99051	0.9905	1	19782	0	1.123
CFAP74	0.0094885	1.49725	0.6887	4	0.031824	0.845248	726	2	0.6887	0.51945	0.59937	1	11146	1	0.6887
ZNF254	0.0095015	1.49671	0.69656	4	0.031863	0.845248	727	4	0.69656	0.9905	0.99048	1	19781	0	0.69656
CT45A2	0.0095065	1.74463	1.3263	2	0.018004	0.773355	728	2	1.3263	0.99049	0.9905	1	19780	0	1.3263
SDHAF3	0.0095383	1.49509	0.79316	4	0.031982	0.846255	729	2	0.79316	0.81919	0.81901	1	15861	0	0.79316
ZNF420	0.00954	1.49505	0.60401	4	0.031985	0.846255	730	2	0.60401	0.81791	0.8177	1	15834	0	0.60401
ZNF28	0.0095559	1.49433	1.1434	4	0.032038	0.846535	731	3	1.1434	0.31324	0.45051	1	8200	1	1.1434
HHEX	0.0095966	1.49256	0.63956	4	0.032169	0.847259	732	4	0.63956	0.9904	0.99039	1	19779	0	0.63956
ANKRD60	0.0096206	1.4915	1.3758	4	0.032248	0.847259	733	3	1.3758	0.69053	0.70553	1	13418	1	1.3758
BBS2	0.0096265	1.49121	0.34804	4	0.032269	0.847259	734	2	0.34804	0.11069	0.22975	1	4352	2	0.34804
PLA1A	0.0096431	1.49039	-0.34745	4	0.03233	0.847259	735	1	-0.34745	0.26644	0.3998	1	7293	2	-0.34745
HMG20B	0.009646	1.49026	0.98484	4	0.03234	0.847259	736	4	0.98484	0.99035	0.99035	1	19778	0	0.98484
PROSER2	0.0096946	1.48822	-1.1041	4	0.032492	0.847259	737	1	-1.1041	0.037686	0.094055	0.89852	2080	3	-1.1041
PRSS35	0.0096974	1.48809	0.86159	4	0.032502	0.847259	738	2	0.86159	0.32931	0.46791	1	8524	1	0.86159
METTL15	0.0096985	1.48804	1.385	4	0.032506	0.847259	739	3	1.385	0.8236	0.82343	1	15950	0	1.385
OTOP2	0.009735	1.48644	1.5595	4	0.032626	0.847259	740	3	1.5595	0.45158	0.56524	1	10460	1	1.5595
DGKB	0.0097422	1.48609	0.88415	4	0.032652	0.847259	741	4	0.88415	0.99026	0.99024	1	19777	0	0.88415
STX6	0.0097461	1.48597	0.54474	4	0.032661	0.847259	742	3	0.54474	0.43573	0.55774	1	10315	1	0.54474
REPS1	0.0097567	1.48557	1.1486	4	0.032691	0.847259	743	4	1.1486	0.99024	0.99022	1	19776	0	1.1486
KRTAP13-3	0.0097803	1.48458	0.78311	4	0.032766	0.847259	744	2	0.78311	0.82617	0.82598	1	16008	0	0.78311
SBNO2	0.0097863	1.48431	0.79892	4	0.032786	0.847259	745	2	0.79892	0.32843	0.46695	1	8508	2	0.79892
MSLN	0.0097922	1.48405	1.0576	4	0.032806	0.847259	746	4	1.0576	0.97774	0.97785	1	19460	0	1.0576
TRAPPC10	0.0097976	1.48382	0.27984	4	0.032823	0.847259	747	2	0.27984	0.34357	0.48345	1	8812	2	0.27984
RASSF9	0.0098699	1.48084	1.1003	4	0.033049	0.847992	748	4	1.1003	0.99013	0.9901	1	19775	0	1.1003
KIAA2012	0.0098815	1.48043	1.1159	4	0.03308	0.847992	749	2	1.1159	0.84435	0.84409	1	16413	0	1.1159
TNNI2	0.0099006	1.47953	0.83047	4	0.033149	0.847992	750	3	0.83047	0.95471	0.95458	1	18901	0	0.83047
PNLIPRP2	0.0099108	1.4792	1.3206	4	0.033174	0.847992	751	3	1.3206	0.49882	0.58873	1	10935	1	1.3206
ZCCHC6	0.0099161	1.47893	1.1555	4	0.033195	0.847992	752	3	1.1555	0.80897	0.80873	1	15644	0	1.1555
TAOK2	0.0099521	1.47745	0.87724	4	0.033308	0.847992	753	3	0.87724	0.60052	0.64543	1	12129	1	0.87724
SLC35B3	0.0099557	1.47732	1.4243	4	0.033318	0.847992	754	3	1.4243	0.7623	0.76366	1	14679	1	1.4243
FGGY	0.0099832	1.47611	1.3578	4	0.033411	0.847992	755	3	1.3578	0.94823	0.94816	1	18740	0	1.3578
CCDC169-SOHLH2	0.01001	1.47494	1.2122	4	0.033501	0.847992	756	4	1.2122	0.98999	0.98996	1	19774	0	1.2122
CASC4	0.010024	1.47442	1.0291	4	0.033541	0.847992	757	4	1.0291	0.98998	0.98995	1	19773	0	1.0291
BDH1	0.010053	1.47314	0.87939	4	0.03364	0.847992	758	4	0.87939	0.98995	0.98992	1	19772	0	0.87939
ACYP2	0.010055	1.47307	-0.55108	4	0.033646	0.847992	759	1	-0.55108	0.093838	0.20328	1	3909	2	-0.55108
NOX1	0.010081	1.47206	0.92324	4	0.033724	0.847992	760	4	0.92324	0.98992	0.98988	1	19771	0	0.92324
KDF1	0.010089	1.47173	1.438	4	0.03375	0.847992	761	3	1.438	0.95156	0.95149	1	18816	0	1.438
GSTA2	0.010099	1.47131	1.0708	4	0.033782	0.847992	762	3	1.0708	0.49519	0.58685	1	10902	1	1.0708
OR6C3	0.010105	1.4711	1.2682	4	0.033799	0.847992	763	4	1.2682	0.9642	0.96413	1	19141	0	1.2682
TMCO2	0.010107	1.47103	-0.090067	4	0.033804	0.847992	764	1	-0.090067	0.8135	0.81331	1	15738	0	-0.090067
CHRDL2	0.010128	1.47021	1.4195	4	0.033868	0.847992	765	3	1.4195	0.91174	0.91166	1	17883	0	1.4195
TERB2	0.010131	1.47008	1.3731	4	0.033878	0.847992	766	4	1.3731	0.98909	0.98909	1	19750	0	1.3731
UPK3A	0.010152	1.4692	0.66908	4	0.033947	0.847992	767	4	0.66908	0.98985	0.98982	1	19769	0	0.66908
PPIAL4A	0.010158	1.46903	0.8341	4	0.03396	0.847992	768	2	0.8341	0.853	0.85274	1	16600	0	0.8341
ASNS	0.01018	1.46804	1.2938	4	0.034038	0.847992	769	3	1.2938	0.47972	0.57904	1	10738	1	1.2938
SKOR2	0.010218	1.46653	0.90332	4	0.034156	0.847992	770	3	0.90332	0.82517	0.82498	1	15987	0	0.90332
APOA5	0.010234	1.46586	1.4778	4	0.034209	0.847992	771	4	1.4778	0.98977	0.98973	1	19768	0	1.4778
IL36RN	0.010241	1.46554	0.80804	4	0.034234	0.847992	772	4	0.80804	0.98976	0.98973	1	19767	0	0.80804
KIAA0226L	0.010252	1.46511	0.81522	4	0.034268	0.847992	773	4	0.81522	0.98975	0.98972	1	19766	0	0.81522
SETD6	0.010255	1.46497	0.92796	4	0.034279	0.847992	774	2	0.92796	0.36155	0.50298	1	9196	2	0.92796
HMP19	0.010261	1.46463	0.38316	4	0.034306	0.847992	775	2	0.38316	0.71179	0.72147	1	13749	1	0.38316
GPN3	0.010262	1.56105	1.3146	3	0.027476	0.837352	776	3	1.3146	0.98974	0.98987	1	19765	0	1.3146
SPANXA1	0.010266	1.46448	0.82956	4	0.034318	0.847992	777	4	0.82956	0.98973	0.98971	1	19764	0	0.82956
TNFAIP2	0.010301	1.46299	1.4256	4	0.034436	0.847992	778	4	1.4256	0.9897	0.98967	1	19763	0	1.4256
THRSP	0.010303	1.46291	0.90815	4	0.034442	0.847992	779	2	0.90815	0.44232	0.56087	1	10374	1	0.90815
TMEM176B	0.010309	1.46261	1.3741	4	0.034466	0.847992	780	3	1.3741	0.88212	0.882	1	17232	0	1.3741
CELA3A	0.010313	1.46248	-0.025875	4	0.034476	0.847992	781	2	-0.025875	0.20483	0.33286	1	6094	2	-0.025875
TMEM140	0.010353	1.46071	1.1785	4	0.034617	0.847992	782	4	1.1785	0.98965	0.98962	1	19761	0	1.1785
SESTD1	0.010364	1.46031	0.68918	4	0.034649	0.847992	783	3	0.68918	0.86602	0.8658	1	16893	0	0.68918
FGF1	0.010365	1.46023	1.105	4	0.034655	0.847992	784	4	1.105	0.98964	0.98961	1	19760	0	1.105
TBC1D14	0.010374	1.45991	1.3829	4	0.034681	0.847992	785	3	1.3829	0.30672	0.44338	1	8064	1	1.3829
CCNT2	0.010416	1.45806	1.1229	4	0.034829	0.847992	786	3	1.1229	0.95046	0.95039	1	18791	0	1.1229
DPY19L4	0.010439	1.45724	0.85354	4	0.034895	0.847992	787	4	0.85354	0.98956	0.98954	1	19759	0	0.85354
EFNB1	0.01045	1.45679	1.0671	4	0.034931	0.847992	788	3	1.0671	0.94431	0.94431	1	18662	0	1.0671
BMPR1A	0.010458	1.4564	1.1958	4	0.034962	0.847992	789	3	1.1958	0.58413	0.63554	1	11906	1	1.1958
ZNF474	0.010467	1.45608	-1.0057	4	0.034988	0.847992	790	1	-1.0057	0.061354	0.14138	0.983378	2846	3	-1.0057
RNASE2	0.010475	1.45577	1.2629	4	0.035013	0.847992	791	4	1.2629	0.96589	0.9658	1	19184	0	1.2629
RAB7A	0.010481	1.45554	1.585	4	0.035032	0.847992	792	3	1.585	0.77951	0.77948	1	14993	1	1.585
EBF4	0.010505	1.45457	1.1556	4	0.03511	0.847992	793	3	1.1556	0.95408	0.95396	1	18885	0	1.1556
RBM43	0.010508	1.45448	1.3269	4	0.035117	0.847992	794	3	1.3269	0.62225	0.65893	1	12406	1	1.3269
HS1BP3	0.010516	1.45411	0.69415	4	0.035147	0.847992	795	4	0.69415	0.98948	0.98947	1	19758	0	0.69415
KRTAP10-11	0.010524	1.45375	0.9589	4	0.035176	0.847992	796	3	0.9589	0.67789	0.69643	1	13237	1	0.9589
TMEM65	0.010529	1.45349	1.1017	4	0.035197	0.847992	797	4	1.1017	0.98947	0.98946	1	19757	0	1.1017
PSAPL1	0.010542	1.45299	1.0106	4	0.035238	0.847992	798	2	1.0106	0.43173	0.5559	1	10270	1	1.0106
EFCAB12	0.01056	1.4524	1.207	4	0.035286	0.847992	799	3	1.207	0.61199	0.65249	1	12282	1	1.207
DEFB124	0.010665	1.44843	1.0938	4	0.03561	0.847992	800	3	1.0938	0.24814	0.37992	1	6916	1	1.0938
CXXC5	0.01067	1.44827	0.67173	4	0.035623	0.847992	801	4	0.67173	0.98933	0.98932	1	19754	0	0.67173
ZDHHC3	0.010673	1.44817	1.3478	4	0.035631	0.847992	802	3	1.3478	0.43377	0.55683	1	10296	1	1.3478
PPARD	0.010685	1.44777	0.78567	4	0.035664	0.847992	803	4	0.78567	0.98931	0.98931	1	19753	0	0.78567
MROH1	0.010696	1.44738	0.92925	4	0.035696	0.847992	804	2	0.92925	0.86543	0.86522	1	16883	0	0.92925
CANX	0.010701	1.44722	1.2844	4	0.035709	0.847992	805	4	1.2844	0.96482	0.96475	1	19158	0	1.2844
NEU3	0.010713	1.44685	0.63334	4	0.03574	0.847992	806	4	0.63334	0.98929	0.98928	1	19752	0	0.63334
PCDHA8	0.010724	1.44638	0.58877	4	0.035778	0.847992	807	3	0.58877	0.5713	0.62792	1	11756	1	0.58877
CYSLTR1	0.010759	1.44507	1.2465	4	0.035886	0.847992	808	3	1.2465	0.3831	0.52625	1	9664	1	1.2465
CPB2	0.010776	1.44439	-0.025029	4	0.035943	0.847992	809	1	-0.025029	0.74934	0.75223	1	14436	1	-0.025029
VTN	0.010783	1.44416	0.82416	4	0.035962	0.847992	810	2	0.82416	0.3904	0.53421	1	9827	1	0.82416
GFOD1	0.010789	1.44388	1.3015	4	0.035985	0.847992	811	3	1.3015	0.95504	0.95491	1	18914	0	1.3015
BARX2	0.010826	1.4425	1.224	4	0.036099	0.847992	812	3	1.224	0.83709	0.83689	1	16254	0	1.224
HS3ST4	0.010842	1.44195	1.3048	4	0.036145	0.847992	813	4	1.3048	0.97867	0.97874	1	19484	0	1.3048
FCAR	0.01087	1.44088	1.2768	4	0.036234	0.847992	814	3	1.2768	0.93677	0.93676	1	18484	0	1.2768
KHNYN	0.01093	1.43874	0.36729	4	0.036413	0.847992	815	3	0.36729	0.80188	0.8016	1	15473	0	0.36729
ADGRB1	0.010952	1.43808	1.3225	4	0.036469	0.847992	816	3	1.3225	0.57338	0.62914	1	11782	1	1.3225
C8orf4	0.010969	1.4375	1.094	4	0.036517	0.847992	817	4	1.094	0.98453	0.98449	1	19627	0	1.094
CPXCR1	0.010982	1.43704	0.3332	4	0.036556	0.847992	818	2	0.3332	0.1679	0.29249	1	5388	2	0.3332
AKAIN1	0.010989	1.43674	1.0032	4	0.036581	0.847992	819	2	1.0032	0.068754	0.15583	0.999128	3083	1	1.0032
SRPK1	0.010997	1.43644	1.2822	4	0.036607	0.847992	820	4	1.2822	0.98747	0.98744	1	19696	0	1.2822
KCNG2	0.011013	1.43583	0.76375	4	0.036658	0.847992	821	4	0.76375	0.98899	0.98898	1	19749	0	0.76375
RELT	0.011015	1.43575	0.83272	4	0.036665	0.847992	822	4	0.83272	0.98898	0.98898	1	19748	0	0.83272
IL1RAPL1	0.011031	1.43514	0.74302	4	0.036716	0.847992	823	4	0.74302	0.98897	0.98896	1	19747	0	0.74302
SORBS2	0.011033	1.43505	0.74123	4	0.036724	0.847992	824	3	0.74123	0.71875	0.72698	1	13883	1	0.74123
PPP1R14D	0.011036	1.43497	1.3375	4	0.036731	0.847992	825	3	1.3375	0.8706	0.87039	1	17006	0	1.3375
PSORS1C2	0.01104	1.43481	1.2394	4	0.036744	0.847992	826	4	1.2394	0.98896	0.98896	1	19746	0	1.2394
SRSF6	0.011058	1.43414	1.0582	4	0.036801	0.847992	827	4	1.0582	0.98894	0.98894	1	19745	0	1.0582
ZSWIM3	0.011058	1.43412	0.70144	4	0.036803	0.847992	828	2	0.70144	0.35506	0.4959	1	9057	2	0.70144
RBBP9	0.011061	1.43406	0.71295	4	0.036808	0.847992	829	4	0.71295	0.98894	0.98893	1	19744	0	0.71295
STK11	0.01109	1.43301	1.5339	4	0.036897	0.847992	830	3	1.5339	0.91629	0.91628	1	17987	0	1.5339
MTF2	0.011121	1.43176	1.0873	4	0.037003	0.847992	831	3	1.0873	0.85548	0.85524	1	16662	0	1.0873
DEFB4A	0.011129	1.52739	0.85443	3	0.02969	0.838938	832	3	0.85443	0.98887	0.98899	1	19742	0	0.85443
SIRPD	0.011136	1.43128	0.10328	4	0.037044	0.847992	833	2	0.10328	0.35609	0.49698	1	9081	1	0.10328
STX19	0.011144	1.43097	1.1571	4	0.037071	0.847992	834	4	1.1571	0.98886	0.98885	1	19741	0	1.1571
C6orf25	0.01115	1.43079	1.239	4	0.037086	0.847992	835	3	1.239	0.86952	0.86929	1	16979	0	1.239
CXADR	0.01115	1.43079	0.93843	4	0.037086	0.847992	836	4	0.93843	0.98885	0.98884	1	19740	0	0.93843
CIRBP	0.011184	1.42956	1.2995	4	0.037191	0.847992	837	3	1.2995	0.66913	0.6902	1	13092	1	1.2995
TTC29	0.011188	1.42947	0.36393	4	0.037199	0.847992	838	3	0.36393	0.71003	0.72012	1	13722	1	0.36393
ALX1	0.011191	1.42934	0.26229	4	0.03721	0.847992	839	2	0.26229	0.1374	0.25901	1	4825	2	0.26229
RSPH14	0.011203	1.42892	0.017929	4	0.037246	0.847992	840	2	0.017929	0.038856	0.096444	0.905959	2113	2	0.017929
PKP4	0.011209	1.42871	1.3042	4	0.037264	0.847992	841	4	1.3042	0.98879	0.98879	1	19739	0	1.3042
KCNN1	0.01121	1.42866	0.85445	4	0.037268	0.847992	842	4	0.85445	0.98879	0.98879	1	19738	0	0.85445
SPCS3	0.011239	1.4277	0.78361	4	0.037351	0.847992	843	2	0.78361	0.13589	0.25735	1	4802	2	0.78361
NO_CURRENT_858	0.011241	1.9521	2.2289	1	0.011166	0.701624	844	1	2.2289	0.98876	0.98882	1	19737	0	2.2289
CAB39L	0.01127	1.42654	1.3235	4	0.037451	0.847992	845	4	1.3235	0.98873	0.98874	1	19736	0	1.3235
HSDL2	0.01128	1.42614	1.6264	4	0.037485	0.847992	846	3	1.6264	0.23676	0.36757	1	6700	1	1.6264
WDR78	0.011286	1.42596	0.84218	4	0.037501	0.847992	847	2	0.84218	0.37486	0.51746	1	9474	1	0.84218
SGCB	0.011291	1.42578	1.3209	4	0.037516	0.847992	848	3	1.3209	0.4139	0.5477	1	10101	1	1.3209
ZNF214	0.011292	1.42569	0.92601	4	0.037524	0.847992	849	2	0.92601	0.46153	0.57011	1	10561	1	0.92601
RBPJL	0.011342	1.42394	0.8571	4	0.037676	0.847992	850	3	0.8571	0.95122	0.95115	1	18811	0	0.8571
FBLN2	0.01135	1.42361	1.5212	4	0.037704	0.847992	851	3	1.5212	0.69985	0.71245	1	13561	1	1.5212
VIP	0.011356	1.42336	1.407	4	0.037726	0.847992	852	3	1.407	0.021745	0.060613	0.80438	1497	1	1.407
SEMA3D	0.011367	1.42291	1.1658	4	0.037765	0.847992	853	3	1.1658	0.27996	0.41454	1	7568	1	1.1658
TYRP1	0.011369	1.42288	1.1234	4	0.037768	0.847992	854	4	1.1234	0.98863	0.98864	1	19735	0	1.1234
RRBP1	0.011376	1.42257	0.61104	4	0.037795	0.847992	855	4	0.61104	0.98862	0.98864	1	19734	0	0.61104
KRT31	0.011394	1.422	0.18367	4	0.037844	0.847992	856	2	0.18367	0.22139	0.35094	1	6414	2	0.18367
MSRB3	0.011419	1.42109	1.1315	4	0.037924	0.847992	857	4	1.1315	0.98275	0.98271	1	19577	0	1.1315
COL22A1	0.011431	1.42062	1.1195	4	0.037965	0.847992	858	3	1.1195	0.93714	0.93715	1	18497	0	1.1195
PPIL2	0.011445	1.42012	0.14018	4	0.038008	0.847992	859	2	0.14018	0.24973	0.38163	1	6942	2	0.14018
HHLA1	0.011445	1.42011	1.0136	4	0.038009	0.847992	860	3	1.0136	0.069688	0.15762	1	3113	1	1.0136
ADAMTSL4	0.011452	1.41986	0.79978	4	0.038031	0.847992	861	4	0.79978	0.98855	0.98856	1	19733	0	0.79978
OR4Q3	0.011487	1.41878	1.1503	4	0.038126	0.847992	862	4	1.1503	0.98851	0.98853	1	19732	0	1.1503
MYH4	0.011496	1.41854	1.122	4	0.038147	0.847992	863	4	1.122	0.9885	0.98852	1	19731	0	1.122
CELF6	0.011496	1.41849	-0.87179	4	0.038151	0.847992	864	1	-0.87179	0.024607	0.066666	0.825449	1607	2	-0.87179
LAMC1	0.011503	1.4183	1.0066	4	0.038168	0.847992	865	3	1.0066	0.79661	0.79634	1	15348	0	1.0066
RPRML	0.011516	1.41788	1.3751	4	0.038205	0.847992	866	3	1.3751	0.62735	0.66221	1	12475	1	1.3751
CLVS1	0.011541	1.41684	1.4792	4	0.038297	0.847992	867	4	1.4792	0.97593	0.97604	1	19417	0	1.4792
ZNF385D	0.011548	1.41656	0.0042384	4	0.038321	0.847992	868	2	0.0042384	0.27528	0.40935	1	7476	2	0.0042384
PPP1CC	0.011549	1.41654	0.94349	4	0.038323	0.847992	869	4	0.94349	0.98845	0.98847	1	19729	0	0.94349
ERO1A	0.011553	1.41643	1.7289	4	0.038333	0.847992	870	4	1.7289	0.96675	0.96668	1	19206	0	1.7289
RSAD1	0.011618	1.41416	1.1011	4	0.038534	0.847992	871	3	1.1011	0.82238	0.82219	1	15924	0	1.1011
C21orf91	0.011634	1.4136	1.4146	4	0.038583	0.847992	872	3	1.4146	0.80749	0.80727	1	15608	0	1.4146
RAB11FIP1	0.01164	1.41337	1.2269	4	0.038604	0.847992	873	4	1.2269	0.98836	0.98837	1	19727	0	1.2269
TMEM170A	0.011646	1.41321	0.82321	4	0.038618	0.847992	874	4	0.82321	0.98835	0.98837	1	19726	0	0.82321
AMER3	0.011702	1.41117	-0.38977	4	0.0388	0.847992	875	1	-0.38977	0.097595	0.21012	1	4038	3	-0.38977
TNNI1	0.011722	1.41053	1.2183	4	0.038857	0.847992	876	2	1.2183	0.58079	0.63351	1	11872	1	1.2183
SLC35D1	0.01178	1.40843	1.082	4	0.039045	0.847992	877	2	1.082	0.8029	0.80264	1	15507	0	1.082
NKAIN2	0.011813	1.40741	1.3297	4	0.039137	0.847992	878	3	1.3297	0.81526	0.81504	1	15774	0	1.3297
C2orf88	0.011856	1.40583	-0.18341	4	0.03928	0.847992	879	2	-0.18341	0.14948	0.27224	1	5051	2	-0.18341
ATP4B	0.011883	1.40503	0.68247	4	0.039352	0.847992	880	4	0.68247	0.98812	0.98812	1	19725	0	0.68247
TTC36	0.011887	1.40491	0.89497	4	0.039363	0.847992	881	4	0.89497	0.98811	0.98812	1	19724	0	0.89497
ISYNA1	0.01189	1.40477	1.2581	4	0.039376	0.847992	882	3	1.2581	0.82883	0.82866	1	16059	0	1.2581
SPRR3	0.011908	1.40407	0.87734	4	0.039439	0.847992	883	3	0.87734	0.16422	0.28848	1	5319	1	0.87734
G0S2	0.011909	1.40402	1.1786	4	0.039444	0.847992	884	4	1.1786	0.98809	0.9881	1	19723	0	1.1786
ZNF655	0.011916	1.40381	0.6847	4	0.039463	0.847992	885	2	0.6847	0.38562	0.52894	1	9718	2	0.6847
ATP9B	0.011923	1.40361	0.93684	4	0.039481	0.847992	886	2	0.93684	0.89239	0.89228	1	17457	0	0.93684
OR2W3	0.011932	1.40331	1.0374	4	0.039508	0.847992	887	3	1.0374	0.58389	0.63538	1	11905	1	1.0374
BPIFC	0.011959	1.4024	-1.5069	4	0.039591	0.847992	888	1	-1.5069	0.038989	0.096703	0.90695	2117	2	-1.5069
ITIH6	0.011973	1.40193	1.2531	4	0.039634	0.847992	889	3	1.2531	0.91258	0.91251	1	17900	0	1.2531
MEX3D	0.011975	1.40188	1.1776	4	0.039639	0.847992	890	4	1.1776	0.98803	0.98804	1	19722	0	1.1776
ARF1	0.011975	1.40187	1.1329	4	0.03964	0.847992	891	3	1.1329	0.87358	0.87338	1	17081	0	1.1329
LRIG2	0.011999	1.40101	1.1263	4	0.039718	0.847992	892	4	1.1263	0.988	0.98801	1	19721	0	1.1263
ZNF488	0.012008	1.40076	0.30637	4	0.039741	0.847992	893	2	0.30637	0.092741	0.20125	1	3872	2	0.30637
FAM58A	0.012009	1.40067	1.2934	4	0.039749	0.847992	894	4	1.2934	0.97822	0.97831	1	19475	0	1.2934
C15orf57	0.012011	1.40061	-0.84543	4	0.039755	0.847992	895	1	-0.84543	0.07644	0.17052	1	3346	3	-0.84543
MAP1S	0.012021	1.40025	1.1757	4	0.039788	0.847992	896	2	1.1757	0.64294	0.6724	1	12705	1	1.1757
CDKN1C	0.012058	1.39906	0.74741	4	0.039897	0.847992	897	4	0.74741	0.98794	0.98795	1	19720	0	0.74741
MPC1L	0.01208	1.39832	1.4448	4	0.039965	0.847992	898	4	1.4448	0.98792	0.98792	1	19719	0	1.4448
CCDC80	0.012099	1.39761	1.1153	4	0.04003	0.847992	899	4	1.1153	0.9879	0.9879	1	19718	0	1.1153
LRRC46	0.012113	1.3973	0.90443	4	0.040059	0.847992	900	4	0.90443	0.98789	0.98789	1	19717	0	0.90443
CAPN14	0.012114	1.39725	1.1465	4	0.040064	0.847992	901	3	1.1465	0.50851	0.59363	1	11031	1	1.1465
ARMC8	0.012116	1.39715	0.84628	4	0.040073	0.847992	902	4	0.84628	0.98788	0.98789	1	19716	0	0.84628
MYO3B	0.012126	1.3968	0.93808	4	0.040105	0.847992	903	4	0.93808	0.98787	0.98787	1	19715	0	0.93808
VASH1	0.012132	1.39667	0.77587	4	0.040117	0.847992	904	4	0.77587	0.98787	0.98787	1	19714	0	0.77587
CAPNS1	0.012141	1.39637	0.93966	4	0.040145	0.847992	905	4	0.93966	0.98786	0.98786	1	19713	0	0.93966
GCNT3	0.012165	1.39551	0.54532	4	0.040224	0.847992	906	2	0.54532	0.56394	0.62379	1	11655	1	0.54532
E2F7	0.012178	1.39507	1.0026	4	0.040265	0.847992	907	4	1.0026	0.96004	0.95995	1	19024	0	1.0026
PSIP1	0.01218	1.39499	1.0688	4	0.040273	0.847992	908	3	1.0688	0.81558	0.81538	1	15784	0	1.0688
E2F8	0.012186	1.39475	1.3986	4	0.040295	0.847992	909	3	1.3986	0.88701	0.88692	1	17334	0	1.3986
UNCX	0.012204	1.39413	0.56546	4	0.040352	0.847992	910	2	0.56546	0.31541	0.45289	1	8254	2	0.56546
MPL	0.012206	1.39408	0.96844	4	0.040357	0.847992	911	4	0.96844	0.98779	0.98779	1	19712	0	0.96844
CRELD1	0.012216	1.39381	0.39938	4	0.040382	0.847992	912	3	0.39938	0.90251	0.90248	1	17680	0	0.39938
IFIT2	0.012219	1.39372	1.2094	4	0.040391	0.847992	913	3	1.2094	0.83879	0.83854	1	16288	0	1.2094
ZNF207	0.012237	1.39304	0.77632	4	0.040454	0.847992	914	2	0.77632	0.14482	0.26718	1	4961	2	0.77632
NO_CURRENT_59	0.01224	1.91492	2.2619	1	0.012164	0.704868	915	1	2.2619	0.98776	0.9878	1	19711	0	2.2619
POLN	0.012267	1.39202	1.2893	4	0.040549	0.847992	916	4	1.2893	0.98773	0.98773	1	19709	0	1.2893
SYTL4	0.012268	1.39198	-0.18768	4	0.040553	0.847992	917	1	-0.18768	0.35495	0.49578	1	9054	2	-0.18768
SPRR1A	0.012282	1.39143	1.0983	4	0.040604	0.847992	918	4	1.0983	0.98772	0.98772	1	19708	0	1.0983
MRLN	0.012295	1.391	1.2446	4	0.040644	0.847992	919	3	1.2446	0.89805	0.89794	1	17583	0	1.2446
TTC21A	0.012298	1.39092	1.2089	4	0.040652	0.847992	920	3	1.2089	0.93368	0.93368	1	18419	0	1.2089
RAB6C	0.012309	1.39058	1.1903	4	0.040684	0.847992	921	4	1.1903	0.98769	0.98768	1	19706	0	1.1903
ZNF837	0.012313	1.39046	1.165	4	0.040695	0.847992	922	4	1.165	0.98769	0.98768	1	19705	0	1.165
OR4B1	0.012318	1.39028	0.74548	4	0.040712	0.847992	923	4	0.74548	0.98768	0.98767	1	19704	0	0.74548
SLC25A2	0.012342	1.38947	1.3894	4	0.040788	0.847992	924	4	1.3894	0.98766	0.98764	1	19703	0	1.3894
WFDC12	0.012359	1.38888	0.89737	4	0.040843	0.847992	925	4	0.89737	0.98764	0.98762	1	19702	0	0.89737
CAMK2D	0.012365	1.38873	1.4111	4	0.040857	0.847992	926	4	1.4111	0.98764	0.98762	1	19701	0	1.4111
ITGA2	0.012422	1.38686	1.0759	4	0.041034	0.847992	927	4	1.0759	0.96883	0.96878	1	19258	0	1.0759
EIF2A	0.012428	1.38661	1.1506	4	0.041057	0.847992	928	3	1.1506	0.39672	0.54001	1	9938	1	1.1506
PCDHB6	0.012443	1.38605	1.2589	4	0.04111	0.847992	929	3	1.2589	0.18177	0.3077	1	5676	1	1.2589
FBLN7	0.012473	1.38514	1.3043	4	0.041196	0.847992	930	3	1.3043	0.52881	0.6044	1	11247	1	1.3043
OR6C1	0.012476	1.38508	1.5	4	0.041202	0.847992	931	3	1.5	0.52591	0.60287	1	11214	1	1.5
TSGA13	0.012506	1.3841	0.83522	4	0.041295	0.847992	932	4	0.83522	0.98749	0.98748	1	19698	0	0.83522
RASSF8	0.012525	1.38356	0.96138	4	0.041347	0.847992	933	3	0.96138	0.86706	0.86681	1	16917	0	0.96138
ARFGAP2	0.012529	1.38346	1.2538	4	0.041356	0.847992	934	4	1.2538	0.98308	0.98304	1	19587	0	1.2538
NR1I2	0.012533	1.38336	0.88995	4	0.041366	0.847992	935	4	0.88995	0.98747	0.98745	1	19697	0	0.88995
JUN	0.012556	1.38266	1.5768	4	0.041432	0.847992	936	3	1.5768	0.4299	0.55508	1	10252	1	1.5768
FCHSD2	0.012569	1.38223	1.0834	4	0.041473	0.847992	937	3	1.0834	0.93094	0.93098	1	18349	0	1.0834
BTNL9	0.012574	1.38208	0.63062	4	0.041488	0.847992	938	4	0.63062	0.98743	0.9874	1	19695	0	0.63062
SPON1	0.012575	1.38205	1.3784	4	0.041491	0.847992	939	3	1.3784	0.93381	0.93381	1	18421	0	1.3784
GPIHBP1	0.012576	1.38203	0.50846	4	0.041493	0.847992	940	2	0.50846	0.91763	0.91761	1	18022	0	0.50846
GPR33	0.012581	1.38183	1.1023	4	0.041512	0.847992	941	3	1.1023	0.77299	0.7734	1	14873	1	1.1023
LHX3	0.012587	1.38168	0.59486	4	0.041526	0.847992	942	4	0.59486	0.98741	0.98738	1	19694	0	0.59486
CCL2	0.012628	1.3803	0.38447	4	0.041658	0.849552	943	2	0.38447	0.79844	0.79821	1	15400	0	0.38447
LMOD2	0.012656	1.37948	1.0659	4	0.041737	0.850159	944	2	1.0659	0.45488	0.56686	1	10494	1	1.0659
TMEM141	0.012667	1.37908	1.1006	4	0.041775	0.850159	945	3	1.1006	0.73773	0.74235	1	14223	1	1.1006
PIGY	0.012679	1.37867	0.61558	4	0.041815	0.850159	946	3	0.61558	0.933	0.933	1	18399	0	0.61558
SLC30A1	0.01272	1.37743	1.7362	4	0.041934	0.850732	947	3	1.7362	0.63186	0.66512	1	12542	1	1.7362
UPK1B	0.012731	1.37711	0.080974	4	0.041965	0.850732	948	1	0.080974	0.26657	0.39993	1	7299	1	0.080974
PLGRKT	0.012732	1.37706	0.93018	4	0.04197	0.850732	949	4	0.93018	0.98727	0.98721	1	19693	0	0.93018
PEBP4	0.01275	1.3765	1.6484	4	0.042024	0.850972	950	3	1.6484	0.87955	0.87947	1	17180	0	1.6484
STAC	0.012782	1.37531	1.4252	4	0.04214	0.851402	951	4	1.4252	0.9755	0.9756	1	19408	0	1.4252
LUZP2	0.012799	1.37486	0.75973	4	0.042183	0.851402	952	4	0.75973	0.9872	0.98715	1	19692	0	0.75973
ZBTB7B	0.012833	1.37398	-0.060841	4	0.042269	0.851402	953	1	-0.060841	0.53419	0.60721	1	11311	1	-0.060841
TBC1D21	0.012851	1.37335	1.0687	4	0.04233	0.851402	954	3	1.0687	0.42302	0.55189	1	10196	1	1.0687
NLRP4	0.012871	1.37279	1.1569	4	0.042385	0.851402	955	4	1.1569	0.98713	0.98708	1	19690	0	1.1569
SHKBP1	0.012885	1.37231	0.36468	4	0.042432	0.851402	956	2	0.36468	0.031459	0.081142	0.865163	1865	1	0.36468
C1QTNF1	0.012902	1.3717	0.60609	4	0.042491	0.851402	957	4	0.60609	0.9871	0.98705	1	19689	0	0.60609
C11orf44	0.012904	1.37165	1.051	4	0.042496	0.851402	958	4	1.051	0.9871	0.98704	1	19688	0	1.051
BFSP2	0.012906	1.3716	1.0742	4	0.042501	0.851402	959	3	1.0742	0.94406	0.94407	1	18660	0	1.0742
HNRNPF	0.012912	1.37143	1.1375	4	0.042518	0.851402	960	3	1.1375	0.94643	0.94635	1	18703	0	1.1375
SAAL1	0.012936	1.37059	0.31821	4	0.0426	0.851402	961	2	0.31821	0.72912	0.73535	1	14070	1	0.31821
TMEM38B	0.012956	1.37001	0.9653	4	0.042657	0.851402	962	4	0.9653	0.98704	0.98699	1	19687	0	0.9653
OR6C6	0.012964	1.36978	0.96776	4	0.04268	0.851402	963	4	0.96776	0.98704	0.98698	1	19686	0	0.96776
SPINK4	0.012987	1.36901	1.2341	4	0.042755	0.851892	964	3	1.2341	0.86161	0.86132	1	16812	0	1.2341
OR1B1	0.012998	1.36867	0.98011	4	0.042789	0.851892	965	4	0.98011	0.987	0.98695	1	19685	0	0.98011
NO_CURRENT_337	0.013006	1.88847	2.1854	1	0.012928	0.7068	966	1	2.1854	0.98699	0.98702	1	19684	0	2.1854
EVA1C	0.013039	1.36743	0.72254	4	0.042911	0.853458	967	3	0.72254	0.89401	0.89391	1	17493	0	0.72254
NO_CURRENT_304	0.013058	1.88703	2.3031	1	0.012971	0.7068	968	1	2.3031	0.98694	0.98696	1	19682	0	2.3031
CNIH2	0.013088	1.36606	1.1449	4	0.043047	0.854797	969	3	1.1449	0.61033	0.65145	1	12255	1	1.1449
OR2A12	0.01312	1.36506	1.2984	4	0.043146	0.854797	970	3	1.2984	0.4881	0.58321	1	10826	1	1.2984
FXYD6-FXYD2	0.013132	1.36472	0.69553	4	0.04318	0.854797	971	4	0.69553	0.98687	0.9868	1	19681	0	0.69553
SPANXA2	0.013142	1.36443	0.49409	4	0.043209	0.854797	972	3	0.49409	0.16784	0.29243	1	5385	1	0.49409
BANK1	0.013179	1.36344	0.71158	4	0.043307	0.854797	973	4	0.71158	0.98682	0.98675	1	19680	0	0.71158
NCEH1	0.013195	1.3629	0.61364	4	0.043361	0.854797	974	4	0.61364	0.98681	0.98674	1	19678	0	0.61364
TRIM71	0.013197	1.36284	0.73618	4	0.043367	0.854797	975	2	0.73618	0.74337	0.74715	1	14333	1	0.73618
NO_CURRENT_295	0.013226	1.8814	2.1207	1	0.01314	0.710276	976	1	2.1207	0.98677	0.98679	1	19677	0	2.1207
TIAF1	0.013229	1.36191	0.70609	4	0.04346	0.854797	977	4	0.70609	0.98677	0.98671	1	19676	0	0.70609
N4BP3	0.013237	1.36167	1.04	4	0.043484	0.854797	978	3	1.04	0.88535	0.88525	1	17293	0	1.04
AQP10	0.013239	1.36156	1.145	4	0.043495	0.854797	979	4	1.145	0.98676	0.9867	1	19675	0	1.145
C10orf53	0.013244	1.36145	0.43171	4	0.043506	0.854797	980	2	0.43171	0.34792	0.48816	1	8912	1	0.43171
ZNF44	0.013252	1.3612	0.93226	4	0.043531	0.854797	981	2	0.93226	0.76452	0.76563	1	14724	1	0.93226
ANGEL2	0.01327	1.36073	0.83462	4	0.043578	0.85489	982	4	0.83462	0.98673	0.98666	1	19674	0	0.83462
CNGB1	0.013296	1.35987	0.53319	4	0.043665	0.85552	983	3	0.53319	0.83453	0.83437	1	16181	0	0.53319
LZIC	0.013306	1.35957	0.89855	4	0.043695	0.85552	984	4	0.89855	0.98669	0.98662	1	19673	0	0.89855
C6orf10	0.013347	1.35833	0.36473	4	0.04382	0.856282	985	2	0.36473	0.29816	0.43416	1	7911	2	0.36473
MEGF10	0.013348	1.35827	1.1733	4	0.043826	0.856282	986	3	1.1733	0.88232	0.88221	1	17237	0	1.1733
PITPNM2	0.01337	1.35764	1.2211	4	0.043889	0.856282	987	3	1.2211	0.00080411	0.0029329	0.278979	209	1	1.2211
CCDC153	0.013376	1.3575	1.0366	4	0.043904	0.856282	988	4	1.0366	0.98662	0.98656	1	19672	0	1.0366
INTS8	0.013399	1.35681	0.88242	4	0.043973	0.856795	989	2	0.88242	0.41091	0.54636	1	10075	1	0.88242
CRYGN	0.01345	1.35529	0.27298	4	0.044128	0.858985	990	2	0.27298	0.10647	0.22502	1	4278	2	0.27298
PLAG1	0.013479	1.35444	1.417	4	0.044214	0.859132	991	3	1.417	0.93861	0.93857	1	18528	0	1.417
SPAG6	0.013493	1.35399	0.45484	4	0.04426	0.859132	992	2	0.45484	0.08595	0.18857	1	3659	2	0.45484
AGR3	0.0135	1.35377	0.95771	4	0.044282	0.859132	993	2	0.95771	0.52642	0.60313	1	11218	1	0.95771
ZNF843	0.013523	1.35307	0.63379	4	0.044354	0.859132	994	4	0.63379	0.98648	0.98642	1	19671	0	0.63379
XAGE1E	0.01354	1.35255	0.91245	4	0.044407	0.859132	995	4	0.91245	0.98646	0.98641	1	19670	0	0.91245
TSHZ2	0.013548	1.35224	1.4443	4	0.044439	0.859132	996	3	1.4443	0.34422	0.48417	1	8829	1	1.4443
ARHGEF2	0.013553	1.35213	-0.67924	4	0.04445	0.859132	997	1	-0.67924	0.18294	0.30897	1	5702	2	-0.67924
HLA-DRB5	0.013563	1.35185	1.1147	4	0.044478	0.859132	998	3	1.1147	0.092578	0.20095	1	3866	1	1.1147
DCTN1	0.013579	1.35128	1.1755	4	0.044537	0.859132	999	3	1.1755	0.86818	0.86796	1	16946	0	1.1755
UTF1	0.013587	1.35103	1.1383	4	0.044563	0.859132	1000	4	1.1383	0.98641	0.98636	1	19669	0	1.1383
NDUFV2	0.013604	1.35046	0.98887	4	0.044621	0.859418	1001	3	0.98887	0.32572	0.46397	1	8454	1	0.98887
ACRV1	0.013624	1.34988	1.0009	4	0.044681	0.859761	1002	3	1.0009	0.82614	0.82595	1	16007	0	1.0009
PLPP3	0.013653	1.34905	0.56123	4	0.044766	0.860577	1003	4	0.56123	0.98635	0.9863	1	19668	0	0.56123
ROPN1B	0.013707	1.34732	1.0763	4	0.044945	0.862416	1004	3	1.0763	0.90402	0.90396	1	17714	0	1.0763
ITGB5	0.013711	1.34716	0.87244	4	0.044961	0.862416	1005	4	0.87244	0.98629	0.98624	1	19667	0	0.87244
FLG	0.013758	1.34578	0.063663	4	0.045104	0.862416	1006	2	0.063663	0.145	0.26739	1	4966	2	0.063663
LBP	0.013759	1.34575	0.69566	4	0.045108	0.862416	1007	4	0.69566	0.98624	0.9862	1	19666	0	0.69566
ACTL7A	0.01377	1.34547	1.1989	4	0.045137	0.862416	1008	3	1.1989	0.81596	0.81575	1	15790	0	1.1989
IGSF5	0.01378	1.34523	1.0516	4	0.045162	0.862416	1009	4	1.0516	0.98622	0.98618	1	19665	0	1.0516
ITGB2	0.013809	1.34426	1.024	4	0.045263	0.862695	1010	4	1.024	0.98315	0.98311	1	19591	0	1.024
LEAP2	0.013849	1.34302	0.72817	4	0.045392	0.864126	1011	4	0.72817	0.98615	0.98613	1	19664	0	0.72817
RAD54L	0.013861	1.34271	0.71367	4	0.045424	0.864126	1012	3	0.71367	0.6957	0.70934	1	13493	1	0.71367
ZRANB2	0.013882	1.34208	1.2397	4	0.04549	0.864563	1013	3	1.2397	0.36166	0.50312	1	9198	1	1.2397
DCBLD1	0.013912	1.34127	0.35492	4	0.045575	0.864626	1014	3	0.35492	0.92332	0.92343	1	18172	0	0.35492
PYY	0.013916	1.34113	0.71866	4	0.04559	0.864626	1015	4	0.71866	0.98608	0.98606	1	19663	0	0.71866
NO_CURRENT_494	0.013927	1.85924	2.1133	1	0.013828	0.731696	1016	1	2.1133	0.98607	0.9861	1	19662	0	2.1133
MCPH1	0.01393	1.3407	1.1107	4	0.045635	0.864626	1017	3	1.1107	0.71548	0.72439	1	13816	1	1.1107
IRX6	0.013943	1.34042	1.2861	4	0.045665	0.864626	1018	3	1.2861	0.93651	0.93648	1	18478	0	1.2861
DHRS13	0.013963	1.33973	-0.10098	4	0.045737	0.865172	1019	2	-0.10098	0.049057	0.1171	0.946386	2456	2	-0.10098
EGLN2	0.014028	1.3379	1.5063	4	0.04593	0.867927	1020	3	1.5063	0.60436	0.64777	1	12175	1	1.5063
PRMT2	0.014057	1.33696	1.2617	4	0.04603	0.867927	1021	3	1.2617	0.025059	0.067624	0.829253	1623	1	1.2617
MTSS1L	0.01406	1.33687	1.0364	4	0.046039	0.867927	1022	4	1.0364	0.98594	0.9859	1	19661	0	1.0364
TMEM56-RWDD3	0.014066	1.3367	0.76587	4	0.046057	0.867927	1023	3	0.76587	0.6708	0.69137	1	13114	1	0.76587
TIMM44	0.014081	1.43113	0.44656	3	0.037057	0.847992	1024	2	0.44656	0.18716	0.29392	1	5779	1	0.44656
RAP1A	0.014085	1.3361	0.86596	4	0.046121	0.867927	1025	4	0.86596	0.98591	0.98588	1	19660	0	0.86596
ZNF180	0.014092	1.33587	0.92604	4	0.046146	0.867927	1026	2	0.92604	0.055748	0.13052	0.967299	2681	1	0.92604
IGFLR1	0.014118	1.3352	-0.1107	4	0.046217	0.867927	1027	2	-0.1107	0.27769	0.41205	1	7527	2	-0.1107
C1orf226	0.014124	1.33497	1.2932	4	0.046241	0.867927	1028	3	1.2932	0.79278	0.79251	1	15270	1	1.2932
TSPEAR	0.014145	1.33437	0.96809	4	0.046305	0.867927	1029	4	0.96809	0.98586	0.9858	1	19659	0	0.96809
PLCB3	0.01416	1.33392	1.4431	4	0.046353	0.867927	1030	3	1.4431	0.86852	0.8683	1	16955	0	1.4431
NECTIN4	0.014239	1.33164	0.89991	4	0.046597	0.867927	1031	4	0.89991	0.98576	0.9857	1	19658	0	0.89991
MCAM	0.014264	1.33088	0.88211	4	0.046679	0.867927	1032	4	0.88211	0.98574	0.98568	1	19657	0	0.88211
KLF15	0.014297	1.32996	1.1551	4	0.046778	0.867927	1033	3	1.1551	0.92096	0.921	1	18116	0	1.1551
OMD	0.01432	1.32936	0.72531	4	0.046842	0.867927	1034	4	0.72531	0.98568	0.98563	1	19656	0	0.72531
KDM4C	0.014323	1.32924	0.041295	4	0.046855	0.867927	1035	2	0.041295	0.051865	0.12279	0.954768	2555	2	0.041295
GAP43	0.014326	1.32919	1.2188	4	0.046861	0.867927	1036	4	1.2188	0.97328	0.97331	1	19354	0	1.2188
NO_CURRENT_812	0.014329	1.84716	2.1716	1	0.014218	0.742561	1037	1	2.1716	0.98567	0.98567	1	19655	0	2.1716
PRAMEF7	0.014366	1.32799	1.329	4	0.04699	0.867927	1038	3	1.329	0.83025	0.83011	1	16088	0	1.329
TTC33	0.014374	1.32774	0.39709	4	0.047018	0.867927	1039	2	0.39709	0.84755	0.84728	1	16479	0	0.39709
NUMA1	0.014376	1.3277	1.0373	4	0.047022	0.867927	1040	4	1.0373	0.98562	0.98558	1	19654	0	1.0373
POPDC2	0.014386	1.3274	1.1598	4	0.047054	0.867927	1041	3	1.1598	0.84148	0.84122	1	16340	0	1.1598
ANKDD1A	0.014389	1.32734	1.1586	4	0.047061	0.867927	1042	3	1.1586	0.86847	0.86825	1	16954	0	1.1586
ZNF717	0.014398	1.32709	0.79174	4	0.047088	0.867927	1043	4	0.79174	0.9856	0.98555	1	19652	0	0.79174
FOXD2	0.0144	1.32704	1.4818	4	0.047093	0.867927	1044	3	1.4818	0.7076	0.71827	1	13684	1	1.4818
TMEM183B	0.014406	1.32684	0.62621	4	0.047115	0.867927	1045	4	0.62621	0.98559	0.98555	1	19651	0	0.62621
ARPC2	0.014411	1.32671	0.85096	4	0.047129	0.867927	1046	3	0.85096	0.90228	0.90224	1	17676	0	0.85096
MRPL16	0.014426	1.32633	-1.0585	4	0.04717	0.867927	1047	1	-1.0585	0.027285	0.07232	0.842797	1706	2	-1.0585
MYDGF	0.014467	1.32511	1.3894	4	0.047303	0.867927	1048	4	1.3894	0.98553	0.98549	1	19650	0	1.3894
DAPK3	0.014475	1.32489	1.2645	4	0.047327	0.867927	1049	3	1.2645	0.7176	0.72607	1	13866	1	1.2645
GNAQ	0.014477	1.32482	0.57919	4	0.047335	0.867927	1050	3	0.57919	0.84243	0.84215	1	16372	0	0.57919
SNX33	0.014512	1.32379	0.7194	4	0.047447	0.867927	1051	4	0.7194	0.98549	0.98545	1	19649	0	0.7194
ZNF879	0.014528	1.32335	-0.69358	4	0.047495	0.867927	1052	1	-0.69358	0.05502	0.12907	0.965013	2657	2	-0.69358
LMAN1L	0.01458	1.32203	1.0942	4	0.04764	0.867927	1053	3	1.0942	0.62267	0.65922	1	12415	1	1.0942
EIF2AK2	0.014639	1.32034	1.0385	4	0.047826	0.867927	1054	2	1.0385	0.2108	0.33941	1	6206	1	1.0385
GABRR3	0.014658	1.31991	0.56483	4	0.047873	0.867927	1055	4	0.56483	0.98534	0.9853	1	19648	0	0.56483
OR8H2	0.014682	1.31914	1.2943	4	0.047958	0.867927	1056	3	1.2943	0.94965	0.94959	1	18773	0	1.2943
GANC	0.014716	1.31829	1.1402	4	0.048052	0.867927	1057	3	1.1402	0.58894	0.6384	1	11971	1	1.1402
NO_CURRENT_525	0.014731	1.83496	2.1757	1	0.014623	0.74775	1058	1	2.1757	0.98527	0.9853	1	19647	0	2.1757
TMEM44	0.014733	1.31785	1.2695	4	0.0481	0.867927	1059	4	1.2695	0.96244	0.96237	1	19087	0	1.2695
FTCD	0.014733	1.31785	1.0055	4	0.048101	0.867927	1060	3	1.0055	0.42789	0.55413	1	10233	1	1.0055
RNASEL	0.014754	1.3173	1.1982	4	0.048162	0.867927	1061	3	1.1982	0.66944	0.6904	1	13098	1	1.1982
PERP	0.014759	1.31714	1.0253	4	0.048179	0.867927	1062	4	1.0253	0.98524	0.98521	1	19646	0	1.0253
ZSCAN23	0.014783	1.31648	0.98431	4	0.048253	0.867927	1063	2	0.98431	0.80566	0.80541	1	15564	0	0.98431
GATA5	0.01479	1.31631	0.88143	4	0.048271	0.867927	1064	4	0.88143	0.98521	0.98518	1	19645	0	0.88143
ITPK1	0.014794	1.31616	0.98903	4	0.048288	0.867927	1065	4	0.98903	0.98521	0.98518	1	19644	0	0.98903
PUDP	0.014834	1.31498	0.62118	4	0.048419	0.867927	1066	4	0.62118	0.98517	0.98513	1	19643	0	0.62118
PROB1	0.014835	1.31495	1.1696	4	0.048423	0.867927	1067	4	1.1696	0.9697	0.96965	1	19272	0	1.1696
DENND6B	0.014842	1.31478	1.0875	4	0.048442	0.867927	1068	3	1.0875	0.90431	0.90425	1	17722	0	1.0875
TNFRSF19	0.014883	1.31345	1.3026	4	0.04859	0.867927	1069	3	1.3026	0.89925	0.89917	1	17613	0	1.3026
SERPINA9	0.014907	1.31276	0.93033	4	0.048668	0.867927	1070	4	0.93033	0.98467	0.98463	1	19628	0	0.93033
ADH1A	0.014935	1.31206	0.2668	4	0.048746	0.867927	1071	2	0.2668	0.17112	0.29605	1	5455	2	0.2668
MUC5B	0.014939	1.31195	0.84934	4	0.048759	0.867927	1072	2	0.84934	0.8353	0.83512	1	16206	0	0.84934
FAM13C	0.014945	1.31178	1.0866	4	0.048777	0.867927	1073	3	1.0866	0.64671	0.67492	1	12761	1	1.0866
SDC4	0.014963	1.31127	1.112	4	0.048835	0.867927	1074	2	1.112	0.9529	0.95282	1	18861	0	1.112
EXOG	0.014965	1.31122	1.3741	4	0.048841	0.867927	1075	4	1.3741	0.97083	0.97079	1	19291	0	1.3741
CHD1L	0.01499	1.3105	1.0005	4	0.048922	0.867927	1076	2	1.0005	0.06772	0.15381	0.996746	3054	1	1.0005
KHDC3L	0.015029	1.30937	1.2458	4	0.049049	0.867927	1077	3	1.2458	0.033585	0.085575	0.876591	1941	1	1.2458
ZNF705E	0.015036	1.30913	1.0036	4	0.049076	0.867927	1078	2	1.0036	0.86061	0.8603	1	16781	0	1.0036
COMMD4	0.015044	1.30889	0.84069	4	0.049103	0.867927	1079	4	0.84069	0.98496	0.98492	1	19642	0	0.84069
ATP5J	0.015058	1.30855	1.289	4	0.049142	0.867927	1080	3	1.289	0.94392	0.94394	1	18656	0	1.289
NFIC	0.015082	1.30795	1.189	4	0.04921	0.867927	1081	4	1.189	0.98492	0.98488	1	19641	0	1.189
ANXA7	0.015093	1.30768	1.0937	4	0.04924	0.867927	1082	3	1.0937	0.54822	0.6149	1	11481	1	1.0937
STOX2	0.015101	1.30742	0.8549	4	0.04927	0.867927	1083	2	0.8549	0.49522	0.58686	1	10903	1	0.8549
SLC22A17	0.01512	1.3069	1.2769	4	0.049329	0.867927	1084	3	1.2769	0.66976	0.69064	1	13100	1	1.2769
TMEM5	0.015127	1.3067	0.74439	4	0.049351	0.867927	1085	4	0.74439	0.98487	0.98484	1	19640	0	0.74439
MDK	0.015143	1.30632	1.0023	4	0.049395	0.867927	1086	4	1.0023	0.98486	0.98482	1	19639	0	1.0023
ASTL	0.015144	1.30626	-0.17624	4	0.049402	0.867927	1087	1	-0.17624	0.26396	0.39719	1	7235	2	-0.17624
ZNF534	0.015147	1.3062	1.0575	4	0.049408	0.867927	1088	4	1.0575	0.98485	0.98482	1	19638	0	1.0575
PRR7	0.015154	1.30604	1.1316	4	0.049426	0.867927	1089	3	1.1316	0.80097	0.80072	1	15457	0	1.1316
TMPRSS7	0.015165	1.30582	1.2854	4	0.049452	0.867927	1090	3	1.2854	0.77934	0.77932	1	14988	1	1.2854
TAGLN	0.015183	1.3054	0.77342	4	0.049499	0.867927	1091	4	0.77342	0.98482	0.98479	1	19637	0	0.77342
CD320	0.015189	1.3053	0.97264	4	0.049511	0.867927	1092	3	0.97264	0.8548	0.85456	1	16647	0	0.97264
APEH	0.015195	1.30512	0.22075	4	0.049531	0.867927	1093	3	0.22075	0.92599	0.92608	1	18246	0	0.22075
C5orf51	0.015201	1.30497	0.83723	4	0.049548	0.867927	1094	4	0.83723	0.9848	0.98477	1	19636	0	0.83723
TRAF7	0.015213	1.30467	1.4576	4	0.049583	0.867927	1095	3	1.4576	0.046068	0.11116	0.934911	2356	1	1.4576
RNF216	0.015227	1.30432	1.168	4	0.049623	0.867927	1096	3	1.168	0.80624	0.80601	1	15580	0	1.168
SCML2	0.01523	1.30426	0.50336	4	0.04963	0.867927	1097	4	0.50336	0.98477	0.98474	1	19635	0	0.50336
PHLPP2	0.015247	1.30391	0.15515	4	0.04967	0.867927	1098	2	0.15515	0.31322	0.45049	1	8199	2	0.15515
PCDH11Y	0.015262	1.3035	1.0143	4	0.049716	0.867927	1099	4	1.0143	0.98474	0.9847	1	19634	0	1.0143
RHOXF2	0.015273	1.3032	1.1076	4	0.049751	0.867927	1100	4	1.1076	0.98473	0.98469	1	19633	0	1.1076
DCAF12	0.015284	1.30291	1.0206	4	0.049784	0.867927	1101	4	1.0206	0.96539	0.96531	1	19175	0	1.0206
SPATA24	0.015321	1.30186	1.1958	4	0.049904	0.867927	1102	4	1.1958	0.98468	0.98464	1	19632	0	1.1958
KCNE2	0.015324	1.39648	0.74774	3	0.040135	0.847992	1103	3	0.74774	0.98468	0.98487	1	19631	0	0.74774
HHLA3	0.015325	1.30177	0.84954	4	0.049915	0.867927	1104	4	0.84954	0.98467	0.98464	1	19630	0	0.84954
PANX1	0.015328	1.3017	0.79006	4	0.049923	0.867927	1105	2	0.79006	0.73463	0.7398	1	14168	1	0.79006
ZDHHC13	0.01533	1.30165	0.59409	4	0.049929	0.867927	1106	4	0.59409	0.98467	0.98463	1	19629	0	0.59409
COL5A2	0.015349	1.30114	0.12276	4	0.049987	0.867927	1107	2	0.12276	0.64941	0.67671	1	12799	1	0.12276
FAM104A	0.015352	1.30102	1.3741	4	0.050001	0.867927	1108	3	1.3741	0.50958	0.59416	1	11044	1	1.3741
ANP32A	0.015371	1.30054	1.5302	4	0.050057	0.867927	1109	4	1.5302	0.96867	0.96862	1	19255	0	1.5302
SPP1	0.0154	1.29977	0.26165	4	0.050145	0.867927	1110	3	0.26165	0.82925	0.82906	1	16067	0	0.26165
C20orf85	0.01546	1.29824	0.87035	4	0.050322	0.867927	1111	2	0.87035	0.10982	0.22876	1	4331	1	0.87035
UBASH3A	0.015471	1.29791	1.0388	4	0.050361	0.867927	1112	3	1.0388	0.66355	0.68628	1	13013	1	1.0388
GNG5	0.015492	1.29729	1.4598	4	0.050433	0.867927	1113	3	1.4598	0.8382	0.83797	1	16279	0	1.4598
BVES	0.015503	1.297	0.85588	4	0.050466	0.867927	1114	3	0.85588	0.19358	0.32058	1	5893	1	0.85588
EPB41L4B	0.015504	1.29698	0.86517	4	0.050468	0.867927	1115	3	0.86517	0.93307	0.93306	1	18401	0	0.86517
CELA3B	0.015523	1.29648	1.1021	4	0.050527	0.867927	1116	3	1.1021	0.44082	0.56014	1	10359	1	1.1021
GLIPR1L1	0.01557	1.29521	1.1662	4	0.050674	0.867927	1117	2	1.1662	0.86834	0.86813	1	16950	0	1.1662
UHRF1BP1	0.015593	1.29459	0.55017	4	0.050747	0.867927	1118	4	0.55017	0.98441	0.98436	1	19626	0	0.55017
ARSF	0.015614	1.29401	0.7733	4	0.050815	0.867927	1119	4	0.7733	0.98439	0.98434	1	19625	0	0.7733
KRTAP12-3	0.015614	1.29401	0.4902	4	0.050815	0.867927	1120	2	0.4902	0.33549	0.47466	1	8653	2	0.4902
GHRL	0.015621	1.29384	1.5582	4	0.050835	0.867927	1121	4	1.5582	0.98438	0.98433	1	19624	0	1.5582
LTC4S	0.015629	1.29367	1.0799	4	0.050855	0.867927	1122	2	1.0799	0.77109	0.77163	1	14828	1	1.0799
TOR3A	0.015636	1.29348	1.3132	4	0.050877	0.867927	1123	4	1.3132	0.97049	0.97044	1	19286	0	1.3132
TLN1	0.015636	1.29347	0.84175	4	0.050878	0.867927	1124	2	0.84175	0.81551	0.81531	1	15780	0	0.84175
OR7C2	0.015639	1.29338	0.54054	4	0.050889	0.867927	1125	4	0.54054	0.98436	0.98432	1	19623	0	0.54054
ARMCX5-GPRASP2	0.01565	1.29304	1.0664	4	0.050928	0.867927	1126	3	1.0664	0.80382	0.80357	1	15534	0	1.0664
OPRK1	0.015653	1.29298	0.79536	4	0.050936	0.867927	1127	4	0.79536	0.98435	0.98431	1	19622	0	0.79536
PSMC1	0.015657	1.29287	-0.54778	4	0.050948	0.867927	1128	1	-0.54778	0.20679	0.33504	1	6125	2	-0.54778
SP8	0.015715	1.29136	0.71355	4	0.051126	0.867927	1129	4	0.71355	0.98428	0.98424	1	19620	0	0.71355
GOSR1	0.015718	1.29129	1.065	4	0.051134	0.867927	1130	4	1.065	0.98428	0.98424	1	19619	0	1.065
CRNN	0.015724	1.29105	1.0326	4	0.051162	0.867927	1131	4	1.0326	0.98382	0.98378	1	19607	0	1.0326
DGAT2L6	0.015733	1.29085	1.4194	4	0.051186	0.867927	1132	3	1.4194	0.87048	0.87026	1	17002	0	1.4194
TLR8	0.015755	1.29021	1.3319	4	0.051261	0.867927	1133	3	1.3319	0.10854	0.22731	1	4310	1	1.3319
OR56A3	0.015759	1.29009	0.79661	4	0.051275	0.867927	1134	3	0.79661	0.93554	0.93552	1	18458	0	0.79661
OCRL	0.015766	1.2899	0.68177	4	0.051298	0.867927	1135	4	0.68177	0.98423	0.98418	1	19618	0	0.68177
DYNC2H1	0.015773	1.2897	0.78095	4	0.051321	0.867927	1136	4	0.78095	0.98423	0.98417	1	19617	0	0.78095
SEC24B	0.015811	1.28877	0.34156	4	0.051432	0.86907	1137	2	0.34156	0.69259	0.70707	1	13442	1	0.34156
TRIM31	0.015893	1.38154	1.5891	3	0.041539	0.847992	1138	2	1.5891	0.13912	0.23016	1	4846	1	1.5891
PPP2CB	0.015898	1.28642	0.78728	4	0.051711	0.872977	1139	4	0.78728	0.9841	0.98406	1	19615	0	0.78728
NDUFB2	0.015913	1.28609	-1.0414	4	0.05175	0.872977	1140	1	-1.0414	0.026608	0.070896	0.83907	1683	3	-1.0414
CPNE3	0.015979	1.28424	0.59966	4	0.051971	0.873025	1141	4	0.59966	0.98402	0.98398	1	19614	0	0.59966
COX14	0.015984	1.28419	1.0748	4	0.051977	0.873025	1142	4	1.0748	0.98402	0.98397	1	19613	0	1.0748
UQCRQ	0.016016	1.28337	0.53305	4	0.052075	0.873025	1143	2	0.53305	0.28111	0.41584	1	7592	2	0.53305
TLR1	0.016027	1.28318	1.5761	4	0.052098	0.873025	1144	3	1.5761	0.22872	0.35885	1	6555	1	1.5761
BRD9	0.01604	1.2828	0.88614	4	0.052144	0.873025	1145	4	0.88614	0.98396	0.98392	1	19612	0	0.88614
ROBO4	0.01609	1.2815	1.0614	4	0.0523	0.873025	1146	2	1.0614	0.94864	0.94858	1	18749	0	1.0614
TMEM136	0.016109	1.28108	1.1702	4	0.05235	0.873025	1147	4	1.1702	0.98134	0.98129	1	19545	0	1.1702
FBXO38	0.016115	1.28094	0.66616	4	0.052367	0.873025	1148	4	0.66616	0.98388	0.98384	1	19609	0	0.66616
GRTP1	0.016116	1.28094	1.1973	4	0.052367	0.873025	1149	3	1.1973	0.87049	0.87027	1	17003	0	1.1973
ASB5	0.016118	1.28088	0.29232	4	0.052375	0.873025	1150	4	0.29232	0.95762	0.95752	1	18974	0	0.29232
KLRG2	0.016129	1.28066	0.664	4	0.052401	0.873025	1151	4	0.664	0.98387	0.98383	1	19608	0	0.664
KAT6B	0.016135	1.2805	1.0824	4	0.05242	0.873025	1152	2	1.0824	0.87265	0.87244	1	17057	0	1.0824
CHMP4C	0.016158	1.28003	1.4222	4	0.052477	0.873025	1153	3	1.4222	0.41052	0.54617	1	10072	1	1.4222
LCE2C	0.016184	1.27942	1.0256	4	0.052551	0.873025	1154	3	1.0256	0.7125	0.72201	1	13765	1	1.0256
GPD2	0.016186	1.27939	0.85845	4	0.052554	0.873025	1155	4	0.85845	0.98381	0.98377	1	19606	0	0.85845
PCMTD2	0.016195	1.2792	1.172	4	0.052577	0.873025	1156	3	1.172	0.55595	0.61924	1	11565	1	1.172
CACYBP	0.016195	1.2792	1.0673	4	0.052578	0.873025	1157	4	1.0673	0.95971	0.95962	1	19018	0	1.0673
HSPA13	0.016225	1.27848	0.98057	4	0.052665	0.873283	1158	3	0.98057	0.93351	0.93353	1	18415	0	0.98057
FBXO16	0.01623	1.27835	0.52359	4	0.05268	0.873283	1159	4	0.52359	0.98377	0.98373	1	19605	0	0.52359
DMTF1	0.016257	1.27761	1.0204	4	0.05277	0.874056	1160	3	1.0204	0.94664	0.94657	1	18708	0	1.0204
ZNF276	0.016272	1.27723	0.61192	4	0.052817	0.874111	1161	2	0.61192	0.29474	0.43041	1	7841	1	0.61192
ADGRF4	0.016293	1.27672	0.98922	4	0.052879	0.874269	1162	3	0.98922	0.17631	0.30172	1	5566	1	0.98922
SMPD4	0.016304	1.27643	0.8083	4	0.052914	0.874269	1163	4	0.8083	0.9837	0.98365	1	19604	0	0.8083
LPO	0.016323	1.27604	0.74383	4	0.052961	0.874331	1164	3	0.74383	0.19926	0.32674	1	5993	1	0.74383
PCNX4	0.016348	1.36983	1.5161	3	0.042675	0.851402	1165	2	1.5161	0.73171	0.73193	1	14102	0	1.5161
CLDN14	0.016377	1.27468	1.2516	4	0.053128	0.875454	1166	4	1.2516	0.98362	0.98357	1	19602	0	1.2516
TNFSF11	0.016406	1.27397	1.1513	4	0.053215	0.875454	1167	3	1.1513	0.7824	0.78231	1	15048	1	1.1513
PPP3CC	0.016426	1.27351	0.58329	4	0.053271	0.875454	1168	2	0.58329	0.90665	0.90658	1	17771	0	0.58329
SNTG2	0.016427	1.27349	0.6542	4	0.053273	0.875454	1169	4	0.6542	0.98357	0.98352	1	19601	0	0.6542
TDRD3	0.016477	1.2723	0.33856	4	0.053419	0.875454	1170	2	0.33856	0.34069	0.48036	1	8752	2	0.33856
THAP2	0.016512	1.27141	1.07	4	0.053529	0.875454	1171	3	1.07	0.95539	0.95528	1	18921	0	1.07
SH3BGR	0.016527	1.27096	0.62294	4	0.053585	0.875454	1172	4	0.62294	0.98347	0.98342	1	19600	0	0.62294
ARNTL	0.016533	1.27081	1.1238	4	0.053603	0.875454	1173	4	1.1238	0.97231	0.97234	1	19333	0	1.1238
ASS1	0.016565	1.27003	1.0923	4	0.053699	0.875454	1174	3	1.0923	0.92435	0.92443	1	18195	0	1.0923
HIRIP3	0.016585	1.3639	-0.148	3	0.043261	0.854797	1175	1	-0.148	0.62072	0.62613	1	12387	1	-0.148
OR10J3	0.016587	1.26944	0.73547	4	0.053773	0.875454	1176	4	0.73547	0.98341	0.98336	1	19599	0	0.73547
ISOC2	0.016671	1.26736	0.72479	4	0.054031	0.875454	1177	4	0.72479	0.98333	0.98329	1	19598	0	0.72479
RD3L	0.016682	1.26713	0.071597	4	0.054059	0.875454	1178	2	0.071597	0.53577	0.60806	1	11332	1	0.071597
TM9SF1	0.016686	1.26704	0.57867	4	0.05407	0.875454	1179	4	0.57867	0.98331	0.98327	1	19597	0	0.57867
F8A2	0.016687	1.26704	1.3575	4	0.054071	0.875454	1180	4	1.3575	0.96447	0.96441	1	19151	0	1.3575
ABCC8	0.016694	1.2669	1.2148	4	0.054088	0.875454	1181	3	1.2148	0.71873	0.72696	1	13882	1	1.2148
ZC2HC1B	0.016744	1.26574	1.0073	4	0.054233	0.875454	1182	4	1.0073	0.98326	0.98322	1	19596	0	1.0073
CDKN1A	0.016746	1.26566	1.0968	4	0.054242	0.875454	1183	4	1.0968	0.98325	0.98322	1	19595	0	1.0968
FBXO28	0.016748	1.26566	1.4428	4	0.054243	0.875454	1184	3	1.4428	0.44763	0.56335	1	10430	1	1.4428
CRISP2	0.016756	1.26544	1.2302	4	0.05427	0.875454	1185	3	1.2302	0.92803	0.92815	1	18288	0	1.2302
NO_CURRENT_580	0.016781	1.77596	1.9598	1	0.016751	0.772561	1186	1	1.9598	0.98322	0.98327	1	19594	0	1.9598
CREB3L4	0.016785	1.26478	0.66241	4	0.054353	0.875454	1187	3	0.66241	0.75135	0.75402	1	14466	1	0.66241
RCAN1	0.0168	1.26443	1.2151	4	0.054396	0.875454	1188	3	1.2151	0.8695	0.86926	1	16977	0	1.2151
CBR3	0.016833	1.26361	1.1255	4	0.054499	0.875454	1189	4	1.1255	0.98317	0.98312	1	19593	0	1.1255
ZNF514	0.016836	1.26356	0.51846	4	0.054506	0.875454	1190	4	0.51846	0.98316	0.98312	1	19592	0	0.51846
PRSS8	0.016853	1.26325	0.7649	4	0.054545	0.875454	1191	4	0.7649	0.98315	0.98311	1	19590	0	0.7649
EMP1	0.016856	1.26321	1.0075	4	0.05455	0.875454	1192	4	1.0075	0.97935	0.97941	1	19502	0	1.0075
CFAP57	0.016889	1.26247	1.0254	4	0.054643	0.875454	1193	4	1.0254	0.98311	0.98306	1	19588	0	1.0254
EBF1	0.016931	1.26141	1.1094	4	0.054776	0.875454	1194	4	1.1094	0.98307	0.98302	1	19586	0	1.1094
BOD1	0.016937	1.26127	1.3959	4	0.054794	0.875454	1195	3	1.3959	0.85252	0.85224	1	16590	0	1.3959
ATAD2B	0.016938	1.26124	0.051184	4	0.054798	0.875454	1196	1	0.051184	0.59822	0.644	1	12097	1	0.051184
FNBP1	0.016954	1.26082	1.1003	4	0.054851	0.875454	1197	3	1.1003	0.93356	0.93358	1	18417	0	1.1003
CYTH4	0.016959	1.2607	1.0898	4	0.054865	0.875454	1198	3	1.0898	0.40807	0.54507	1	10042	1	1.0898
PIP	0.016962	1.26067	0.83381	4	0.05487	0.875454	1199	3	0.83381	0.79557	0.79533	1	15328	0	0.83381
LMO3	0.01697	1.26044	1.2106	4	0.054899	0.875454	1200	3	1.2106	0.94486	0.9448	1	18673	0	1.2106
ZNF628	0.016977	1.26031	1.1362	4	0.054915	0.875454	1201	4	1.1362	0.98302	0.98299	1	19585	0	1.1362
PPIF	0.016982	1.26021	1.3218	4	0.054928	0.875454	1202	3	1.3218	0.32607	0.46436	1	8460	1	1.3218
SPRR2F	0.01699	1.26003	0.25594	4	0.05495	0.875454	1203	2	0.25594	0.53187	0.60599	1	11284	1	0.25594
LBX1	0.016992	1.25998	1.301	4	0.054956	0.875454	1204	3	1.301	0.83967	0.83943	1	16306	0	1.301
ARHGEF18	0.017052	1.25853	1.2295	4	0.055141	0.875454	1205	3	1.2295	0.94842	0.94835	1	18743	0	1.2295
PSG2	0.01706	1.2583	0.97267	4	0.055169	0.875454	1206	4	0.97267	0.98294	0.9829	1	19584	0	0.97267
LPCAT4	0.017067	1.25818	1.0566	4	0.055185	0.875454	1207	3	1.0566	0.61095	0.65183	1	12267	1	1.0566
P4HTM	0.017069	1.25811	0.36166	4	0.055194	0.875454	1208	2	0.36166	0.24106	0.3722	1	6775	2	0.36166
PI4KB	0.017077	1.25796	0.61278	4	0.055213	0.875454	1209	2	0.61278	0.71945	0.72754	1	13894	1	0.61278
SSBP4	0.017092	1.25763	0.92115	4	0.055255	0.875454	1210	3	0.92115	0.82491	0.82472	1	15978	0	0.92115
KRTAP10-2	0.017097	1.2575	1.0978	4	0.055271	0.875454	1211	4	1.0978	0.97608	0.97619	1	19420	0	1.0978
EYA3	0.017138	1.2565	0.96724	4	0.055399	0.875454	1212	4	0.96724	0.97692	0.97704	1	19439	0	0.96724
EFEMP1	0.017139	1.25649	0.56702	4	0.0554	0.875454	1213	2	0.56702	0.31668	0.45422	1	8280	2	0.56702
BCOR	0.017143	1.25639	0.52637	4	0.055413	0.875454	1214	2	0.52637	0.33161	0.47044	1	8571	1	0.52637
AKAP9	0.017149	1.25627	1.359	4	0.055428	0.875454	1215	3	1.359	0.94892	0.94886	1	18757	0	1.359
IPO8	0.017163	1.25593	1.1049	4	0.055471	0.875454	1216	4	1.1049	0.98284	0.9828	1	19582	0	1.1049
SLC6A19	0.017194	1.25518	0.12608	4	0.055567	0.875454	1217	2	0.12608	0.42908	0.55469	1	10243	1	0.12608
NO_CURRENT_536	0.017196	1.7651	2.0275	1	0.017175	0.773355	1218	1	2.0275	0.9828	0.98287	1	19581	0	2.0275
ABCG1	0.017208	1.25486	1.2374	4	0.055608	0.875454	1219	4	1.2374	0.97581	0.9759	1	19413	0	1.2374
MYSM1	0.017224	1.25456	1.2755	4	0.055647	0.875454	1220	4	1.2755	0.98103	0.98099	1	19536	0	1.2755
GPR26	0.017227	1.2545	1.0164	4	0.055655	0.875454	1221	4	1.0164	0.98277	0.98274	1	19580	0	1.0164
SPATS2L	0.017239	1.25414	1.1159	4	0.055701	0.875454	1222	3	1.1159	0.71203	0.72165	1	13753	1	1.1159
ANKRD33	0.017244	1.25394	0.83211	4	0.055726	0.875454	1223	4	0.83211	0.98276	0.98272	1	19579	0	0.83211
HSBP1L1	0.017246	1.25393	0.65266	4	0.055728	0.875454	1224	3	0.65266	0.89885	0.89876	1	17601	0	0.65266
GRIK1	0.017247	1.25392	1.3115	4	0.055729	0.875454	1225	3	1.3115	0.83162	0.83149	1	16117	0	1.3115
DOCK1	0.017247	1.25391	0.63036	4	0.05573	0.875454	1226	4	0.63036	0.98275	0.98272	1	19578	0	0.63036
ZMYND19	0.017269	1.25337	0.79413	4	0.0558	0.875454	1227	4	0.79413	0.98273	0.9827	1	19576	0	0.79413
SCML4	0.017277	1.25322	0.99037	4	0.055819	0.875454	1228	3	0.99037	0.68353	0.70053	1	13318	1	0.99037
C19orf60	0.017297	1.25273	0.67287	4	0.055882	0.875454	1229	2	0.67287	0.086338	0.18928	1	3670	1	0.67287
ABHD17B	0.017318	1.25219	1.1127	4	0.055951	0.875454	1230	3	1.1127	0.73448	0.73968	1	14165	1	1.1127
TNNT2	0.017393	1.34454	-0.16015	3	0.045233	0.862695	1231	1	-0.16015	0.46125	0.50383	1	10557	1	-0.16015
HAAO	0.017399	1.25041	-0.50329	4	0.056181	0.875454	1232	2	-0.50329	0.044924	0.10885	0.931339	2320	2	-0.50329
SYNJ1	0.017425	1.24985	0.80014	4	0.056253	0.875454	1233	2	0.80014	0.52615	0.603	1	11216	1	0.80014
PRICKLE1	0.017431	1.2497	1.4058	4	0.056273	0.875454	1234	3	1.4058	0.64037	0.6707	1	12672	1	1.4058
KIF2A	0.017434	1.24962	1.4217	4	0.056283	0.875454	1235	3	1.4217	0.9398	0.93981	1	18553	0	1.4217
CT47A4	0.017438	1.24957	0.71072	4	0.05629	0.875454	1236	4	0.71072	0.98256	0.98252	1	19575	0	0.71072
RAB40C	0.017451	1.24931	0.014903	4	0.056324	0.875454	1237	1	0.014903	0.72783	0.73429	1	14048	1	0.014903
ZFPM2	0.017485	1.24854	0.53105	4	0.056424	0.875454	1238	4	0.53105	0.98251	0.98247	1	19574	0	0.53105
CHCHD7	0.017502	1.24815	0.4525	4	0.056474	0.875454	1239	3	0.4525	0.92438	0.92445	1	18197	0	0.4525
DDX19B	0.017503	1.24813	0.97542	4	0.056477	0.875454	1240	4	0.97542	0.9825	0.98245	1	19572	0	0.97542
VNN2	0.017518	1.24783	0.95273	4	0.056516	0.875454	1241	4	0.95273	0.96188	0.96178	1	19067	0	0.95273
AMELX	0.017526	1.24764	0.28291	4	0.056541	0.875454	1242	2	0.28291	0.048433	0.11587	0.944993	2433	2	0.28291
KLHL25	0.017543	1.24726	0.72398	4	0.05659	0.875454	1243	4	0.72398	0.98246	0.98241	1	19571	0	0.72398
MOB3A	0.017553	1.24702	0.8588	4	0.056621	0.875454	1244	4	0.8588	0.98245	0.9824	1	19570	0	0.8588
PHF20L1	0.017553	1.24702	0.15684	4	0.056621	0.875454	1245	2	0.15684	0.17761	0.30311	1	5590	2	0.15684
SEC14L4	0.017578	1.24639	0.96316	4	0.056704	0.875454	1246	4	0.96316	0.98242	0.98238	1	19569	0	0.96316
KDM4E	0.017604	1.24585	0.37532	4	0.056774	0.875454	1247	2	0.37532	0.38372	0.52693	1	9683	1	0.37532
ZCCHC16	0.017613	1.24571	0.61652	4	0.056793	0.875454	1248	4	0.61652	0.98239	0.98235	1	19568	0	0.61652
ANKAR	0.017643	1.24507	0.93411	4	0.056876	0.875454	1249	4	0.93411	0.98236	0.98231	1	19567	0	0.93411
TTC39A	0.01765	1.24493	1.1263	4	0.056895	0.875454	1250	3	1.1263	0.95169	0.95162	1	18822	0	1.1263
TRMT10C	0.017651	1.24492	0.76986	4	0.056896	0.875454	1251	2	0.76986	0.25482	0.38714	1	7044	1	0.76986
C7orf69	0.017655	1.24481	-0.23496	4	0.05691	0.875454	1252	1	-0.23496	0.2598	0.39267	1	7142	2	-0.23496
PML	0.01769	1.24404	0.9563	4	0.057011	0.875454	1253	3	0.9563	0.79839	0.79816	1	15397	0	0.9563
NPIPB9	0.017707	1.2437	0.89603	4	0.057056	0.875454	1254	4	0.89603	0.9687	0.96866	1	19256	0	0.89603
FBRSL1	0.017729	1.24322	0.80067	4	0.057119	0.875454	1255	2	0.80067	0.76567	0.76664	1	14746	1	0.80067
PRORY	0.017731	1.24317	0.7141	4	0.057125	0.875454	1256	4	0.7141	0.98227	0.98222	1	19566	0	0.7141
SSC4D	0.017757	1.2426	1.3537	4	0.0572	0.875454	1257	3	1.3537	0.9165	0.91648	1	17991	0	1.3537
KIAA0319L	0.017835	1.2409	0.72103	4	0.057425	0.875454	1258	4	0.72103	0.98217	0.98211	1	19565	0	0.72103
CCR5	0.017854	1.24051	1.3537	4	0.057477	0.875454	1259	4	1.3537	0.96737	0.96729	1	19218	0	1.3537
NO_CURRENT_156	0.017858	1.74921	1.9485	1	0.017815	0.773355	1260	1	1.9485	0.98214	0.98221	1	19564	0	1.9485
OCSTAMP	0.017873	1.24016	0.58276	4	0.057523	0.875454	1261	4	0.58276	0.98213	0.98208	1	19563	0	0.58276
TSSK6	0.017875	1.24012	0.90699	4	0.057528	0.875454	1262	4	0.90699	0.98212	0.98208	1	19562	0	0.90699
SHC1	0.017894	1.23968	0.91474	4	0.057587	0.875454	1263	2	0.91474	0.90539	0.90533	1	17752	0	0.91474
BMI1	0.017899	1.23953	1.2428	4	0.057606	0.875454	1264	3	1.2428	0.55566	0.61909	1	11559	1	1.2428
RLN1	0.017911	1.23929	0.74863	4	0.057638	0.875454	1265	4	0.74863	0.98209	0.98205	1	19561	0	0.74863
IFRD2	0.017921	1.23905	0.99831	4	0.05767	0.875454	1266	4	0.99831	0.98208	0.98204	1	19560	0	0.99831
ZBTB38	0.017931	1.23885	1.2118	4	0.057697	0.875454	1267	4	1.2118	0.98207	0.98203	1	19559	0	1.2118
TPRA1	0.017933	1.23879	0.99333	4	0.057704	0.875454	1268	3	0.99333	0.26348	0.39668	1	7223	1	0.99333
CDYL2	0.017936	1.23875	0.80382	4	0.05771	0.875454	1269	4	0.80382	0.98206	0.98203	1	19558	0	0.80382
MUL1	0.017937	1.23872	1.338	4	0.057714	0.875454	1270	3	1.338	0.59411	0.64152	1	12046	1	1.338
PNMAL2	0.017959	1.23827	0.68273	4	0.057774	0.875454	1271	4	0.68273	0.98204	0.98201	1	19557	0	0.68273
KCNC2	0.017985	1.23776	0.43587	4	0.057842	0.875824	1272	4	0.43587	0.98202	0.98198	1	19556	0	0.43587
HAP1	0.018002	1.23735	0.72254	4	0.057896	0.875832	1273	4	0.72254	0.982	0.98196	1	19555	0	0.72254
MSGN1	0.018014	1.2371	0.29134	4	0.05793	0.875832	1274	2	0.29134	0.013809	0.043199	0.711309	1203	1	0.29134
VEGFB	0.018051	1.23633	0.18074	4	0.058032	0.876449	1275	2	0.18074	0.11222	0.23145	1	4383	2	0.18074
FAM198A	0.018116	1.23486	1.2273	4	0.058229	0.877567	1276	3	1.2273	0.45973	0.56923	1	10545	1	1.2273
CDK1	0.018154	1.23403	0.34575	4	0.058341	0.877567	1277	2	0.34575	0.15899	0.28274	1	5229	2	0.34575
CLCNKB	0.018167	1.23368	0.40209	4	0.058388	0.877567	1278	3	0.40209	0.061749	0.14218	0.983378	2864	1	0.40209
PGGHG	0.018178	1.2335	1.3614	4	0.058412	0.877567	1279	3	1.3614	0.89062	0.89051	1	17407	0	1.3614
KRTAP1-4	0.018179	1.23348	1.2401	4	0.058415	0.877567	1280	4	1.2401	0.98182	0.98178	1	19554	0	1.2401
KIF3B	0.018201	1.23301	1.3477	4	0.058477	0.877567	1281	3	1.3477	0.71857	0.72682	1	13879	1	1.3477
TBC1D3L	0.018219	1.23266	0.036055	4	0.058525	0.877567	1282	1	0.036055	0.17051	0.2954	1	5443	2	0.036055
COPS7A	0.018219	1.23266	1.2052	4	0.058525	0.877567	1283	3	1.2052	0.38908	0.53278	1	9800	1	1.2052
PLAT	0.01827	1.23155	0.53709	4	0.058675	0.878201	1284	2	0.53709	0.23896	0.36996	1	6734	2	0.53709
SEMA4C	0.018273	1.23147	1.2005	4	0.058686	0.878201	1285	3	1.2005	0.29478	0.43045	1	7843	1	1.2005
OR52N5	0.018277	1.23138	0.81162	4	0.058698	0.878201	1286	4	0.81162	0.98172	0.98167	1	19553	0	0.81162
GDPD2	0.018321	1.23038	0.76163	4	0.058833	0.878266	1287	4	0.76163	0.98168	0.98163	1	19552	0	0.76163
SEPSECS	0.018321	1.23037	0.70346	4	0.058834	0.878266	1288	4	0.70346	0.97802	0.97811	1	19467	0	0.70346
RMDN3	0.018367	1.22939	1.1268	4	0.058967	0.879194	1289	4	1.1268	0.98163	0.98158	1	19551	0	1.1268
TCF3	0.018372	1.22927	0.60451	4	0.058984	0.879194	1290	3	0.60451	0.91342	0.91336	1	17922	0	0.60451
TMEM151A	0.018401	1.22852	0.57046	4	0.059085	0.879194	1291	4	0.57046	0.9816	0.98154	1	19550	0	0.57046
DSTYK	0.018406	1.22843	1.1675	4	0.059098	0.879194	1292	3	1.1675	0.07126	0.16064	1	3163	1	1.1675
NO_CURRENT_951	0.018416	1.73615	1.8138	1	0.018359	0.774145	1293	1	1.8138	0.98158	0.98165	1	19549	0	1.8138
LYRM1	0.018416	1.22816	0.99026	4	0.059134	0.879194	1294	3	0.99026	0.83628	0.83609	1	16234	0	0.99026
KCNJ10	0.018423	1.22799	1.0501	4	0.059158	0.879194	1295	3	1.0501	0.41132	0.54655	1	10080	1	1.0501
NECAB2	0.01845	1.22741	1.0092	4	0.059236	0.8797	1296	4	1.0092	0.98155	0.9815	1	19548	0	1.0092
RPL27	0.018526	1.22578	-1.1779	4	0.059459	0.879978	1297	1	-1.1779	0.015247	0.046447	0.727114	1266	2	-1.1779
RNF121	0.018527	1.22577	0.91338	4	0.059461	0.879978	1298	3	0.91338	0.072291	0.16265	1	3192	1	0.91338
CCDC33	0.018527	1.22576	1.169	4	0.059462	0.879978	1299	2	1.169	0.7135	0.72279	1	13780	1	1.169
ANKRD44	0.018562	1.22502	1.525	4	0.059563	0.879978	1300	3	1.525	0.59491	0.642	1	12056	1	1.525
OR6C74	0.018574	1.22475	0.88986	4	0.059601	0.879978	1301	3	0.88986	0.87075	0.87053	1	17011	0	0.88986
POLR2J3	0.018575	1.22472	0.95281	4	0.059604	0.879978	1302	3	0.95281	0.74729	0.7505	1	14405	1	0.95281
EPHA3	0.018647	1.22326	1.262	4	0.059805	0.882206	1303	4	1.262	0.98005	0.98007	1	19518	0	1.262
CRCT1	0.018679	1.22265	0.67483	4	0.059889	0.882206	1304	3	0.67483	0.87759	0.87743	1	17155	0	0.67483
FBLN5	0.018688	1.22249	0.67244	4	0.059912	0.882206	1305	4	0.67244	0.98131	0.98126	1	19544	0	0.67244
MFSD14A	0.018696	1.22235	0.96689	4	0.059931	0.882206	1306	3	0.96689	0.84332	0.84305	1	16394	0	0.96689
PABPC5	0.018752	1.22126	1.0958	4	0.060081	0.882492	1307	3	1.0958	0.88757	0.88748	1	17345	0	1.0958
LARP4B	0.018761	1.22108	0.8181	4	0.060106	0.882492	1308	4	0.8181	0.98124	0.98119	1	19543	0	0.8181
PDE4B	0.018769	1.22097	0.5087	4	0.060122	0.882492	1309	4	0.5087	0.98123	0.98119	1	19542	0	0.5087
C22orf46	0.018781	1.22073	0.32429	4	0.060155	0.882492	1310	2	0.32429	0.61989	0.65746	1	12377	1	0.32429
OR2A5	0.01884	1.21952	1.0803	4	0.060322	0.882492	1311	2	1.0803	0.14689	0.26943	1	5001	1	1.0803
TIMP2	0.01888	1.21864	1.4525	4	0.060445	0.882492	1312	3	1.4525	0.63693	0.66839	1	12613	1	1.4525
ZNF441	0.018884	1.21855	0.39173	4	0.060457	0.882492	1313	3	0.39173	0.64224	0.67194	1	12694	1	0.39173
CASKIN2	0.018904	1.21815	0.85785	4	0.060513	0.882492	1314	4	0.85785	0.9811	0.98104	1	19541	0	0.85785
KLF12	0.018905	1.21813	1.0156	4	0.060516	0.882492	1315	3	1.0156	0.83717	0.83697	1	16256	0	1.0156
MAGIX	0.018922	1.21779	0.64916	4	0.060563	0.882492	1316	4	0.64916	0.98108	0.98103	1	19540	0	0.64916
RABL3	0.018928	1.21767	0.634	4	0.06058	0.882492	1317	4	0.634	0.98107	0.98102	1	19539	0	0.634
ARAF	0.018935	1.21755	0.29763	4	0.060597	0.882492	1318	2	0.29763	0.93404	0.93404	1	18427	0	0.29763
PLCH1	0.018941	1.2174	0.69392	4	0.060618	0.882492	1319	4	0.69392	0.98106	0.98101	1	19538	0	0.69392
POFUT2	0.018946	1.21726	0.60522	4	0.060638	0.882492	1320	4	0.60522	0.98105	0.98101	1	19537	0	0.60522
DENND5A	0.018969	1.21685	0.82778	4	0.060695	0.882492	1321	2	0.82778	0.55476	0.61856	1	11544	1	0.82778
PDE6B	0.018985	1.2165	1.1031	4	0.060743	0.882492	1322	3	1.1031	0.70603	0.71706	1	13654	1	1.1031
RPAP1	0.018986	1.21648	0.014242	4	0.060746	0.882492	1323	2	0.014242	0.27428	0.40827	1	7454	2	0.014242
AKAP7	0.01901	1.21595	0.83823	4	0.06082	0.882492	1324	4	0.83823	0.98099	0.98096	1	19535	0	0.83823
SCGB3A1	0.019013	1.2159	0.62478	4	0.060828	0.882492	1325	4	0.62478	0.98099	0.98096	1	19534	0	0.62478
CHPF2	0.019074	1.21458	0.62724	4	0.061012	0.882893	1326	4	0.62724	0.98093	0.9809	1	19533	0	0.62724
GOLGA4	0.019088	1.21428	0.53875	4	0.061055	0.882893	1327	2	0.53875	0.52606	0.60296	1	11215	1	0.53875
DDC	0.019089	1.21426	0.96359	4	0.061057	0.882893	1328	3	0.96359	0.49937	0.589	1	10943	1	0.96359
OXCT1	0.019097	1.21414	1.1435	4	0.061075	0.882893	1329	3	1.1435	0.80861	0.80836	1	15632	0	1.1435
CHST14	0.019139	1.21328	0.03591	4	0.061195	0.88398	1330	1	0.03591	0.33651	0.4758	1	8673	1	0.03591
RARRES2	0.019191	1.21231	0.79178	4	0.061333	0.884544	1331	3	0.79178	0.94436	0.94435	1	18663	0	0.79178
DDX60L	0.019249	1.21098	0.94805	4	0.06152	0.884544	1332	3	0.94805	0.69284	0.70726	1	13447	1	0.94805
PLOD2	0.01925	1.21096	0.51018	4	0.061523	0.884544	1333	4	0.51018	0.98075	0.98073	1	19532	0	0.51018
KIAA1211L	0.019266	1.21062	1.0473	4	0.061571	0.884544	1334	4	1.0473	0.98073	0.98071	1	19531	0	1.0473
PPP1R9B	0.019293	1.20995	0.73591	4	0.061667	0.884544	1335	3	0.73591	0.068508	0.15534	0.998908	3077	1	0.73591
2020-09-08	0.01931	1.20963	1.0487	4	0.061712	0.884544	1336	3	1.0487	0.56474	0.62424	1	11666	1	1.0487
TCHH	0.019317	1.20941	1.2083	4	0.061744	0.884544	1337	4	1.2083	0.98068	0.98067	1	19530	0	1.2083
HNRNPA0	0.019318	1.2094	1.1857	4	0.061745	0.884544	1338	3	1.1857	0.4951	0.5868	1	10900	1	1.1857
RNF103	0.019321	1.20933	1.0043	4	0.061755	0.884544	1339	3	1.0043	0.066735	0.15189	0.992684	3028	1	1.0043
SOD3	0.019342	1.20894	0.95811	4	0.06181	0.884544	1340	3	0.95811	0.5655	0.62465	1	11675	1	0.95811
GNG8	0.019344	1.20892	0.6833	4	0.061813	0.884544	1341	2	0.6833	0.81403	0.81382	1	15751	0	0.6833
BBC3	0.019352	1.20875	0.79702	4	0.061837	0.884544	1342	4	0.79702	0.98065	0.98063	1	19529	0	0.79702
FOSL1	0.019395	1.20791	0.89214	4	0.061957	0.885362	1343	3	0.89214	0.91228	0.91221	1	17893	0	0.89214
TRAM2	0.019407	1.20764	0.93157	4	0.061995	0.885362	1344	2	0.93157	0.86682	0.86657	1	16913	0	0.93157
VIMP	0.019446	1.20692	0.06273	4	0.062099	0.885541	1345	1	0.06273	0.68863	0.70412	1	13385	1	0.06273
TOPORS	0.019471	1.20639	0.47363	4	0.062174	0.885541	1346	4	0.47363	0.98053	0.98052	1	19528	0	0.47363
OR5M9	0.019497	1.20587	0.51098	4	0.062249	0.885541	1347	2	0.51098	0.31453	0.45194	1	8234	1	0.51098
IL20	0.019503	1.20576	0.98637	4	0.062265	0.885541	1348	3	0.98637	0.74688	0.75016	1	14396	1	0.98637
ZNF24	0.019503	1.20575	0.57275	4	0.062266	0.885541	1349	4	0.57275	0.9805	0.9805	1	19527	0	0.57275
CTAGE5	0.019515	1.20552	1.0586	4	0.062299	0.885541	1350	3	1.0586	0.85448	0.85423	1	16638	0	1.0586
ASCL5	0.019528	1.2053	0.50004	4	0.06233	0.885541	1351	4	0.50004	0.98047	0.98047	1	19526	0	0.50004
PITPNC1	0.01954	1.20509	1.1857	4	0.06236	0.885541	1352	3	1.1857	0.89232	0.89221	1	17455	0	1.1857
SFI1	0.019571	1.20451	0.77931	4	0.062444	0.885901	1353	4	0.77931	0.98043	0.98043	1	19525	0	0.77931
AURKC	0.019582	1.2043	0.89555	4	0.062474	0.885901	1354	4	0.89555	0.98042	0.98042	1	19524	0	0.89555
TMEM55A	0.0196	1.204	0.48125	4	0.062517	0.885901	1355	2	0.48125	0.79831	0.79808	1	15395	0	0.48125
PNPLA2	0.019621	1.2036	1.0488	4	0.062575	0.886093	1356	3	1.0488	0.95514	0.95501	1	18917	0	1.0488
SPDYE2B	0.019651	1.20296	-1.6316	4	0.062667	0.88626	1357	1	-1.6316	0.02085	0.058705	0.793172	1470	3	-1.6316
NMNAT3	0.019653	1.20291	0.94832	4	0.062675	0.88626	1358	3	0.94832	0.76771	0.76855	1	14777	1	0.94832
LYNX1	0.019686	1.20226	0.68708	4	0.062768	0.886677	1359	2	0.68708	0.052912	0.12487	0.957634	2589	2	0.68708
CFHR3	0.019694	1.2021	1.0507	4	0.062792	0.886677	1360	3	1.0507	0.80894	0.80871	1	15643	0	1.0507
ANHX	0.019776	1.20035	1.2615	4	0.063045	0.887928	1361	3	1.2615	0.74592	0.74932	1	14374	1	1.2615
DVL1	0.019798	1.19991	0.68414	4	0.063109	0.887928	1362	4	0.68414	0.9802	0.98023	1	19523	0	0.68414
ALDOB	0.0198	1.19987	1.105	4	0.063115	0.887928	1363	4	1.105	0.96841	0.96837	1	19250	0	1.105
ZNF367	0.0198	1.19986	1.1362	4	0.063116	0.887928	1364	4	1.1362	0.9802	0.98022	1	19522	0	1.1362
IL22	0.019808	1.1997	1.2015	4	0.06314	0.887928	1365	3	1.2015	0.41937	0.55018	1	10157	1	1.2015
VCAN	0.019809	1.19965	1.3209	4	0.063146	0.887928	1366	3	1.3209	0.80802	0.80778	1	15618	0	1.3209
FREM2	0.019891	1.19799	0.8262	4	0.063388	0.888492	1367	4	0.8262	0.98011	0.98013	1	19521	0	0.8262
EPN3	0.019896	1.19785	0.67144	4	0.063409	0.888492	1368	4	0.67144	0.9801	0.98012	1	19520	0	0.67144
CCDC191	0.0199	1.1978	1.0812	4	0.063416	0.888492	1369	3	1.0812	0.93053	0.93059	1	18340	0	1.0812
RBMY1A1	0.019924	1.19732	0.92125	4	0.063486	0.888492	1370	2	0.92125	0.6913	0.70609	1	13430	1	0.92125
NO_CURRENT_895	0.019934	1.70071	1.8826	1	0.01992	0.793187	1371	1	1.8826	0.98007	0.98012	1	19519	0	1.8826
TGFBI	0.019958	1.19665	0.48489	4	0.063585	0.888492	1372	2	0.48489	0.19097	0.31777	1	5843	1	0.48489
CASP8	0.019989	1.19611	1.0481	4	0.063664	0.888492	1373	3	1.0481	0.8526	0.85233	1	16593	0	1.0481
MAML3	0.019998	1.19593	0.59194	4	0.06369	0.888492	1374	4	0.59194	0.98	0.98002	1	19517	0	0.59194
TICAM1	0.020007	1.19579	1.0839	4	0.063711	0.888492	1375	4	1.0839	0.97999	0.98001	1	19516	0	1.0839
SFXN3	0.020009	1.19574	0.33919	4	0.063717	0.888492	1376	2	0.33919	0.2651	0.39839	1	7260	2	0.33919
ANG	0.020018	1.19556	0.86837	4	0.063744	0.888492	1377	4	0.86837	0.97998	0.98	1	19515	0	0.86837
FIBIN	0.020032	1.1953	0.7887	4	0.063783	0.888492	1378	2	0.7887	0.71688	0.72548	1	13848	1	0.7887
NO_CURRENT_273	0.020076	1.69756	1.9857	1	0.020065	0.794968	1379	1	1.9857	0.97992	0.97997	1	19514	0	1.9857
CAST	0.020098	1.19404	1.0693	4	0.063967	0.888492	1380	4	1.0693	0.97724	0.97737	1	19448	0	1.0693
TEX13C	0.020101	1.19402	0.70205	4	0.063971	0.888492	1381	4	0.70205	0.9799	0.97993	1	19513	0	0.70205
PPP1R3A	0.020111	1.19383	0.26412	4	0.063998	0.888492	1382	2	0.26412	0.12196	0.2421	1	4557	2	0.26412
KRT77	0.020112	1.19381	1.1347	4	0.064001	0.888492	1383	4	1.1347	0.97105	0.97104	1	19298	0	1.1347
F8A3	0.020131	1.19343	0.71002	4	0.064058	0.888492	1384	4	0.71002	0.97987	0.97991	1	19512	0	0.71002
CNTLN	0.020162	1.19285	0.91942	4	0.064143	0.888492	1385	3	0.91942	0.78852	0.7883	1	15187	1	0.91942
HDDC3	0.020162	1.19285	0.98523	4	0.064143	0.888492	1386	3	0.98523	0.31797	0.45563	1	8307	1	0.98523
GSDMC	0.020174	1.19263	1.1772	4	0.064175	0.888492	1387	3	1.1772	0.14228	0.26439	1	4909	1	1.1772
MEF2D	0.020189	1.19234	0.57981	4	0.064218	0.888492	1388	4	0.57981	0.97981	0.97986	1	19511	0	0.57981
C1GALT1C1L	0.020213	1.1919	0.22598	4	0.064284	0.888492	1389	2	0.22598	0.089089	0.19446	1	3761	2	0.22598
CSTL1	0.020224	1.19165	0.98587	4	0.064321	0.888492	1390	3	0.98587	0.69657	0.70997	1	13507	1	0.98587
RNF4	0.020236	1.19143	1.0267	4	0.064353	0.888492	1391	3	1.0267	0.79945	0.79922	1	15418	0	1.0267
PDLIM4	0.020256	1.1911	0.96334	4	0.064402	0.888492	1392	4	0.96334	0.97974	0.97979	1	19510	0	0.96334
GPR148	0.020264	1.19096	0.53973	4	0.064423	0.888492	1393	2	0.53973	0.49454	0.58649	1	10893	1	0.53973
OR8K5	0.020289	1.19041	0.99426	4	0.064505	0.888999	1394	3	0.99426	0.84764	0.84738	1	16480	0	0.99426
SMC5	0.020315	1.18992	-0.79004	4	0.064577	0.888999	1395	1	-0.79004	0.049919	0.11886	0.94782	2485	3	-0.79004
HIST1H2AC	0.020323	1.18977	0.70598	4	0.064599	0.888999	1396	2	0.70598	0.069442	0.15714	1	3102	2	0.70598
TBC1D28	0.020336	1.18951	1.0694	4	0.064638	0.888999	1397	4	1.0694	0.97909	0.97915	1	19498	0	1.0694
PITPNM1	0.020373	1.18873	1.2848	4	0.064754	0.888999	1398	3	1.2848	0.79405	0.79383	1	15293	1	1.2848
C10orf107	0.020415	1.188	0.92547	4	0.064863	0.888999	1399	3	0.92547	0.60529	0.64834	1	12188	1	0.92547
GAGE12J	0.020418	1.18798	0.81154	4	0.064867	0.888999	1400	2	0.81154	0.83256	0.83239	1	16140	0	0.81154
CSDC2	0.020427	1.18774	0.93852	4	0.064902	0.888999	1401	4	0.93852	0.97957	0.97964	1	19509	0	0.93852
DTX1	0.020428	1.18774	1.1024	4	0.064903	0.888999	1402	3	1.1024	0.36577	0.50756	1	9270	1	1.1024
GH2	0.020452	1.18725	0.67485	4	0.064975	0.888999	1403	4	0.67485	0.97955	0.97961	1	19508	0	0.67485
CCDC92	0.020469	1.18693	0.72078	4	0.065023	0.888999	1404	3	0.72078	0.31836	0.45604	1	8315	1	0.72078
KRTAP19-5	0.020473	1.18685	1.3251	4	0.065035	0.888999	1405	3	1.3251	0.7479	0.75102	1	14411	1	1.3251
NPAS3	0.020494	1.18641	0.65911	4	0.065102	0.8892	1406	4	0.65911	0.97951	0.97958	1	19507	0	0.65911
LYPD1	0.02054	1.18555	1.0439	4	0.065231	0.8892	1407	3	1.0439	0.70933	0.71959	1	13711	1	1.0439
NO_CURRENT_316	0.020543	1.68803	1.9648	1	0.02051	0.795552	1408	1	1.9648	0.97946	0.97952	1	19506	0	1.9648
TEPSIN	0.020571	1.18499	-0.064325	4	0.065315	0.8892	1409	2	-0.064325	0.15236	0.2754	1	5104	2	-0.064325
SMURF1	0.020573	1.18488	1.2686	4	0.065331	0.8892	1410	3	1.2686	0.80054	0.80028	1	15442	0	1.2686
TRPS1	0.020581	1.18469	1.077	4	0.065359	0.8892	1411	2	1.077	0.86999	0.86973	1	16994	0	1.077
UBE4A	0.020598	1.1844	0.70808	4	0.065403	0.8892	1412	2	0.70808	0.69884	0.71169	1	13544	1	0.70808
PNPLA7	0.020622	1.18392	0.48541	4	0.065476	0.8892	1413	2	0.48541	0.2598	0.39267	1	7141	1	0.48541
ADAM20	0.020629	1.18379	0.549	4	0.065496	0.8892	1414	4	0.549	0.97937	0.97943	1	19504	0	0.549
C5orf52	0.020649	1.18347	1.2033	4	0.065543	0.8892	1415	4	1.2033	0.9624	0.96232	1	19085	0	1.2033
MGRN1	0.020652	1.18343	0.65891	4	0.065549	0.8892	1416	4	0.65891	0.97935	0.97942	1	19503	0	0.65891
ELMO3	0.020673	1.18302	-0.33693	4	0.065612	0.8892	1417	1	-0.33693	0.012628	0.040553	0.694583	1158	2	-0.33693
ETV2	0.020706	1.18241	0.80616	4	0.065704	0.8892	1418	4	0.80616	0.97929	0.97936	1	19501	0	0.80616
NEU4	0.020712	1.18225	1.0968	4	0.065728	0.8892	1419	3	1.0968	0.77708	0.77717	1	14949	1	1.0968
CDH4	0.020741	1.18177	1.3326	4	0.065801	0.8892	1420	3	1.3326	0.85442	0.85417	1	16635	0	1.3326
RNFT2	0.020775	1.18111	0.42504	4	0.065901	0.8892	1421	3	0.42504	0.27647	0.41068	1	7501	1	0.42504
OR2D3	0.020775	1.18111	1.4655	4	0.065901	0.8892	1422	4	1.4655	0.9787	0.97877	1	19485	0	1.4655
KRTAP22-2	0.020779	1.18102	1.0928	4	0.065914	0.8892	1423	3	1.0928	0.88988	0.88977	1	17389	0	1.0928
LDHA	0.020783	1.18095	0.90468	4	0.065925	0.8892	1424	2	0.90468	0.7583	0.76004	1	14600	1	0.90468
OR5K3	0.020785	1.18089	0.87757	4	0.065934	0.8892	1425	4	0.87757	0.97921	0.97928	1	19500	0	0.87757
HSFY1	0.020826	1.18008	-0.38005	4	0.066057	0.889557	1426	1	-0.38005	0.088112	0.19263	1	3726	3	-0.38005
CD99	0.02083	1.18	0.88161	4	0.06607	0.889557	1427	4	0.88161	0.9726	0.97264	1	19340	0	0.88161
LILRB3	0.02085	1.17961	0.93449	4	0.066128	0.889557	1428	2	0.93449	0.64234	0.672	1	12695	1	0.93449
DPP9-AS1	0.02086	1.17944	0.97104	4	0.066155	0.889557	1429	4	0.97104	0.97663	0.97675	1	19432	0	0.97104
UNC119	0.020867	1.17927	0.76233	4	0.066181	0.889557	1430	2	0.76233	0.17703	0.30247	1	5582	1	0.76233
COL4A6	0.020936	1.17798	0.84997	4	0.066377	0.890753	1431	4	0.84997	0.97906	0.97912	1	19497	0	0.84997
NO_CURRENT_113	0.020945	1.68014	1.7633	1	0.020886	0.796917	1432	1	1.7633	0.97905	0.97911	1	19496	0	1.7633
CENPE	0.020953	1.17765	0.9559	4	0.066428	0.890753	1433	3	0.9559	0.85798	0.85773	1	16724	0	0.9559
CDKL5	0.020977	1.17724	0.8265	4	0.066491	0.890753	1434	2	0.8265	0.91921	0.91921	1	18074	0	0.8265
PHF21B	0.020979	1.17718	0.3742	4	0.066499	0.890753	1435	2	0.3742	0.93609	0.93607	1	18469	0	0.3742
TNK2	0.020996	1.17683	0.65948	4	0.066554	0.890753	1436	4	0.65948	0.979	0.97906	1	19495	0	0.65948
CLUL1	0.021002	1.17672	0.79556	4	0.06657	0.890753	1437	4	0.79556	0.979	0.97905	1	19494	0	0.79556
LIMK2	0.021033	1.17621	0.97457	4	0.066648	0.890753	1438	3	0.97457	0.87054	0.87032	1	17004	0	0.97457
DOCK11	0.021037	1.17613	1.1669	4	0.06666	0.890753	1439	3	1.1669	0.70649	0.71743	1	13663	1	1.1669
FOXP4	0.021082	1.1753	-0.22329	4	0.066788	0.890753	1440	1	-0.22329	0.26875	0.40221	1	7347	2	-0.22329
FABP2	0.02111	1.17479	1.2732	4	0.066867	0.890753	1441	3	1.2732	0.82649	0.8263	1	16015	0	1.2732
PRAMEF9	0.021114	1.17468	0.99334	4	0.066883	0.890753	1442	3	0.99334	0.23532	0.36602	1	6673	1	0.99334
ZNF18	0.021133	1.17428	0.082509	4	0.066945	0.890753	1443	2	0.082509	0.081527	0.1803	1	3497	1	0.082509
ING4	0.021146	1.17401	0.9576	4	0.066987	0.890753	1444	2	0.9576	0.7206	0.72847	1	13916	1	0.9576
CSMD1	0.021151	1.17389	1.0911	4	0.067005	0.890753	1445	4	1.0911	0.97885	0.97891	1	19493	0	1.0911
NO_CURRENT_504	0.021153	1.67605	1.9584	1	0.021084	0.799398	1446	1	1.9584	0.97885	0.9789	1	19492	0	1.9584
GSTCD	0.02118	1.17339	0.49889	4	0.067083	0.890753	1447	4	0.49889	0.97882	0.97888	1	19491	0	0.49889
UGDH	0.021186	1.17326	1.2748	4	0.067102	0.890753	1448	3	1.2748	0.93141	0.93145	1	18359	0	1.2748
MFAP4	0.021226	1.17261	0.60357	4	0.067203	0.890753	1449	4	0.60357	0.97877	0.97884	1	19490	0	0.60357
MMRN2	0.021238	1.17239	1.368	4	0.067237	0.890753	1450	3	1.368	0.95216	0.95209	1	18839	0	1.368
PLEKHH1	0.02124	1.17237	0.7168	4	0.067241	0.890753	1451	2	0.7168	0.91424	0.91419	1	17944	0	0.7168
SPAG7	0.021246	1.17221	1.1589	4	0.067265	0.890753	1452	4	1.1589	0.97875	0.97881	1	19489	0	1.1589
COL4A5	0.021282	1.17153	0.94976	4	0.067371	0.890753	1453	2	0.94976	0.91195	0.91187	1	17886	0	0.94976
NO_CURRENT_948	0.021283	1.67315	2.085	1	0.021225	0.800803	1454	1	2.085	0.97872	0.97878	1	19487	0	2.085
PLA2G5	0.021285	1.17149	1.2392	4	0.067376	0.890753	1455	3	1.2392	0.76842	0.7692	1	14787	1	1.2392
ITIH1	0.02129	1.17143	1.1181	4	0.067386	0.890753	1456	4	1.1181	0.97871	0.97878	1	19486	0	1.1181
IL17D	0.021325	1.17081	0.91364	4	0.067482	0.890753	1457	2	0.91364	0.8484	0.84813	1	16497	0	0.91364
MAGEC3	0.021337	1.17064	-0.038099	4	0.067508	0.890753	1458	2	-0.038099	0.2203	0.34975	1	6395	2	-0.038099
TMEM115	0.021353	1.17035	0.5075	4	0.067554	0.890753	1459	4	0.5075	0.97865	0.97872	1	19483	0	0.5075
TM7SF2	0.021439	1.1688	0.8976	4	0.067795	0.890753	1460	2	0.8976	0.48564	0.58202	1	10793	1	0.8976
HOXD1	0.021461	1.16838	1.2279	4	0.067861	0.890753	1461	3	1.2279	0.8797	0.87962	1	17183	0	1.2279
SERINC5	0.021487	1.1679	1.0289	4	0.067936	0.890753	1462	4	1.0289	0.97731	0.97744	1	19451	0	1.0289
SYT14	0.02149	1.16782	0.56953	4	0.067948	0.890753	1463	3	0.56953	0.94373	0.94374	1	18650	0	0.56953
OR1J1	0.021503	1.16757	1.2763	4	0.067988	0.890753	1464	3	1.2763	0.68088	0.6986	1	13290	1	1.2763
PDZD8	0.021554	1.16666	0.9809	4	0.06813	0.890753	1465	4	0.9809	0.97845	0.97852	1	19481	0	0.9809
TCTN2	0.021566	1.16646	0.94372	4	0.068162	0.890753	1466	4	0.94372	0.97843	0.9785	1	19480	0	0.94372
HCAR3	0.021583	1.16617	0.65982	4	0.068207	0.890753	1467	4	0.65982	0.97842	0.97849	1	19479	0	0.65982
MAP3K11	0.021598	1.16593	0.45804	4	0.068245	0.890753	1468	4	0.45804	0.9784	0.97848	1	19478	0	0.45804
HSD17B6	0.021603	1.16586	1.0969	4	0.068256	0.890753	1469	3	1.0969	0.64034	0.67067	1	12671	1	1.0969
ATP6V0A2	0.021641	1.1651	0.94341	4	0.068375	0.890753	1470	2	0.94341	0.28679	0.4219	1	7690	1	0.94341
KLHL30	0.021663	1.1647	1.2467	4	0.068439	0.890753	1471	3	1.2467	0.92465	0.92473	1	18205	0	1.2467
CCT8L2	0.021694	1.16411	0.774	4	0.068531	0.890753	1472	2	0.774	0.18551	0.31178	1	5749	1	0.774
ZNF629	0.021701	1.16402	1.0607	4	0.068546	0.890753	1473	3	1.0607	0.55986	0.62144	1	11610	1	1.0607
H1F0	0.021706	1.1639	0.89133	4	0.068565	0.890753	1474	4	0.89133	0.97829	0.97837	1	19477	0	0.89133
ATP6V1B1	0.021715	1.16375	1.2522	4	0.068588	0.890753	1475	4	1.2522	0.97828	0.97837	1	19476	0	1.2522
TCTEX1D2	0.021735	1.16339	1.0081	4	0.068645	0.890753	1476	3	1.0081	0.78482	0.7847	1	15099	1	1.0081
LNPEP	0.021795	1.16232	1.4591	4	0.068815	0.890753	1477	3	1.4591	0.93923	0.93922	1	18542	0	1.4591
OR6N1	0.021797	1.16229	0.85566	4	0.068819	0.890753	1478	3	0.85566	0.47867	0.57852	1	10722	1	0.85566
ZFP3	0.021818	1.16193	0.68374	4	0.068876	0.890753	1479	4	0.68374	0.97818	0.97827	1	19474	0	0.68374
C11orf53	0.02183	1.1617	1.0746	4	0.068913	0.890753	1480	2	1.0746	0.87281	0.87261	1	17061	0	1.0746
ADAMTS5	0.021886	1.16073	0.78174	4	0.069067	0.890753	1481	4	0.78174	0.97811	0.9782	1	19473	0	0.78174
TXNDC2	0.021889	1.16066	0.6266	4	0.069078	0.890753	1482	4	0.6266	0.97811	0.9782	1	19472	0	0.6266
PPP3CB	0.021904	1.1604	0.60149	4	0.06912	0.890753	1483	4	0.60149	0.9781	0.97819	1	19471	0	0.60149
TRDMT1	0.021916	1.16016	0.6383	4	0.069157	0.890753	1484	2	0.6383	0.33716	0.47651	1	8684	1	0.6383
SULT1C2	0.021927	1.15999	0.55417	4	0.069184	0.890753	1485	4	0.55417	0.97807	0.97816	1	19470	0	0.55417
GEMIN5	0.021928	1.15998	1.5891	4	0.069186	0.890753	1486	3	1.5891	0.84616	0.8459	1	16448	0	1.5891
RAB17	0.021939	1.15975	0.73288	4	0.069223	0.890753	1487	4	0.73288	0.97806	0.97815	1	19469	0	0.73288
STRBP	0.02195	1.15959	1.3145	4	0.069249	0.890753	1488	4	1.3145	0.97749	0.97762	1	19453	0	1.3145
GUCA1B	0.021976	1.15907	0.47328	4	0.069331	0.890753	1489	2	0.47328	0.012165	0.039534	0.692732	1131	2	0.47328
ENPP7	0.021989	1.15885	0.92666	4	0.069367	0.890753	1490	3	0.92666	0.79909	0.79885	1	15414	0	0.92666
G2E3	0.021994	1.15878	0.58759	4	0.069378	0.890753	1491	2	0.58759	0.26776	0.40117	1	7326	1	0.58759
NO_CURRENT_751	0.021996	1.6588	2.0548	1	0.021938	0.800803	1492	1	2.0548	0.978	0.97807	1	19466	0	2.0548
APOC4	0.021998	1.15872	1.0389	4	0.069387	0.890753	1493	4	1.0389	0.96505	0.96497	1	19167	0	1.0389
GPR78	0.022001	1.15865	0.75714	4	0.069399	0.890753	1494	3	0.75714	0.15771	0.28136	1	5203	1	0.75714
MOB1A	0.022006	1.15855	0.97174	4	0.069414	0.890753	1495	3	0.97174	0.89697	0.89686	1	17561	0	0.97174
ZNRF4	0.022024	1.15822	1.233	4	0.069468	0.890753	1496	3	1.233	0.67091	0.69144	1	13116	1	1.233
TMEM127	0.022028	1.15814	0.97839	4	0.06948	0.890753	1497	3	0.97839	0.82474	0.82456	1	15975	0	0.97839
CCNI2	0.022067	1.15745	1.0141	4	0.06959	0.890753	1498	4	1.0141	0.97793	0.97804	1	19464	0	1.0141
CDC25A	0.022071	1.15734	0.5923	4	0.069608	0.890753	1499	2	0.5923	0.25156	0.38359	1	6980	2	0.5923
CD96	0.022081	1.15721	1.215	4	0.069629	0.890753	1500	3	1.215	0.74132	0.74541	1	14291	1	1.215
SLC2A11	0.022084	1.15713	1.1222	4	0.069642	0.890753	1501	4	1.1222	0.97792	0.97803	1	19463	0	1.1222
PPP1R3B	0.022087	1.1571	0.67161	4	0.069647	0.890753	1502	4	0.67161	0.97791	0.97803	1	19462	0	0.67161
KRTAP19-3	0.022105	1.15675	0.58154	4	0.069702	0.890753	1503	4	0.58154	0.97789	0.97801	1	19461	0	0.58154
DUSP6	0.022115	1.15661	1.1826	4	0.069726	0.890753	1504	3	1.1826	0.82904	0.82888	1	16062	0	1.1826
PPFIA4	0.022173	1.1555	0.84888	4	0.069903	0.891205	1505	3	0.84888	0.88576	0.88565	1	17304	0	0.84888
ABI2	0.022256	1.15407	-1.0425	4	0.070134	0.891205	1506	1	-1.0425	0.026207	0.07005	0.833705	1673	3	-1.0425
NO_CURRENT_737	0.022269	1.65347	2.051	1	0.022209	0.801812	1507	1	2.051	0.97773	0.97779	1	19459	0	2.051
KLF9	0.022279	1.15367	1.2635	4	0.070199	0.891205	1508	3	1.2635	0.83079	0.83064	1	16098	0	1.2635
AMH	0.022307	1.15324	0.21174	4	0.070269	0.891205	1509	2	0.21174	0.81334	0.81316	1	15737	0	0.21174
TPD52L1	0.022308	1.15321	0.87772	4	0.070273	0.891205	1510	4	0.87772	0.97769	0.9778	1	19458	0	0.87772
RAMP2	0.022349	1.15242	0.92134	4	0.070401	0.891205	1511	3	0.92134	0.34399	0.48391	1	8821	1	0.92134
TRIM15	0.022353	1.15238	0.82588	4	0.070408	0.891205	1512	4	0.82588	0.97765	0.97776	1	19456	0	0.82588
ADAM15	0.022358	1.1523	0.27292	4	0.070421	0.891205	1513	2	0.27292	0.10584	0.22433	1	4266	2	0.27292
CNN1	0.022375	1.15198	0.87458	4	0.070472	0.891205	1514	3	0.87458	0.77883	0.77882	1	14975	1	0.87458
ACIN1	0.022379	1.15192	1.1087	4	0.070482	0.891205	1515	3	1.1087	0.95563	0.95553	1	18930	0	1.1087
TTR	0.022386	1.15183	0.75949	4	0.070497	0.891205	1516	4	0.75949	0.97761	0.97773	1	19455	0	0.75949
FLT4	0.022431	1.15105	0.72797	4	0.070623	0.891205	1517	4	0.72797	0.97757	0.97769	1	19454	0	0.72797
STAU1	0.022445	1.15086	1.0143	4	0.070655	0.891205	1518	4	1.0143	0.96339	0.96331	1	19110	0	1.0143
GLI1	0.02246	1.15058	0.45224	4	0.0707	0.891205	1519	2	0.45224	0.36803	0.51003	1	9323	2	0.45224
MACC1	0.022611	1.14805	1.2318	4	0.071113	0.891205	1520	3	1.2318	0.58694	0.63723	1	11943	1	1.2318
SUPT3H	0.022613	1.148	-0.94147	4	0.071121	0.891205	1521	1	-0.94147	0.046262	0.11153	0.934911	2364	3	-0.94147
REEP6	0.022646	1.14743	0.70777	4	0.071214	0.891205	1522	4	0.70777	0.97735	0.97749	1	19452	0	0.70777
MED12L	0.022664	1.14714	-0.10719	4	0.071263	0.891205	1523	2	-0.10719	0.063434	0.14544	0.985682	2925	2	-0.10719
FRY	0.022725	1.14602	1.0406	4	0.071447	0.891205	1524	3	1.0406	0.93742	0.93743	1	18503	0	1.0406
MYCT1	0.022743	1.14568	0.48789	4	0.071502	0.891205	1525	4	0.48789	0.97726	0.97738	1	19450	0	0.48789
ZNF605	0.022749	1.14554	0.6617	4	0.071525	0.891205	1526	4	0.6617	0.97725	0.97738	1	19449	0	0.6617
NO_CURRENT_189	0.022775	1.64355	1.8414	1	0.022722	0.805051	1527	1	1.8414	0.97723	0.97729	1	19447	0	1.8414
EFNA1	0.022782	1.14497	0.9467	4	0.07162	0.891205	1528	4	0.9467	0.97722	0.97734	1	19446	0	0.9467
OCIAD2	0.022795	1.14474	1.194	4	0.071658	0.891205	1529	3	1.194	0.71853	0.72679	1	13878	1	1.194
ZBTB25	0.022806	1.14457	1.0689	4	0.071686	0.891205	1530	3	1.0689	0.20378	0.33166	1	6069	1	1.0689
MIXL1	0.022819	1.14434	0.83906	4	0.071724	0.891205	1531	3	0.83906	0.80755	0.80732	1	15610	0	0.83906
FAM209A	0.022825	1.14426	0.68366	4	0.071737	0.891205	1532	4	0.68366	0.97718	0.9773	1	19445	0	0.68366
RNF2	0.022861	1.14372	0.63565	4	0.071825	0.891205	1533	4	0.63565	0.97714	0.97727	1	19444	0	0.63565
TNFAIP8	0.022868	1.14362	1.6392	4	0.071843	0.891205	1534	3	1.6392	0.24763	0.37939	1	6907	1	1.6392
POU3F2	0.022874	1.14351	1.0149	4	0.071861	0.891205	1535	3	1.0149	0.21971	0.34913	1	6387	1	1.0149
RAD18	0.022883	1.14337	0.56641	4	0.071883	0.891205	1536	4	0.56641	0.97712	0.97725	1	19443	0	0.56641
CACNA1B	0.022913	1.1429	1.2806	4	0.071961	0.891205	1537	4	1.2806	0.97709	0.97721	1	19442	0	1.2806
MMD2	0.022918	1.14282	0.66243	4	0.071975	0.891205	1538	2	0.66243	0.23038	0.36067	1	6588	1	0.66243
EGFL8	0.022919	1.14279	0.039484	4	0.071979	0.891205	1539	2	0.039484	0.23832	0.36927	1	6724	2	0.039484
CDC73	0.022926	1.1427	1.0154	4	0.071994	0.891205	1540	3	1.0154	0.73048	0.73646	1	14088	1	1.0154
PPL	0.022953	1.14232	1.2886	4	0.072058	0.891205	1541	3	1.2886	0.40692	0.54456	1	10032	1	1.2886
TDRD10	0.022967	1.14204	1.1004	4	0.072104	0.891205	1542	3	1.1004	0.8587	0.85841	1	16736	0	1.1004
PDXDC1	0.02297	1.14199	-0.026453	4	0.072112	0.891205	1543	1	-0.026453	0.68107	0.69874	1	13293	1	-0.026453
GBP3	0.02297	1.14199	1.1424	4	0.072113	0.891205	1544	4	1.1424	0.96584	0.96575	1	19183	0	1.1424
DPRX	0.023011	1.14123	0.97615	4	0.072238	0.891205	1545	4	0.97615	0.96627	0.96621	1	19192	0	0.97615
PKD2L1	0.023021	1.14111	0.25764	4	0.072259	0.891205	1546	2	0.25764	0.78624	0.78609	1	15129	1	0.25764
NCR1	0.023076	1.14011	0.62855	4	0.072425	0.891205	1547	4	0.62855	0.97692	0.97705	1	19440	0	0.62855
EVI2A	0.023079	1.14006	0.8682	4	0.072434	0.891205	1548	4	0.8682	0.96408	0.96401	1	19138	0	0.8682
FXYD3	0.023094	1.13983	0.94786	4	0.072472	0.891205	1549	2	0.94786	0.79902	0.79878	1	15411	0	0.94786
TRIM64C	0.023119	1.13937	0.92986	4	0.072548	0.891205	1550	4	0.92986	0.97688	0.977	1	19438	0	0.92986
BCAR3	0.023124	1.13929	0.82506	4	0.072562	0.891205	1551	3	0.82506	0.7892	0.78898	1	15202	1	0.82506
RNF212	0.023174	1.13839	-0.21591	4	0.072713	0.891205	1552	1	-0.21591	0.074863	0.16751	1	3284	1	-0.21591
C2orf48	0.023182	1.13823	1.0136	4	0.072739	0.891205	1553	3	1.0136	0.77571	0.77595	1	14927	1	1.0136
FAM20B	0.023183	1.13823	1.1049	4	0.07274	0.891205	1554	4	1.1049	0.97682	0.97693	1	19436	0	1.1049
LYSMD3	0.023199	1.13791	1.0282	4	0.072793	0.891205	1555	4	1.0282	0.9768	0.97692	1	19435	0	1.0282
SSMEM1	0.023205	1.13783	1.0532	4	0.072806	0.891205	1556	3	1.0532	0.80718	0.80696	1	15598	0	1.0532
RPP25	0.023217	1.13759	0.56966	4	0.072847	0.891205	1557	4	0.56966	0.97678	0.97691	1	19434	0	0.56966
ELK3	0.023225	1.13746	0.44659	4	0.072868	0.891205	1558	3	0.44659	0.25019	0.38213	1	6950	1	0.44659
SECISBP2L	0.023259	1.13696	1.6309	4	0.072953	0.891205	1559	3	1.6309	0.72364	0.73092	1	13964	1	1.6309
KRBOX4	0.023279	1.13662	0.55041	4	0.073009	0.891205	1560	2	0.55041	0.30787	0.4446	1	8086	2	0.55041
PDE4DIP	0.023315	1.13601	0.85234	4	0.073113	0.891205	1561	2	0.85234	0.7529	0.75537	1	14495	1	0.85234
KIAA1147	0.023319	1.13595	0.971	4	0.073123	0.891205	1562	4	0.971	0.97668	0.97681	1	19433	0	0.971
AGMAT	0.023327	1.13578	-0.34884	4	0.073151	0.891205	1563	1	-0.34884	0.16158	0.28555	1	5268	2	-0.34884
TSPYL2	0.023327	1.13578	-1.112	4	0.073151	0.891205	1564	1	-1.112	0.037707	0.094096	0.89852	2081	3	-1.112
OR4C3	0.023327	1.13578	0.20123	4	0.073151	0.891205	1565	2	0.20123	0.19728	0.32455	1	5953	1	0.20123
ADORA1	0.023332	1.13571	1.2254	4	0.073162	0.891205	1566	3	1.2254	0.67598	0.69505	1	13209	1	1.2254
C9orf62	0.023336	1.13566	1.0799	4	0.073171	0.891205	1567	3	1.0799	0.81149	0.81129	1	15692	0	1.0799
ITGA11	0.023342	1.1356	1.0554	4	0.073182	0.891205	1568	3	1.0554	0.91887	0.91883	1	18066	0	1.0554
ZNF57	0.023345	1.13554	1.1258	4	0.073192	0.891205	1569	3	1.1258	0.55798	0.62038	1	11594	1	1.1258
SLC7A2	0.023363	1.1352	1.2016	4	0.073249	0.891205	1570	3	1.2016	0.53319	0.60668	1	11297	1	1.2016
DCAF10	0.023377	1.13498	1.0039	4	0.073286	0.891205	1571	3	1.0039	0.38635	0.52974	1	9728	1	1.0039
IFT27	0.023404	1.13459	0.92972	4	0.073352	0.891205	1572	3	0.92972	0.082695	0.18246	1	3545	1	0.92972
GUSB	0.023416	1.13442	0.84935	4	0.07338	0.891205	1573	4	0.84935	0.97658	0.97669	1	19431	0	0.84935
PURG	0.023418	1.13439	1.2968	4	0.073386	0.891205	1574	3	1.2968	0.67495	0.69432	1	13192	1	1.2968
FAM92A1	0.023419	1.13437	0.89132	4	0.073389	0.891205	1575	4	0.89132	0.97658	0.97669	1	19430	0	0.89132
TCERG1L	0.023429	1.13422	1.1978	4	0.073414	0.891205	1576	3	1.1978	0.59035	0.63926	1	11991	1	1.1978
EML2	0.023443	1.13398	0.51875	4	0.073454	0.891205	1577	4	0.51875	0.97656	0.97667	1	19429	0	0.51875
HIC1	0.023448	1.13392	1.23	4	0.073465	0.891205	1578	3	1.23	0.45263	0.56576	1	10472	1	1.23
NBL1	0.023463	1.13365	1.1189	4	0.07351	0.891205	1579	3	1.1189	0.56832	0.62623	1	11711	1	1.1189
PDAP1	0.02348	1.13335	0.90025	4	0.073562	0.891205	1580	3	0.90025	0.78567	0.78554	1	15116	1	0.90025
SCFD2	0.023486	1.13323	0.99227	4	0.073581	0.891205	1581	3	0.99227	0.75389	0.75624	1	14513	1	0.99227
SYTL3	0.023509	1.13286	1.3515	4	0.073645	0.891205	1582	3	1.3515	0.59075	0.63952	1	12000	1	1.3515
ZNF148	0.023524	1.13262	0.64178	4	0.073686	0.891205	1583	4	0.64178	0.97648	0.97658	1	19427	0	0.64178
CPVL	0.023527	1.13258	0.94306	4	0.073692	0.891205	1584	3	0.94306	0.40376	0.54319	1	10014	1	0.94306
IFNAR1	0.023531	1.13249	0.77802	4	0.073708	0.891205	1585	3	0.77802	0.69947	0.71216	1	13555	1	0.77802
COQ10A	0.023543	1.22058	1.497	3	0.060175	0.882492	1586	2	1.497	0.34203	0.42742	1	8780	1	1.497
SCYL1	0.023546	1.13223	1.3711	4	0.073751	0.891205	1587	3	1.3711	0.89862	0.89852	1	17594	0	1.3711
GPX8	0.023568	1.13186	0.96783	4	0.073814	0.891205	1588	4	0.96783	0.97643	0.97654	1	19426	0	0.96783
ERICH1	0.023572	1.13179	0.86857	4	0.073826	0.891205	1589	3	0.86857	0.23773	0.36864	1	6714	1	0.86857
TLR4	0.023582	1.13167	1.0445	4	0.073847	0.891205	1590	3	1.0445	0.92964	0.92969	1	18316	0	1.0445
B3GAT1	0.02359	1.1315	0.60427	4	0.073875	0.891205	1591	4	0.60427	0.97641	0.97652	1	19425	0	0.60427
ZSCAN16	0.023665	1.13023	0.71763	4	0.074092	0.891689	1592	4	0.71763	0.97633	0.97645	1	19423	0	0.71763
TLE4	0.023684	1.1299	0.22082	4	0.074148	0.891689	1593	2	0.22082	0.79394	0.79371	1	15290	1	0.22082
NO_CURRENT_213	0.023696	1.62668	1.7743	1	0.023622	0.815809	1594	1	1.7743	0.9763	0.97637	1	19422	0	1.7743
PRR34	0.023728	1.12916	1.1715	4	0.074274	0.891689	1595	3	1.1715	0.18756	0.314	1	5790	1	1.1715
MRPL35	0.023735	1.12905	-0.47694	4	0.074294	0.891689	1596	1	-0.47694	0.034242	0.086974	0.882673	1959	3	-0.47694
PCDH18	0.023778	1.12827	1.1105	4	0.074427	0.891689	1597	4	1.1105	0.96151	0.96138	1	19054	0	1.1105
SAFB2	0.023786	1.12816	0.55521	4	0.074445	0.891689	1598	3	0.55521	0.79089	0.79062	1	15233	1	0.55521
STYX	0.023787	1.12814	0.89162	4	0.074449	0.891689	1599	2	0.89162	0.36529	0.50705	1	9261	1	0.89162
MYH10	0.023794	1.12805	0.49353	4	0.074465	0.891689	1600	4	0.49353	0.97621	0.97632	1	19421	0	0.49353
TMEM68	0.023837	1.1274	-0.15956	4	0.074577	0.891689	1601	1	-0.15956	0.34391	0.48382	1	8817	2	-0.15956
RBPJ	0.023856	1.12705	1.2404	4	0.074636	0.891689	1602	3	1.2404	0.65533	0.68072	1	12897	1	1.2404
SLC22A9	0.023893	1.12645	1.1304	4	0.074739	0.891689	1603	4	1.1304	0.97086	0.97083	1	19292	0	1.1304
FGF11	0.023897	1.12636	0.87737	4	0.074755	0.891689	1604	3	0.87737	0.66037	0.68415	1	12975	1	0.87737
GOLGA8J	0.023912	1.12618	0.78419	4	0.074786	0.891689	1605	2	0.78419	0.44406	0.56168	1	10396	1	0.78419
KRT84	0.02393	1.12585	1.2529	4	0.074843	0.891689	1606	2	1.2529	0.5107	0.59473	1	11052	1	1.2529
TMEM116	0.023938	1.12566	-0.15455	4	0.074876	0.891689	1607	2	-0.15455	0.22169	0.35127	1	6420	2	-0.15455
TK2	0.023957	1.12534	0.86498	4	0.07493	0.891689	1608	3	0.86498	0.72238	0.72987	1	13952	1	0.86498
GPS2	0.023966	1.12521	1.6373	4	0.074954	0.891689	1609	4	1.6373	0.95887	0.9588	1	18997	0	1.6373
VGLL4	0.023989	1.12485	0.44378	4	0.075015	0.891689	1610	2	0.44378	0.83064	0.8305	1	16094	0	0.44378
ZNF816-ZNF321P	0.023994	1.12478	1.0889	4	0.075028	0.891689	1611	4	1.0889	0.97193	0.97196	1	19323	0	1.0889
NO_CURRENT_752	0.024046	1.62068	1.9617	1	0.023951	0.81627	1612	1	1.9617	0.97595	0.97603	1	19419	0	1.9617
SLC25A52	0.024056	1.1237	0.57739	4	0.075215	0.891689	1613	4	0.57739	0.97594	0.97605	1	19418	0	0.57739
IRF3	0.024072	1.12348	0.89406	4	0.075252	0.891689	1614	4	0.89406	0.96773	0.96766	1	19236	0	0.89406
RAB30	0.024086	1.12327	1.2719	4	0.075289	0.891689	1615	3	1.2719	0.38354	0.52673	1	9675	1	1.2719
IL10	0.024091	1.12321	1.1163	4	0.075299	0.891689	1616	4	1.1163	0.97591	0.97602	1	19416	0	1.1163
ZNF222	0.024091	1.12319	-0.72488	4	0.075302	0.891689	1617	1	-0.72488	0.040957	0.10076	0.919674	2169	3	-0.72488
LEUTX	0.024141	1.1224	0.63178	4	0.07544	0.891689	1618	4	0.63178	0.97586	0.97596	1	19415	0	0.63178
LILRA2	0.024142	1.12239	-0.15319	4	0.075442	0.891689	1619	2	-0.15319	0.17792	0.30345	1	5596	2	-0.15319
PRSS16	0.024179	1.12176	1.1041	4	0.075551	0.891689	1620	4	1.1041	0.96675	0.96668	1	19205	0	1.1041
HES1	0.024186	1.12167	1.0359	4	0.075566	0.891689	1621	4	1.0359	0.97581	0.97591	1	19414	0	1.0359
IFT140	0.024193	1.12152	0.74773	4	0.075592	0.891689	1622	4	0.74773	0.97487	0.97494	1	19393	0	0.74773
C8orf87	0.024211	1.12121	0.94254	4	0.075646	0.891689	1623	3	0.94254	0.51647	0.5978	1	11118	1	0.94254
ASMT	0.024234	1.12086	0.73709	4	0.075707	0.891689	1624	4	0.73709	0.97577	0.97586	1	19412	0	0.73709
RFX3	0.024244	1.12067	0.4419	4	0.07574	0.891689	1625	3	0.4419	0.95179	0.95172	1	18824	0	0.4419
HSD11B2	0.024275	1.12018	0.42662	4	0.075826	0.891689	1626	4	0.42662	0.97572	0.97582	1	19411	0	0.42662
NBPF14	0.024295	1.11987	0.24157	4	0.07588	0.891689	1627	2	0.24157	0.1624	0.28646	1	5285	1	0.24157
TEKT5	0.024317	1.11956	0.84783	4	0.075935	0.891689	1628	4	0.84783	0.97568	0.97578	1	19410	0	0.84783
SSX5	0.024351	1.11903	1.1017	4	0.076028	0.891689	1629	3	1.1017	0.92508	0.92516	1	18218	0	1.1017
TRIM73	0.024353	1.11899	1.16	4	0.076034	0.891689	1630	3	1.16	0.54853	0.61507	1	11485	1	1.16
PRKAA2	0.024365	1.1188	1.2972	4	0.076068	0.891689	1631	3	1.2972	0.39015	0.53394	1	9821	1	1.2972
LRRIQ3	0.024408	1.11808	1.1131	4	0.076194	0.891689	1632	3	1.1131	0.79276	0.7925	1	15269	1	1.1131
CDR2	0.024425	1.11783	0.76084	4	0.076238	0.891689	1633	4	0.76084	0.97557	0.97568	1	19409	0	0.76084
SLC29A4	0.024426	1.11782	0.87909	4	0.076239	0.891689	1634	3	0.87909	0.94131	0.9413	1	18591	0	0.87909
BIRC7	0.02443	1.11774	1.1969	4	0.076254	0.891689	1635	3	1.1969	0.62182	0.65866	1	12402	1	1.1969
TBC1D25	0.024444	1.11753	1.0744	4	0.076291	0.891689	1636	4	1.0744	0.96956	0.96951	1	19269	0	1.0744
ZKSCAN1	0.024472	1.11717	0.9726	4	0.076354	0.891689	1637	4	0.9726	0.97313	0.97316	1	19350	0	0.9726
CRH	0.024499	1.11676	0.83773	4	0.076425	0.891689	1638	3	0.83773	0.86721	0.86697	1	16922	0	0.83773
POU2F3	0.024519	1.11641	0.48561	4	0.076487	0.891689	1639	4	0.48561	0.97548	0.97558	1	19407	0	0.48561
ZNF700	0.024546	1.11598	0.90549	4	0.076564	0.891689	1640	3	0.90549	0.60098	0.6457	1	12136	1	0.90549
PAGE2B	0.024565	1.11574	1.1565	4	0.076606	0.891689	1641	3	1.1565	0.83605	0.83586	1	16229	0	1.1565
OLIG3	0.024571	1.11564	1.0683	4	0.076624	0.891689	1642	3	1.0683	0.76108	0.76254	1	14657	1	1.0683
TP53TG3B	0.024589	1.11535	1.2785	4	0.076675	0.891689	1643	4	1.2785	0.97541	0.9755	1	19406	0	1.2785
EFHB	0.024601	1.1152	0.11436	4	0.076701	0.891689	1644	2	0.11436	0.15351	0.27668	1	5127	2	0.11436
ACBD5	0.024607	1.11509	0.95134	4	0.076721	0.891689	1645	3	0.95134	0.89523	0.89511	1	17515	0	0.95134
WLS	0.024649	1.11439	1.0699	4	0.076844	0.891689	1646	3	1.0699	0.95414	0.95402	1	18887	0	1.0699
OR2J3	0.024653	1.11433	0.56984	4	0.076854	0.891689	1647	2	0.56984	0.67736	0.69603	1	13231	1	0.56984
SULT1C4	0.02466	1.1142	1.2709	4	0.076878	0.891689	1648	4	1.2709	0.97534	0.97543	1	19405	0	1.2709
ADCY8	0.024664	1.11415	0.52129	4	0.076887	0.891689	1649	4	0.52129	0.97534	0.97543	1	19404	0	0.52129
FBP2	0.024677	1.11398	0.75017	4	0.076917	0.891689	1650	4	0.75017	0.97532	0.97542	1	19403	0	0.75017
SLCO4A1	0.024689	1.11374	0.53634	4	0.076959	0.891689	1651	4	0.53634	0.97531	0.9754	1	19402	0	0.53634
CNTNAP3	0.024709	1.11343	0.6809	4	0.077014	0.891689	1652	4	0.6809	0.97529	0.97539	1	19401	0	0.6809
PATE3	0.024748	1.11289	1.1768	4	0.07711	0.891689	1653	3	1.1768	0.91856	0.91853	1	18052	0	1.1768
C2orf27A	0.024754	1.11279	0.12216	4	0.077128	0.891689	1654	1	0.12216	0.39012	0.53389	1	9819	1	0.12216
BICD2	0.024762	1.11261	0.50809	4	0.07716	0.891689	1655	2	0.50809	0.31281	0.45004	1	8186	2	0.50809
SLC4A2	0.024781	1.11231	0.73897	4	0.077213	0.891689	1656	3	0.73897	0.69549	0.7092	1	13489	1	0.73897
COQ9	0.02479	1.11214	0.85031	4	0.077244	0.891689	1657	4	0.85031	0.97521	0.97531	1	19400	0	0.85031
PHC3	0.024809	1.11183	0.68925	4	0.077299	0.891689	1658	4	0.68925	0.97519	0.97528	1	19399	0	0.68925
MRFAP1	0.024818	1.11169	1.2186	4	0.077323	0.891689	1659	3	1.2186	0.59293	0.64081	1	12032	1	1.2186
HDAC2	0.024835	1.11144	1.4269	4	0.077367	0.891689	1660	3	1.4269	0.18893	0.31554	1	5807	1	1.4269
MORC2	0.024844	1.1113	1.0973	4	0.077392	0.891689	1661	4	1.0973	0.96562	0.96553	1	19181	0	1.0973
FAM104B	0.024855	1.1111	0.28654	4	0.077428	0.891689	1662	2	0.28654	0.59856	0.64422	1	12100	1	0.28654
FBXL17	0.024889	1.11055	1.2148	4	0.077526	0.891689	1663	3	1.2148	0.4059	0.54409	1	10028	1	1.2148
PCNP	0.024906	1.11026	0.95602	4	0.077579	0.891689	1664	2	0.95602	0.91882	0.91879	1	18064	0	0.95602
PDPR	0.024913	1.11016	1.0848	4	0.077597	0.891689	1665	3	1.0848	0.22829	0.35839	1	6546	1	1.0848
HRASLS5	0.024957	1.10943	0.12909	4	0.077727	0.891689	1666	2	0.12909	0.067671	0.15372	0.996746	3052	2	0.12909
ZFP62	0.024963	1.10936	0.88595	4	0.077739	0.891689	1667	2	0.88595	0.75234	0.7549	1	14485	1	0.88595
AFF2	0.024988	1.10901	1.2032	4	0.077802	0.891689	1668	3	1.2032	0.83181	0.83167	1	16122	0	1.2032
LRP10	0.025011	1.10864	0.94376	4	0.077869	0.891689	1669	4	0.94376	0.97499	0.97506	1	19397	0	0.94376
HBD	0.025034	1.10828	0.87397	4	0.077932	0.891689	1670	4	0.87397	0.97497	0.97504	1	19396	0	0.87397
RP9	0.025036	1.10826	0.98944	4	0.077937	0.891689	1671	3	0.98944	0.50393	0.59129	1	10992	1	0.98944
NO_CURRENT_641	0.025071	1.60211	1.906	1	0.024997	0.822354	1672	1	1.906	0.97493	0.97497	1	19395	0	1.906
CAMK4	0.025072	1.10778	0.77267	4	0.078022	0.891689	1673	2	0.77267	0.49916	0.58888	1	10940	1	0.77267
OR2V1	0.025119	1.10699	0.67128	4	0.078164	0.891689	1674	4	0.67128	0.97488	0.97495	1	19394	0	0.67128
EXTL1	0.025121	1.10694	1.0568	4	0.078173	0.891689	1675	3	1.0568	0.18208	0.30803	1	5686	1	1.0568
ALPPL2	0.025163	1.10634	0.97531	4	0.078281	0.891689	1676	3	0.97531	0.84485	0.84459	1	16424	0	0.97531
ERF	0.025207	1.1056	0.7475	4	0.078416	0.891689	1677	4	0.7475	0.97479	0.97485	1	19392	0	0.7475
PLEKHH3	0.02521	1.10555	0.9473	4	0.078425	0.891689	1678	3	0.9473	0.90359	0.90355	1	17703	0	0.9473
CCDC166	0.025212	1.10552	0.48846	4	0.078429	0.891689	1679	3	0.48846	0.5027	0.59067	1	10978	1	0.48846
D2HGDH	0.025247	1.10499	0.87663	4	0.078525	0.891689	1680	3	0.87663	0.92604	0.92612	1	18248	0	0.87663
LACC1	0.025263	1.10473	0.12682	4	0.078572	0.891689	1681	1	0.12682	0.5121	0.59548	1	11071	1	0.12682
UNK	0.025293	1.10429	1.1135	4	0.078652	0.891689	1682	3	1.1135	0.86452	0.86427	1	16867	0	1.1135
TMEM165	0.025296	1.10424	0.79839	4	0.078661	0.891689	1683	4	0.79839	0.9747	0.97476	1	19391	0	0.79839
CBX4	0.025314	1.10395	-0.23876	4	0.078714	0.891689	1684	2	-0.23876	0.045077	0.10915	0.931552	2327	2	-0.23876
SLC25A39	0.025339	1.10353	0.52492	4	0.07879	0.891689	1685	2	0.52492	0.33392	0.4729	1	8615	2	0.52492
CPPED1	0.025339	1.1035	0.95209	4	0.078795	0.891689	1686	3	0.95209	0.56422	0.62394	1	11662	1	0.95209
CREG2	0.025365	1.10313	0.66463	4	0.078863	0.891689	1687	3	0.66463	0.3504	0.49087	1	8966	1	0.66463
SYCE3	0.025373	1.10302	1.0113	4	0.078883	0.891689	1688	3	1.0113	0.81926	0.81908	1	15865	0	1.0113
PLS3	0.025375	1.10297	0.90659	4	0.078891	0.891689	1689	4	0.90659	0.97462	0.97468	1	19390	0	0.90659
ALG1L	0.025382	1.10288	0.93125	4	0.078908	0.891689	1690	4	0.93125	0.97462	0.97467	1	19389	0	0.93125
CTAGE8	0.025385	1.10281	0.59964	4	0.078921	0.891689	1691	4	0.59964	0.97461	0.97467	1	19388	0	0.59964
ZNF804B	0.025405	1.1025	0.51001	4	0.078977	0.891689	1692	4	0.51001	0.9746	0.97465	1	19387	0	0.51001
SLC41A2	0.025415	1.10239	0.67392	4	0.078996	0.891689	1693	4	0.67392	0.97459	0.97464	1	19386	0	0.67392
MORC3	0.025415	1.10238	0.44457	4	0.078999	0.891689	1694	2	0.44457	0.87544	0.87529	1	17117	0	0.44457
DHX34	0.025449	1.10189	1.313	4	0.079088	0.891689	1695	3	1.313	0.92568	0.92577	1	18236	0	1.313
CBWD2	0.025466	1.1016	-1.2064	4	0.07914	0.891689	1696	1	-1.2064	0.043188	0.10532	0.928399	2250	2	-1.2064
CHD8	0.025478	1.10142	1.1446	4	0.079174	0.891689	1697	3	1.1446	0.084202	0.18529	1	3596	1	1.1446
BICD1	0.025491	1.10123	0.83511	4	0.079208	0.891689	1698	4	0.83511	0.97451	0.97457	1	19384	0	0.83511
APOBEC2	0.025498	1.10114	0.86732	4	0.079224	0.891689	1699	4	0.86732	0.9745	0.97456	1	19383	0	0.86732
SLC45A4	0.025504	1.10102	0.68948	4	0.079246	0.891689	1700	4	0.68948	0.9745	0.97456	1	19382	0	0.68948
SSR3	0.025505	1.10101	1.0604	4	0.079248	0.891689	1701	3	1.0604	0.60733	0.64957	1	12216	1	1.0604
KNCN	0.025514	1.10087	0.45244	4	0.079274	0.891689	1702	2	0.45244	0.14957	0.27233	1	5054	2	0.45244
RLN2	0.025517	1.10081	0.99908	4	0.079284	0.891689	1703	3	0.99908	0.058926	0.13664	0.979142	2767	1	0.99908
HNRNPR	0.025517	1.10081	0.51146	4	0.079285	0.891689	1704	4	0.51146	0.97448	0.97454	1	19381	0	0.51146
AIFM3	0.025544	1.10041	0.68552	4	0.079358	0.891689	1705	4	0.68552	0.97446	0.97451	1	19380	0	0.68552
SLC25A53	0.02555	1.10033	0.88926	4	0.079373	0.891689	1706	3	0.88926	0.90745	0.90738	1	17785	0	0.88926
IL11RA	0.025554	1.10028	0.57087	4	0.079382	0.891689	1707	4	0.57087	0.97445	0.97451	1	19379	0	0.57087
KL	0.025568	1.10006	0.249	4	0.079422	0.891689	1708	2	0.249	0.14251	0.26463	1	4915	1	0.249
FCAMR	0.025607	1.09948	0.38841	4	0.079528	0.891809	1709	4	0.38841	0.97439	0.97445	1	19378	0	0.38841
C10orf142	0.025615	1.09938	0.98248	4	0.079547	0.891809	1710	3	0.98248	0.60096	0.64569	1	12135	1	0.98248
C1orf174	0.025622	1.09927	1.1204	4	0.079566	0.891809	1711	3	1.1204	0.9516	0.95154	1	18819	0	1.1204
CPNE8	0.025657	1.09871	0.61971	4	0.079669	0.891978	1712	4	0.61971	0.97434	0.9744	1	19377	0	0.61971
PREPL	0.02567	1.09849	0.79496	4	0.07971	0.891978	1713	3	0.79496	0.9339	0.93388	1	18424	0	0.79496
SCARA5	0.025673	1.09844	0.55631	4	0.079718	0.891978	1714	4	0.55631	0.97433	0.97438	1	19376	0	0.55631
TAS2R38	0.025687	1.09823	0.81606	4	0.079758	0.891978	1715	4	0.81606	0.97431	0.97437	1	19375	0	0.81606
TTC30A	0.025717	1.0978	0.81093	4	0.079837	0.891988	1716	2	0.81093	0.82467	0.82449	1	15973	0	0.81093
ATP1A3	0.025721	1.09774	0.4289	4	0.079848	0.891988	1717	2	0.4289	0.3323	0.47119	1	8581	1	0.4289
MYOC	0.025782	1.09687	1.4346	4	0.080008	0.89272	1718	3	1.4346	0.21811	0.34739	1	6357	1	1.4346
ARHGEF10L	0.025783	1.09684	0.43227	4	0.080012	0.89272	1719	4	0.43227	0.97422	0.97427	1	19374	0	0.43227
C2orf57	0.025801	1.09652	0.79968	4	0.080072	0.89272	1720	2	0.79968	0.82413	0.82396	1	15964	0	0.79968
ZNF574	0.025823	1.09617	-0.29985	4	0.080137	0.89272	1721	2	-0.29985	0.0041717	0.014578	0.487985	595	2	-0.29985
ZNF782	0.025838	1.09597	0.55394	4	0.080173	0.89272	1722	2	0.55394	0.39292	0.53698	1	9880	2	0.55394
CD36	0.025884	1.09534	1.1316	4	0.08029	0.89272	1723	3	1.1316	0.93453	0.93454	1	18438	0	1.1316
C16orf62	0.025911	1.09495	1.2973	4	0.080361	0.89272	1724	3	1.2973	0.89078	0.89067	1	17414	0	1.2973
HIST1H3F	0.025912	1.09495	0.91279	4	0.080361	0.89272	1725	2	0.91279	0.88851	0.88843	1	17360	0	0.91279
PLEKHH2	0.025924	1.09479	-0.57507	4	0.080391	0.89272	1726	2	-0.57507	0.010802	0.036032	0.668394	1067	2	-0.57507
LOC102724957	0.025944	1.0945	1.1065	4	0.080446	0.89272	1727	4	1.1065	0.97406	0.97409	1	19373	0	1.1065
PGBD3	0.025968	1.09411	0.37906	4	0.080517	0.89272	1728	2	0.37906	0.16719	0.2917	1	5374	2	0.37906
DPPA2	0.025975	1.09401	0.66077	4	0.080536	0.89272	1729	2	0.66077	0.58095	0.63361	1	11873	1	0.66077
HSBP1	0.025998	1.09371	1.0062	4	0.080592	0.89272	1730	3	1.0062	0.95566	0.95556	1	18931	0	1.0062
PTCD2	0.026003	1.09363	1.0932	4	0.080606	0.89272	1731	3	1.0932	0.95058	0.95052	1	18795	0	1.0932
MRGPRD	0.026011	1.09349	0.69025	4	0.080632	0.89272	1732	4	0.69025	0.97399	0.97402	1	19372	0	0.69025
HRCT1	0.026017	1.09341	1.1971	4	0.080648	0.89272	1733	3	1.1971	0.74899	0.75194	1	14430	1	1.1971
KLF16	0.026026	1.09328	0.93223	4	0.080671	0.89272	1734	3	0.93223	0.81223	0.81202	1	15708	0	0.93223
TSHZ3	0.026042	1.09306	1.0184	4	0.080712	0.89272	1735	4	1.0184	0.97396	0.97399	1	19371	0	1.0184
FRYL	0.02609	1.09229	0.79357	4	0.080855	0.893802	1736	3	0.79357	0.72836	0.7347	1	14057	1	0.79357
SLC36A4	0.026119	1.09182	1.0397	4	0.080943	0.894175	1737	3	1.0397	0.791	0.79075	1	15236	1	1.0397
TAF9	0.02617	1.09103	0.6207	4	0.08109	0.894774	1738	4	0.6207	0.97383	0.97386	1	19369	0	0.6207
USP17L26	0.026179	1.09087	-0.31232	4	0.081121	0.894774	1739	2	-0.31232	0.10136	0.21686	1	4148	2	-0.31232
SLC16A13	0.026207	1.09045	0.41149	4	0.081199	0.895152	1740	4	0.41149	0.97379	0.97383	1	19367	0	0.41149
OR5AC2	0.026266	1.08957	1.0933	4	0.081364	0.895778	1741	3	1.0933	0.9083	0.90822	1	17806	0	1.0933
NO_CURRENT_928	0.026291	1.58132	1.6237	1	0.026223	0.834339	1742	1	1.6237	0.97371	0.97379	1	19366	0	1.6237
OR10H4	0.026304	1.08897	0.9748	4	0.081476	0.895778	1743	2	0.9748	0.55482	0.6186	1	11545	1	0.9748
LGI1	0.026308	1.08891	0.59476	4	0.081488	0.895778	1744	4	0.59476	0.97369	0.97373	1	19365	0	0.59476
RP1	0.026341	1.08841	1.336	4	0.081581	0.895778	1745	3	1.336	0.25478	0.38709	1	7042	1	1.336
MTMR3	0.02636	1.08814	1.0882	4	0.081632	0.895778	1746	3	1.0882	0.62312	0.65953	1	12420	1	1.0882
ARHGEF37	0.026382	1.08782	0.19602	4	0.081692	0.895778	1747	2	0.19602	0.7339	0.73922	1	14148	1	0.19602
NPL	0.0264	1.08755	0.80468	4	0.081742	0.895778	1748	4	0.80468	0.9736	0.97363	1	19363	0	0.80468
ZNF45	0.026405	1.17424	0.6912	3	0.066952	0.890753	1749	2	0.6912	0.40929	0.46939	1	10058	1	0.6912
TRIO	0.026431	1.08707	1.101	4	0.081834	0.895778	1750	4	1.101	0.97357	0.97361	1	19362	0	1.101
PDZRN3	0.026435	1.08703	0.86842	4	0.08184	0.895778	1751	2	0.86842	0.68522	0.70171	1	13343	1	0.86842
ZNF76	0.026448	1.08688	0.94816	4	0.081869	0.895778	1752	4	0.94816	0.97355	0.97359	1	19361	0	0.94816
TTC38	0.026484	1.08638	0.41346	4	0.081963	0.895778	1753	2	0.41346	0.17208	0.29712	1	5476	2	0.41346
ARSI	0.026492	1.08628	0.70602	4	0.081982	0.895778	1754	4	0.70602	0.97351	0.97355	1	19360	0	0.70602
GNRH2	0.0265	1.0862	1.1886	4	0.081998	0.895778	1755	3	1.1886	0.71738	0.72589	1	13860	1	1.1886
PATE2	0.026502	1.08618	0.56581	4	0.082002	0.895778	1756	4	0.56581	0.9735	0.97354	1	19359	0	0.56581
CLEC4E	0.026529	1.08577	1.3337	4	0.082079	0.895778	1757	3	1.3337	0.88511	0.88499	1	17290	0	1.3337
PIGR	0.026535	1.08567	0.64968	4	0.082098	0.895778	1758	3	0.64968	0.86802	0.86779	1	16941	0	0.64968
ANKRD54	0.026574	1.08502	1.0365	4	0.08222	0.895778	1759	4	1.0365	0.97343	0.97347	1	19358	0	1.0365
ZNF761	0.026577	1.08496	0.74308	4	0.082232	0.895778	1760	4	0.74308	0.97342	0.97346	1	19357	0	0.74308
CLOCK	0.026583	1.08488	1.0662	4	0.082247	0.895778	1761	3	1.0662	0.92492	0.925	1	18214	0	1.0662
RGPD1	0.026591	1.08477	1.0021	4	0.082267	0.895778	1762	4	1.0021	0.97341	0.97345	1	19356	0	1.0021
OTUD1	0.026613	1.08449	0.22162	4	0.082321	0.895778	1763	2	0.22162	0.18891	0.3155	1	5806	2	0.22162
GP1BB	0.026618	1.08442	1.2529	4	0.082334	0.895778	1764	3	1.2529	0.57658	0.63102	1	11822	1	1.2529
VWA3A	0.026636	1.08412	0.62878	4	0.082391	0.895778	1765	3	0.62878	0.35388	0.49465	1	9033	1	0.62878
BHMT2	0.026652	1.08385	0.66349	4	0.082443	0.895778	1766	4	0.66349	0.97335	0.97339	1	19355	0	0.66349
ELF4	0.026657	1.08376	0.88115	4	0.082459	0.895778	1767	3	0.88115	0.13871	0.2605	1	4841	1	0.88115
TWF2	0.026711	1.08297	0.86792	4	0.08261	0.896026	1768	3	0.86792	0.51167	0.59526	1	11064	1	0.86792
SNX32	0.026752	1.08237	0.60746	4	0.082723	0.896026	1769	4	0.60746	0.97325	0.97329	1	19353	0	0.60746
ITGB8	0.026766	1.08216	0.85207	4	0.082764	0.896026	1770	4	0.85207	0.97323	0.97327	1	19352	0	0.85207
CRB3	0.02677	1.08211	0.99672	4	0.082774	0.896026	1771	3	0.99672	0.42412	0.5524	1	10209	1	0.99672
C1orf168	0.026789	1.08182	0.46971	4	0.082828	0.896026	1772	3	0.46971	0.18707	0.31347	1	5775	1	0.46971
C20orf144	0.026795	1.08175	0.95299	4	0.082841	0.896026	1773	4	0.95299	0.96859	0.96855	1	19254	0	0.95299
VPS9D1	0.02683	1.08126	0.93587	4	0.082935	0.896026	1774	2	0.93587	0.90848	0.90842	1	17809	0	0.93587
RHBDD3	0.02684	1.08116	-0.045901	4	0.082955	0.896026	1775	1	-0.045901	0.73928	0.74365	1	14255	1	-0.045901
CCT8	0.026848	1.08105	0.95231	4	0.082976	0.896026	1776	4	0.95231	0.97315	0.97318	1	19351	0	0.95231
ZC2HC1A	0.026889	1.08043	1.1576	4	0.083094	0.896026	1777	4	1.1576	0.97311	0.97314	1	19349	0	1.1576
SLC10A3	0.026891	1.08039	-0.31728	4	0.083101	0.896026	1778	2	-0.31728	0.14425	0.26656	1	4945	2	-0.31728
C17orf80	0.026927	1.07982	0.60493	4	0.083211	0.896026	1779	4	0.60493	0.97307	0.97311	1	19348	0	0.60493
WDR83OS	0.026953	1.07948	0.77022	4	0.083276	0.896026	1780	2	0.77022	0.83297	0.83279	1	16149	0	0.77022
MAFK	0.026963	1.07931	1.1855	4	0.083309	0.896026	1781	3	1.1855	0.78662	0.78643	1	15141	1	1.1855
SHROOM4	0.026991	1.07899	1.0001	4	0.08337	0.896026	1782	2	1.0001	0.6719	0.69217	1	13131	1	1.0001
SOGA1	0.027017	1.16494	0.37965	3	0.0684	0.890753	1783	2	0.37965	0.85358	0.85369	1	16614	0	0.37965
PRDM9	0.027027	1.07846	1.0292	4	0.083471	0.896026	1784	3	1.0292	0.81279	0.8126	1	15723	0	1.0292
TRMT12	0.027042	1.07823	1.1715	4	0.083516	0.896026	1785	3	1.1715	0.84506	0.84478	1	16430	0	1.1715
C12orf4	0.027069	1.07786	0.44124	4	0.083587	0.896026	1786	4	0.44124	0.97293	0.97297	1	19346	0	0.44124
ILVBL	0.027094	1.07753	0.58994	4	0.083651	0.896026	1787	3	0.58994	0.045817	0.11063	0.934911	2344	1	0.58994
BRWD1	0.027102	1.07742	1.0666	4	0.083672	0.896026	1788	3	1.0666	0.95232	0.95224	1	18843	0	1.0666
SERP2	0.027117	1.07721	0.99939	4	0.083713	0.896026	1789	3	0.99939	0.65398	0.67979	1	12866	1	0.99939
TTC22	0.027133	1.07696	0.75983	4	0.083761	0.896026	1790	2	0.75983	0.65017	0.67722	1	12813	1	0.75983
NIPSNAP3A	0.027145	1.07675	0.36478	4	0.083802	0.896026	1791	2	0.36478	0.89077	0.89066	1	17413	0	0.36478
ARHGAP19	0.027148	1.16308	1.0557	3	0.068694	0.890753	1792	3	1.0557	0.97285	0.97293	1	19345	0	1.0557
FAM185A	0.027149	1.0767	0.70239	4	0.083811	0.896026	1793	4	0.70239	0.97285	0.97289	1	19344	0	0.70239
ZNF595	0.027157	1.07654	1.1317	4	0.083842	0.896026	1794	3	1.1317	0.59372	0.64128	1	12040	1	1.1317
GPR119	0.02719	1.07604	0.79329	4	0.083939	0.896026	1795	4	0.79329	0.97281	0.97285	1	19343	0	0.79329
BSN	0.027196	1.07596	0.468	4	0.083953	0.896026	1796	2	0.468	0.5111	0.59495	1	11057	1	0.468
PRRT3	0.027219	1.07561	0.89417	4	0.084021	0.896026	1797	3	0.89417	0.73304	0.73854	1	14128	1	0.89417
CTSK	0.027226	1.07549	1.091	4	0.084044	0.896026	1798	3	1.091	0.83397	0.83378	1	16167	0	1.091
GCDH	0.027229	1.07545	0.50418	4	0.084053	0.896026	1799	4	0.50418	0.97277	0.97281	1	19342	0	0.50418
FREM3	0.027247	1.07527	0.55724	4	0.084087	0.896026	1800	3	0.55724	0.80196	0.80168	1	15477	0	0.55724
BTBD6	0.027251	1.07518	1.0476	4	0.084104	0.896026	1801	3	1.0476	0.85929	0.85897	1	16749	0	1.0476
CD44	0.02726	1.07504	0.92176	4	0.084131	0.896026	1802	4	0.92176	0.97274	0.97278	1	19341	0	0.92176
MMP16	0.027297	1.07448	0.32176	4	0.08424	0.896639	1803	2	0.32176	0.52763	0.60377	1	11233	1	0.32176
KIF4B	0.027321	1.07419	0.88178	4	0.084297	0.896639	1804	3	0.88178	0.76518	0.76621	1	14737	1	0.88178
HIGD1A	0.027348	1.07383	-0.0072024	4	0.084366	0.896639	1805	2	-0.0072024	0.057489	0.13385	0.973759	2732	2	-0.0072024
HIST1H4H	0.02738	1.07335	1.2803	4	0.084459	0.897148	1806	3	1.2803	0.64488	0.67368	1	12738	1	1.2803
ZNF580	0.027399	1.07311	1.1864	4	0.084506	0.897177	1807	3	1.1864	0.85406	0.8538	1	16625	0	1.1864
SAMD14	0.027437	1.07256	0.82614	4	0.084613	0.897713	1808	2	0.82614	0.67946	0.69757	1	13267	1	0.82614
EIF4EBP2	0.02745	1.07239	0.094878	4	0.084646	0.897713	1809	2	0.094878	0.28673	0.42184	1	7687	2	0.094878
POLR3C	0.027475	1.15835	0.089115	3	0.069447	0.890753	1810	1	0.089115	0.02585	0.065645	0.823291	1656	1	0.089115
KLK6	0.027527	1.07126	1.1011	4	0.084868	0.898241	1811	3	1.1011	0.56992	0.62713	1	11736	1	1.1011
SLC39A13	0.027564	1.07069	0.47648	4	0.084979	0.898241	1812	4	0.47648	0.97244	0.97247	1	19339	0	0.47648
RAP1GDS1	0.027567	1.07066	0.79245	4	0.084985	0.898241	1813	3	0.79245	0.93542	0.93541	1	18454	0	0.79245
LRRN2	0.027602	1.07015	0.58178	4	0.085085	0.898241	1814	3	0.58178	0.859	0.85869	1	16744	0	0.58178
OR13H1	0.02762	1.06984	0.76864	4	0.085146	0.898241	1815	4	0.76864	0.97238	0.97242	1	19338	0	0.76864
PDE6D	0.027622	1.06982	1.2202	4	0.08515	0.898241	1816	3	1.2202	0.80889	0.80866	1	15642	0	1.2202
NCSTN	0.027638	1.06959	1.0116	4	0.085195	0.898241	1817	4	1.0116	0.97236	0.9724	1	19337	0	1.0116
ZNF101	0.027648	1.06946	0.38955	4	0.085219	0.898241	1818	4	0.38955	0.97235	0.97239	1	19336	0	0.38955
SCGB2B2	0.027653	1.06939	0.59675	4	0.085233	0.898241	1819	3	0.59675	0.81227	0.81207	1	15710	0	0.59675
FEZ2	0.027659	1.06929	1.2353	4	0.085253	0.898241	1820	4	1.2353	0.97234	0.97238	1	19335	0	1.2353
BEST3	0.027663	1.06925	0.92144	4	0.085261	0.898241	1821	4	0.92144	0.97234	0.97238	1	19334	0	0.92144
NO_CURRENT_770	0.027718	1.55824	1.8386	1	0.027654	0.837352	1822	1	1.8386	0.97228	0.97237	1	19332	0	1.8386
RAMP3	0.027758	1.06777	1.2039	4	0.085551	0.898241	1823	3	1.2039	0.33616	0.47542	1	8662	1	1.2039
ARRDC3	0.027763	1.06769	0.61655	4	0.085567	0.898241	1824	2	0.61655	0.83246	0.83228	1	16138	0	0.61655
RXFP2	0.027806	1.06706	0.30461	4	0.085692	0.898241	1825	3	0.30461	0.91895	0.91893	1	18068	0	0.30461
FRAS1	0.027808	1.06702	1.3359	4	0.0857	0.898241	1826	4	1.3359	0.96084	0.96072	1	19040	0	1.3359
GLRA1	0.027818	1.06692	0.55199	4	0.08572	0.898241	1827	4	0.55199	0.97218	0.97221	1	19330	0	0.55199
QDPR	0.027849	1.06651	1.0812	4	0.0858	0.898241	1828	3	1.0812	0.61365	0.65352	1	12304	1	1.0812
TNFAIP6	0.027858	1.06638	1.0126	4	0.085826	0.898241	1829	2	1.0126	0.10859	0.22737	1	4311	1	1.0126
EXTL2	0.027864	1.0663	1.0193	4	0.085842	0.898241	1830	3	1.0193	0.94997	0.94991	1	18782	0	1.0193
DFFB	0.027874	1.06614	0.98169	4	0.085873	0.898241	1831	3	0.98169	0.91803	0.918	1	18032	0	0.98169
LIPK	0.027881	1.06605	0.88849	4	0.085892	0.898241	1832	4	0.88849	0.97212	0.97214	1	19329	0	0.88849
KIF5C	0.027927	1.06545	0.49147	4	0.086011	0.898241	1833	4	0.49147	0.97207	0.9721	1	19328	0	0.49147
CD84	0.027958	1.06506	-0.087645	4	0.086088	0.898241	1834	1	-0.087645	0.72642	0.73318	1	14018	1	-0.087645
CLPSL1	0.027984	1.0647	0.58691	4	0.086158	0.898241	1835	4	0.58691	0.97202	0.97204	1	19327	0	0.58691
ARRB1	0.028009	1.06431	0.76611	4	0.086236	0.898241	1836	2	0.76611	0.85023	0.84998	1	16534	0	0.76611
PCDHB14	0.028027	1.06405	0.59709	4	0.086288	0.898241	1837	4	0.59709	0.97197	0.972	1	19326	0	0.59709
TEX14	0.02803	1.06401	0.5336	4	0.086295	0.898241	1838	4	0.5336	0.97197	0.972	1	19325	0	0.5336
SGCE	0.028032	1.06399	0.75129	4	0.086299	0.898241	1839	2	0.75129	0.85561	0.85537	1	16666	0	0.75129
BTBD7	0.028041	1.06389	0.80823	4	0.086319	0.898241	1840	4	0.80823	0.97196	0.97199	1	19324	0	0.80823
PCDHA1	0.02806	1.06368	0.80532	4	0.086361	0.898241	1841	3	0.80532	0.85755	0.85732	1	16714	0	0.80532
LCN6	0.028105	1.06296	0.74005	4	0.086504	0.898241	1842	4	0.74005	0.97189	0.97192	1	19322	0	0.74005
CARMIL1	0.02811	1.0629	0.070284	4	0.086517	0.898241	1843	2	0.070284	0.49953	0.58908	1	10945	1	0.070284
OR10H2	0.028116	1.06282	0.3115	4	0.086532	0.898241	1844	4	0.3115	0.97188	0.97191	1	19321	0	0.3115
OR10T2	0.028118	1.06278	0.97889	4	0.08654	0.898241	1845	3	0.97889	0.94377	0.94378	1	18652	0	0.97889
GLRA4	0.028119	1.06276	0.7313	4	0.086545	0.898241	1846	4	0.7313	0.97188	0.97191	1	19320	0	0.7313
SRR	0.028143	1.0625	1.3896	4	0.086597	0.898241	1847	3	1.3896	0.7642	0.76532	1	14715	1	1.3896
TTC30B	0.028158	1.0623	0.90197	4	0.086636	0.898241	1848	3	0.90197	0.8623	0.86205	1	16822	0	0.90197
CT47A8	0.028161	1.06226	-0.11707	4	0.086645	0.898241	1849	2	-0.11707	0.13007	0.25095	1	4701	2	-0.11707
PLP1	0.028173	1.06208	0.51725	4	0.086681	0.898241	1850	4	0.51725	0.97183	0.97185	1	19318	0	0.51725
SEMA3B	0.028184	1.06194	0.68445	4	0.086709	0.898241	1851	4	0.68445	0.97182	0.97183	1	19317	0	0.68445
ASCL3	0.028195	1.0618	0.95368	4	0.086737	0.898241	1852	2	0.95368	0.8026	0.80235	1	15497	0	0.95368
CDADC1	0.028205	1.06168	1.1029	4	0.08676	0.898241	1853	2	1.1029	0.85834	0.85806	1	16730	0	1.1029
HMGB1	0.028212	1.0616	0.38273	4	0.086776	0.898241	1854	2	0.38273	0.87247	0.87226	1	17053	0	0.38273
CCL19	0.028214	1.06156	1.1285	4	0.086785	0.898241	1855	3	1.1285	0.77676	0.7769	1	14944	1	1.1285
SON	0.028219	1.06151	1.0864	4	0.086795	0.898241	1856	3	1.0864	0.79188	0.79162	1	15255	1	1.0864
LY6K	0.02827	1.06076	0.8379	4	0.086944	0.899312	1857	3	0.8379	0.40909	0.54551	1	10056	1	0.8379
UTS2B	0.028321	1.06006	0.89779	4	0.087084	0.899754	1858	3	0.89779	0.56109	0.62217	1	11616	1	0.89779
ENPP1	0.02834	1.0598	0.44165	4	0.087136	0.899754	1859	2	0.44165	0.13857	0.26034	1	4838	2	0.44165
NAPSA	0.028345	1.05973	0.44508	4	0.08715	0.899754	1860	4	0.44508	0.97166	0.97166	1	19315	0	0.44508
ACE	0.028364	1.05943	0.51397	4	0.08721	0.899754	1861	2	0.51397	0.37139	0.51369	1	9410	1	0.51397
DSCAML1	0.028388	1.05913	0.92184	4	0.087271	0.899754	1862	3	0.92184	0.9246	0.92467	1	18203	0	0.92184
NMB	0.028415	1.05873	1.1336	4	0.087351	0.899754	1863	3	1.1336	0.9076	0.90753	1	17790	0	1.1336
HSD17B7	0.028456	1.05823	0.95855	4	0.087453	0.899754	1864	4	0.95855	0.97154	0.97156	1	19312	0	0.95855
TIAM1	0.028466	1.05813	0.68368	4	0.087473	0.899754	1865	2	0.68368	0.88324	0.88315	1	17253	0	0.68368
ITGA9	0.028501	1.05768	0.99344	4	0.087563	0.899754	1866	3	0.99344	0.17877	0.3044	1	5613	1	0.99344
DEFB131	0.028506	1.05761	0.96786	4	0.087576	0.899754	1867	3	0.96786	0.83617	0.83598	1	16232	0	0.96786
ATRNL1	0.028515	1.05748	1.0353	4	0.087604	0.899754	1868	3	1.0353	0.88394	0.88383	1	17266	0	1.0353
LHX8	0.028517	1.05743	0.76972	4	0.087613	0.899754	1869	4	0.76972	0.97148	0.97149	1	19311	0	0.76972
GDF2	0.028544	1.05708	1.0181	4	0.087683	0.900012	1870	3	1.0181	0.92922	0.92928	1	18308	0	1.0181
C1RL	0.028618	1.05607	0.53087	4	0.087889	0.90024	1871	4	0.53087	0.97138	0.97139	1	19310	0	0.53087
ZNF471	0.028625	1.05598	1.3326	4	0.087906	0.90024	1872	4	1.3326	0.97137	0.97138	1	19309	0	1.3326
PRPH	0.028661	1.05551	0.58939	4	0.088001	0.90024	1873	4	0.58939	0.97134	0.97134	1	19308	0	0.58939
FUT4	0.028669	1.0554	0.87876	4	0.088024	0.90024	1874	4	0.87876	0.97133	0.97133	1	19307	0	0.87876
BAG6	0.028669	1.05539	0.39118	4	0.088025	0.90024	1875	2	0.39118	0.53284	0.60652	1	11296	1	0.39118
BNIP3	0.02868	1.05523	1.215	4	0.088059	0.90024	1876	3	1.215	0.56663	0.62527	1	11690	1	1.215
GDE1	0.028707	1.14069	1.4584	3	0.072329	0.891205	1877	2	1.4584	0.90037	0.9005	1	17634	0	1.4584
NKX3-1	0.028712	1.05479	0.62832	4	0.088147	0.90024	1878	4	0.62832	0.97129	0.97128	1	19306	0	0.62832
PNKD	0.028733	1.05452	0.84499	4	0.088202	0.90024	1879	2	0.84499	0.37796	0.52077	1	9533	2	0.84499
NRN1L	0.028737	1.05447	1.0659	4	0.088213	0.90024	1880	4	1.0659	0.97126	0.97125	1	19305	0	1.0659
GALE	0.028757	1.13994	1.1449	3	0.072454	0.891205	1881	3	1.1449	0.97124	0.97133	1	19303	0	1.1449
IL17RC	0.028771	1.05398	0.62049	4	0.088313	0.90024	1882	3	0.62049	0.85244	0.85217	1	16585	0	0.62049
TNFRSF1B	0.028789	1.05368	1.1008	4	0.088373	0.90024	1883	3	1.1008	0.83333	0.83314	1	16155	0	1.1008
SLC39A5	0.028795	1.05356	0.77965	4	0.088397	0.90024	1884	4	0.77965	0.9712	0.9712	1	19302	0	0.77965
YPEL1	0.028821	1.05318	0.10951	4	0.088474	0.90024	1885	1	0.10951	0.1737	0.29888	1	5517	1	0.10951
SMAD9	0.028824	1.05315	0.79148	4	0.088481	0.90024	1886	4	0.79148	0.97118	0.97117	1	19301	0	0.79148
CNBD1	0.028826	1.05314	0.89954	4	0.088484	0.90024	1887	2	0.89954	0.081186	0.17964	1	3493	1	0.89954
TSPAN2	0.028875	1.05247	0.94027	4	0.088619	0.90024	1888	2	0.94027	0.90105	0.90099	1	17651	0	0.94027
MAP6	0.028901	1.05212	1.079	4	0.088691	0.90024	1889	4	1.079	0.9711	0.97109	1	19300	0	1.079
TRIP13	0.028923	1.0518	0.45817	4	0.088757	0.90024	1890	3	0.45817	0.78999	0.78974	1	15215	1	0.45817
KPNA1	0.028933	1.05164	0.84456	4	0.08879	0.90024	1891	4	0.84456	0.97107	0.97106	1	19299	0	0.84456
CT47A11	0.028963	1.05127	0.64709	4	0.088864	0.90024	1892	4	0.64709	0.97104	0.97102	1	19297	0	0.64709
PHACTR2	0.02897	1.05118	0.74855	4	0.088884	0.90024	1893	4	0.74855	0.97103	0.97101	1	19296	0	0.74855
CCL11	0.028974	1.05115	-0.23675	4	0.08889	0.90024	1894	2	-0.23675	0.04535	0.1097	0.932947	2335	2	-0.23675
APOBEC4	0.02898	1.05103	0.94411	4	0.088914	0.90024	1895	3	0.94411	0.74064	0.74485	1	14280	1	0.94411
PPT2	0.029024	1.05046	0.21503	4	0.08903	0.900794	1896	1	0.21503	0.31469	0.4521	1	8236	1	0.21503
PALM3	0.029047	1.13593	0.91024	3	0.073125	0.891205	1897	3	0.91024	0.97095	0.97103	1	19295	0	0.91024
ERC2	0.029075	1.04973	0.0095908	4	0.08918	0.900794	1898	2	0.0095908	0.29585	0.43163	1	7869	2	0.0095908
AP1AR	0.029079	1.04968	0.85853	4	0.089191	0.900794	1899	3	0.85853	0.53008	0.60504	1	11265	1	0.85853
LPP	0.029079	1.04967	0.86639	4	0.089192	0.900794	1900	4	0.86639	0.97092	0.97089	1	19294	0	0.86639
PEAR1	0.029098	1.04942	0.43257	4	0.089245	0.900868	1901	4	0.43257	0.9709	0.97087	1	19293	0	0.43257
CDH16	0.029127	1.13477	1.3446	3	0.073321	0.891205	1902	2	1.3446	0.81155	0.81153	1	15693	0	1.3446
RNF165	0.029168	1.04841	1.0349	4	0.089453	0.902022	1903	3	1.0349	0.86791	0.86767	1	16937	0	1.0349
CLDN5	0.029177	1.04829	0.81657	4	0.089476	0.902022	1904	3	0.81657	0.88464	0.88452	1	17284	0	0.81657
PITPNA	0.029227	1.04758	-0.48187	4	0.089624	0.902022	1905	2	-0.48187	0.034533	0.087555	0.882673	1969	2	-0.48187
PTGR2	0.029273	1.04702	1.0583	4	0.089739	0.902022	1906	4	1.0583	0.97073	0.9707	1	19290	0	1.0583
UIMC1	0.029281	1.0469	0.68441	4	0.089763	0.902022	1907	4	0.68441	0.97072	0.97069	1	19289	0	0.68441
HSPB8	0.029329	1.04624	0.64353	4	0.089901	0.902022	1908	3	0.64353	0.28816	0.42338	1	7721	1	0.64353
KIAA0895	0.029334	1.04617	0.9216	4	0.089914	0.902022	1909	3	0.9216	0.86349	0.86324	1	16845	0	0.9216
ELMOD2	0.029351	1.04597	0.45978	4	0.089957	0.902022	1910	4	0.45978	0.97065	0.97062	1	19288	0	0.45978
DLC1	0.029354	1.0459	1.3724	4	0.08997	0.902022	1911	3	1.3724	0.83732	0.83712	1	16259	0	1.3724
TP53TG5	0.029364	1.04578	1.2168	4	0.089996	0.902022	1912	3	1.2168	0.82626	0.82606	1	16009	0	1.2168
INPPL1	0.029374	1.04565	1.2921	4	0.090022	0.902022	1913	3	1.2921	0.49482	0.58665	1	10896	1	1.2921
HHAT	0.02938	1.04559	1.0055	4	0.090034	0.902022	1914	3	1.0055	0.79226	0.79201	1	15261	1	1.0055
NLGN1	0.029384	1.04552	0.99213	4	0.09005	0.902022	1915	2	0.99213	0.17689	0.30232	1	5579	1	0.99213
RABEP1	0.029395	1.04537	0.76231	4	0.09008	0.902022	1916	4	0.76231	0.97061	0.97057	1	19287	0	0.76231
KLHL35	0.029407	1.0452	1.0872	4	0.090116	0.902022	1917	3	1.0872	0.44172	0.56057	1	10367	1	1.0872
CEACAM6	0.029417	1.04505	1.2297	4	0.090146	0.902022	1918	3	1.2297	0.93668	0.93666	1	18483	0	1.2297
HAMP	0.029472	1.04423	1.3974	4	0.090318	0.902641	1919	3	1.3974	0.58222	0.63439	1	11888	1	1.3974
FMNL1	0.029535	1.04334	0.83915	4	0.090503	0.903957	1920	4	0.83915	0.97046	0.97042	1	19285	0	0.83915
CSTF2	0.029571	1.04286	1.3113	4	0.090602	0.903957	1921	3	1.3113	0.22957	0.35979	1	6574	1	1.3113
MEIS2	0.029583	1.0427	0.37452	4	0.090636	0.903957	1922	3	0.37452	0.2925	0.42801	1	7807	1	0.37452
AHCY	0.029601	1.04252	0.79839	4	0.090674	0.903957	1923	2	0.79839	0.642	0.67179	1	12691	1	0.79839
PDE1B	0.029633	1.04208	0.81291	4	0.090765	0.904103	1924	3	0.81291	0.85046	0.8502	1	16538	0	0.81291
IL1RL2	0.029654	1.04179	1.1303	4	0.090825	0.904103	1925	4	1.1303	0.97035	0.9703	1	19284	0	1.1303
METTL2B	0.029664	1.04167	1.0929	4	0.090851	0.904103	1926	3	1.0929	0.023786	0.064959	0.819302	1576	1	1.0929
EIF1B	0.029672	1.04158	1.0938	4	0.090869	0.904103	1927	4	1.0938	0.97033	0.97028	1	19283	0	1.0938
CD300E	0.029699	1.04129	1.1257	4	0.09093	0.904194	1928	2	1.1257	0.79937	0.79913	1	15416	0	1.1257
ZNF768	0.029737	1.04074	1.0255	4	0.091045	0.904194	1929	3	1.0255	0.44011	0.55981	1	10355	1	1.0255
PATZ1	0.029743	1.04067	0.98364	4	0.09106	0.904194	1930	3	0.98364	0.10835	0.2271	1	4307	1	0.98364
LOC100505478	0.029746	1.04062	0.56583	4	0.09107	0.904194	1931	4	0.56583	0.97025	0.97021	1	19282	0	0.56583
SPAG1	0.029806	1.03981	1.1724	4	0.091242	0.904194	1932	3	1.1724	0.67979	0.69781	1	13272	1	1.1724
C16orf78	0.029806	1.03981	0.62438	4	0.091242	0.904194	1933	4	0.62438	0.97019	0.97015	1	19281	0	0.62438
AGTR1	0.029808	1.03978	0.71362	4	0.091248	0.904194	1934	2	0.71362	0.044915	0.10884	0.931339	2318	2	0.71362
OR10J1	0.029828	1.03954	1.0002	4	0.091298	0.904194	1935	3	1.0002	0.71617	0.72493	1	13830	1	1.0002
ZNF492	0.029836	1.03944	-1.0305	4	0.091318	0.904194	1936	1	-1.0305	0.13885	0.26065	1	4843	2	-1.0305
SNX19	0.029848	1.03928	0.95628	4	0.091353	0.904194	1937	2	0.95628	0.17649	0.3019	1	5568	1	0.95628
ZNF382	0.029854	1.03918	0.71159	4	0.091373	0.904194	1938	4	0.71159	0.97015	0.9701	1	19279	0	0.71159
P3H4	0.029922	1.03831	0.75606	4	0.091557	0.904685	1939	4	0.75606	0.97008	0.97004	1	19277	0	0.75606
C9orf3	0.029948	1.038	0.86051	4	0.091622	0.904883	1940	4	0.86051	0.97005	0.97001	1	19276	0	0.86051
EBF2	0.029967	1.03771	0.60688	4	0.091683	0.905041	1941	2	0.60688	0.25069	0.38267	1	6960	2	0.60688
KLHDC9	0.029988	1.03741	0.3589	4	0.091747	0.905229	1942	2	0.3589	0.39604	0.5397	1	9930	1	0.3589
TBCEL	0.030017	1.03704	1.0882	4	0.091825	0.905547	1943	3	1.0882	0.95493	0.9548	1	18909	0	1.0882
P2RY14	0.030045	1.03662	0.95072	4	0.091914	0.905987	1944	4	0.95072	0.96996	0.96991	1	19275	0	0.95072
ADCY9	0.030079	1.0362	0.45649	4	0.092003	0.906103	1945	4	0.45649	0.96992	0.96986	1	19274	0	0.45649
NPHP1	0.03009	1.03603	0.38057	4	0.092038	0.906103	1946	2	0.38057	0.81749	0.8173	1	15824	0	0.38057
ASXL2	0.030115	1.03571	1.3579	4	0.092106	0.906103	1947	3	1.3579	0.41546	0.54843	1	10113	1	1.3579
SPINK2	0.030141	1.03539	0.58754	4	0.092174	0.906323	1948	2	0.58754	0.92334	0.92345	1	18173	0	0.58754
BCAT2	0.030185	1.03481	0.74658	4	0.092298	0.90671	1949	3	0.74658	0.84099	0.84073	1	16330	0	0.74658
PTPN12	0.030187	1.03478	1.0064	4	0.092303	0.90671	1950	3	1.0064	0.93788	0.93786	1	18515	0	1.0064
WDYHV1	0.030225	1.03426	1.0393	4	0.092414	0.906729	1951	3	1.0393	0.91303	0.91296	1	17912	0	1.0393
GPR156	0.030229	1.03419	1.015	4	0.092429	0.906729	1952	4	1.015	0.9638	0.96374	1	19127	0	1.015
WTH3DI	0.030242	1.03406	0.74014	4	0.092456	0.906729	1953	3	0.74014	0.9157	0.91568	1	17974	0	0.74014
TYMP	0.030261	1.11948	0.51738	3	0.075949	0.891689	1954	2	0.51738	0.85886	0.85894	1	16741	0	0.51738
WNT5B	0.030263	1.03377	0.44793	4	0.092518	0.906729	1955	4	0.44793	0.96974	0.96968	1	19273	0	0.44793
RHPN2	0.030293	1.03344	0.86038	4	0.09259	0.906729	1956	4	0.86038	0.96362	0.96354	1	19123	0	0.86038
NOTCH3	0.030295	1.0334	1.3451	4	0.092597	0.906729	1957	3	1.3451	0.61659	0.65538	1	12343	1	1.3451
MEOX2	0.030304	1.03329	0.898	4	0.092621	0.906729	1958	4	0.898	0.9697	0.96964	1	19271	0	0.898
ZIC2	0.030343	1.03275	-0.087622	4	0.092736	0.907415	1959	2	-0.087622	0.32905	0.46763	1	8521	2	-0.087622
ALG9	0.030362	1.03249	0.90665	4	0.092792	0.907518	1960	3	0.90665	0.30881	0.44564	1	8101	1	0.90665
NO_CURRENT_183	0.030377	1.51902	1.7568	1	0.030268	0.839502	1961	1	1.7568	0.96962	0.96978	1	19270	0	1.7568
BAZ2A	0.030453	1.03132	1.2514	4	0.093043	0.908773	1962	3	1.2514	0.71595	0.72475	1	13825	1	1.2514
ZC3H12D	0.03048	1.031	1.0166	4	0.093111	0.908773	1963	3	1.0166	0.93643	0.9364	1	18475	0	1.0166
FGFRL1	0.030496	1.03079	0.0095441	4	0.093156	0.908773	1964	1	0.0095441	0.24457	0.37601	1	6845	1	0.0095441
ZNF155	0.030508	1.0306	0.89954	4	0.093197	0.908773	1965	4	0.89954	0.96949	0.96944	1	19268	0	0.89954
HIST1H2AD	0.030546	1.0301	0.043848	4	0.093305	0.908773	1966	2	0.043848	0.57336	0.62912	1	11781	1	0.043848
PARD3	0.030561	1.02993	0.75774	4	0.093341	0.908773	1967	4	0.75774	0.96944	0.96938	1	19267	0	0.75774
SPRYD7	0.030571	1.02982	0.8441	4	0.093364	0.908773	1968	3	0.8441	0.835	0.83484	1	16195	0	0.8441
CDK10	0.030597	1.02947	-0.37188	4	0.09344	0.908773	1969	2	-0.37188	0.054775	0.1286	0.964149	2650	2	-0.37188
BOD1L1	0.030648	1.02878	-0.0683	4	0.093589	0.908773	1970	1	-0.0683	0.77939	0.77936	1	14989	1	-0.0683
ZNF282	0.030657	1.11439	1.2678	3	0.076844	0.891689	1971	2	1.2678	0.55629	0.57327	1	11570	1	1.2678
SERPINF1	0.030709	1.02798	0.74662	4	0.09376	0.908773	1972	4	0.74662	0.96929	0.96923	1	19266	0	0.74662
NFIB	0.03071	1.02798	0.95166	4	0.093761	0.908773	1973	3	0.95166	0.95073	0.95065	1	18798	0	0.95166
ADGRF5	0.030815	1.02676	0.85529	4	0.094024	0.908773	1974	3	0.85529	0.58416	0.63556	1	11907	1	0.85529
DCAF6	0.030818	1.02673	0.95873	4	0.094031	0.908773	1975	3	0.95873	0.24818	0.37996	1	6918	1	0.95873
SFT2D3	0.030834	1.02652	1.5156	4	0.094077	0.908773	1976	3	1.5156	0.95059	0.95052	1	18796	0	1.5156
CXorf66	0.030839	1.02647	0.98844	4	0.094087	0.908773	1977	4	0.98844	0.96916	0.96909	1	19265	0	0.98844
SEC14L3	0.03085	1.02633	0.13559	4	0.094117	0.908773	1978	2	0.13559	0.25539	0.38778	1	7057	2	0.13559
GPBAR1	0.030865	1.02614	1.4084	4	0.094158	0.908773	1979	3	1.4084	0.55688	0.61975	1	11579	1	1.4084
TRAM1L1	0.030893	1.02578	0.76098	4	0.094236	0.908773	1980	4	0.76098	0.96911	0.96904	1	19264	0	0.76098
PRICKLE3	0.030895	1.02574	0.78247	4	0.094245	0.908773	1981	3	0.78247	0.87108	0.87088	1	17019	0	0.78247
KRTAP6-2	0.030901	1.02565	0.83819	4	0.094264	0.908773	1982	3	0.83819	0.8307	0.83056	1	16097	0	0.83819
SREBF2	0.030931	1.02524	0.86107	4	0.094353	0.908773	1983	4	0.86107	0.96907	0.969	1	19263	0	0.86107
NO_CURRENT_220	0.030935	1.51113	1.7553	1	0.030823	0.841202	1984	1	1.7553	0.96907	0.96922	1	19262	0	1.7553
DGCR6L	0.030952	1.02492	0.46646	4	0.094424	0.908773	1985	3	0.46646	0.70079	0.71313	1	13574	1	0.46646
CCDC112	0.030955	1.02485	1.3333	4	0.094439	0.908773	1986	3	1.3333	0.42044	0.55067	1	10174	1	1.3333
IL1A	0.030961	1.02478	0.3738	4	0.094454	0.908773	1987	4	0.3738	0.96904	0.96897	1	19261	0	0.3738
CCND2	0.031007	1.02421	0.76134	4	0.094577	0.908773	1988	3	0.76134	0.91996	0.92	1	18098	0	0.76134
C6orf163	0.031007	1.02421	0.65506	4	0.094579	0.908773	1989	4	0.65506	0.96899	0.96893	1	19260	0	0.65506
C11orf54	0.031016	1.02406	0.47838	4	0.094611	0.908773	1990	2	0.47838	0.38619	0.52957	1	9725	2	0.47838
DSCR3	0.031053	1.02364	0.97654	4	0.094703	0.908773	1991	3	0.97654	0.94291	0.94291	1	18633	0	0.97654
TMEM123	0.031065	1.0235	0.62642	4	0.094732	0.908773	1992	4	0.62642	0.96893	0.96887	1	19259	0	0.62642
SS18	0.031106	1.02297	1.1267	4	0.094849	0.908773	1993	3	1.1267	0.66455	0.68699	1	13027	1	1.1267
SLC28A1	0.03112	1.02279	0.88665	4	0.094887	0.908773	1994	3	0.88665	0.80184	0.80155	1	15472	0	0.88665
PDLIM1	0.031137	1.02261	0.91367	4	0.094926	0.908773	1995	3	0.91367	0.75683	0.75877	1	14578	1	0.91367
ZNF425	0.031147	1.02247	1.0235	4	0.094957	0.908773	1996	3	1.0235	0.91793	0.9179	1	18029	0	1.0235
HSPA6	0.031155	1.02236	0.38462	4	0.094981	0.908773	1997	2	0.38462	0.60431	0.64773	1	12173	1	0.38462
PMP2	0.031174	1.02212	0.73314	4	0.095034	0.908773	1998	3	0.73314	0.0089732	0.030175	0.624152	959	1	0.73314
UGT8	0.031201	1.02181	1.064	4	0.095101	0.908773	1999	3	1.064	0.60607	0.64881	1	12196	1	1.064
CNOT1	0.031205	1.02178	-0.59114	4	0.095109	0.908773	2000	2	-0.59114	0.057139	0.1332	0.971192	2725	2	-0.59114
[truncated: 18,108 more rows]

## Sheet: GSEA summary
ID	Description	NES	pvalue	p.adjust	geneID	geneName	Count
hsa00563	Glycosylphosphatidylinositol (GPI)-anchor biosynthesis	2.67092	0.00107181	0.0331325	51227/8733/84720/93183/51604/128869/5277/9488/5283/9487/55650/5279/10026/94005/284098/9091	PIGP/GPAA1/PIGO/PIGM/PIGT/PIGU/PIGA/PIGB/PIGH/PIGL/PIGV/PIGC/PIGK/PIGS/PIGW/PIGQ	16
GOBP:0006506	GPI anchor biosynthetic process	2.58612	0.00104932	0.0331325	51227/84720/93183/128869/5277/9488/5283/27315/9487/55650/5279/284098	PIGP/PIGO/PIGM/PIGU/PIGA/PIGB/PIGH/PGAP2/PIGL/PIGV/PIGC/PIGW	12
GOBP:0016254	preassembly of GPI anchor in ER membrane	2.36642	0.00103734	0.0331325	51227/93183/5277/9488/5283/9487/55650/5279/284098/9091/23556/54872/54965/5281	PIGP/PIGM/PIGA/PIGB/PIGH/PIGL/PIGV/PIGC/PIGW/PIGQ/PIGN/PIGG/PIGX/PIGF	14
GOBP:0060333	interferon-gamma-mediated signaling pathway	2.28203	0.00114811	0.0334714	6772/3716/10379/3460/3659/3664/11074/817/5580/10437/3127/2210/3122/7412/5371/960/7157/3661	STAT1/JAK1/IRF9/IFNGR2/IRF1/IRF6/TRIM31/CAMK2D/PRKCD/IFI30/HLA-DRB5/FCGR1B/HLA-DRA/VCAM1/PML/CD44/TP53/IRF3	18
hsa00534	Glycosaminoglycan biosynthesis	2.27413	0.00104932	0.0331325	11285/2131/26229/2132/2137/126792/9348/64132/2134/2135/222537/64579/9394/9956	B4GALT7/EXT1/B3GAT3/EXT2/EXTL3/B3GALT6/NDST3/XYLT2/EXTL1/EXTL2/HS3ST5/NDST4/HS6ST1/HS3ST2	14
GOBP:0015012	heparan sulfate proteoglycan biosynthetic process	2.21662	0.00101833	0.0331325	2131/26229/2132/2137/126792/9348/7358/64132/2135	EXT1/B3GAT3/EXT2/EXTL3/B3GALT6/NDST3/UGDH/XYLT2/EXTL2	9
R-HSA-6805567	Keratinization	2.18231	0.00111857	0.0331764	386685/386674/386682/100288323/386675/8502/254950/728255/728318/374454/386679/386681/8687/386678/1824/144501/386676/386677/386684/8688/85291/85294	KRTAP10-12/KRTAP10-6/KRTAP10-3/KRTAP21-3/KRTAP10-7/PKP4/KRTAP15-1/KRTAP1-4/KRTAP9-1/KRT77/KRTAP10-2/KRTAP10-8/KRT38/KRTAP10-11/DSC2/KRT80/KRTAP10-9/KRTAP10-1/KRTAP12-4/KRT37/KRTAP4-2/KRTAP2-4	22
hsa04380	Osteoclast differentiation	2.14346	0.00128041	0.0363364	6772/3716/10379/6773/7297/3455/3460/5609/1147/3725/5336/6885/8600/1513/3553/8503/11025/27035/10859/23547/8061/5295/126014/1435/7132/9020/3454/814/3551/4773/3554/54/5879	STAT1/JAK1/IRF9/STAT2/TYK2/IFNAR2/IFNGR2/MAP2K7/CHUK/JUN/PLCG2/MAP3K7/TNFSF11/CTSK/IL1B/PIK3R3/LILRB3/NOX1/LILRB1/LILRA4/FOSL1/PIK3R1/OSCAR/CSF1/TNFRSF1A/MAP3K14/IFNAR1/CAMK4/IKBKB/NFATC2/IL1R1/ACP5/RAC1	33
GOBP:0033627	cell adhesion mediated by integrin	2.10515	0.0010627	0.0331325	3688/3673/22801/3689/3691/3685/3693/3696/7448	ITGB1/ITGA2/ITGA11/ITGB2/ITGB4/ITGAV/ITGB5/ITGB8/VTN	9
GOBP:0060337	type I interferon signaling pathway	2.09149	0.00113766	0.0334707	6772/3716/10379/6773/7297/3455/4600/3659/3664/3437/3433/6041	STAT1/JAK1/IRF9/STAT2/TYK2/IFNAR2/MX2/IRF1/IRF6/IFIT3/IFIT2/RNASEL	12
GOBP:0006024	glycosaminoglycan biosynthetic process	2.07091	0.00111857	0.0331764	11285/2131/26229/2132/126792/2651/7358/64132/2817/6385/2719/222537/9394/9956/3339	B4GALT7/EXT1/B3GAT3/EXT2/B3GALT6/GCNT2/UGDH/XYLT2/GPC1/SDC4/GPC3/HS3ST5/HS6ST1/HS3ST2/HSPG2	15
GOBP:0070106	interleukin-27-mediated signaling pathway	2.06448	0.00101112	0.0331325	6772/3716/7297/821	STAT1/JAK1/TYK2/CANX	4
GOBP:0038113	interleukin-9-mediated signaling pathway	2.05278	0.000972763	0.0329705	6772/3716/3561/3578/6777	STAT1/JAK1/IL2RG/IL9/STAT5B	5
GOBP:0038114	interleukin-21-mediated signaling pathway	2.04615	0.000967118	0.0329705	6772/3716/3561	STAT1/JAK1/IL2RG	3
hsa04658	Th1 and Th2 cell differentiation	2.03804	0.00122399	0.0354418	6772/3716/7297/3460/3561/1147/3725/4854/3516/3127/3122/4094/3566/6777/11317/182/919/3551/4773/4793/6775/1432/5588/5599/9794/5603/5532/55534/5533	STAT1/JAK1/TYK2/IFNGR2/IL2RG/CHUK/JUN/NOTCH3/RBPJ/HLA-DRB5/HLA-DRA/MAF/IL4R/STAT5B/RBPJL/JAG1/CD247/IKBKB/NFATC2/NFKBIB/STAT4/MAPK14/PRKCQ/MAPK8/MAML1/MAPK13/PPP3CB/MAML3/PPP3CC	29
GOBP:0034116	positive regulation of heterotypic cell-cell adhesion	2.02435	0.00103842	0.0331325	2651/177/4680/3586/3553/2244/10211/8631/960	GCNT2/AGER/CEACAM6/IL10/IL1B/FGB/FLOT1/SKAP1/CD44	9
GOBP:0045080	positive regulation of chemokine biosynthetic process	2.00152	0.00202224	0.0498694	7098/351/177/972/148022/3553	TLR3/APP/AGER/CD74/TICAM1/IL1B	6
GOBP:0048333	mesodermal cell differentiation	2.00136	0.00202224	0.0498694	3675/7403/3688/3673/3691	ITGA3/KDM6A/ITGB1/ITGA2/ITGB4	5
R-HSA-1266695	Interleukin-7 signaling	1.9829	0.0020429	0.0498694	3716/85480/3561/54014/8503/6597/3574	JAK1/TSLP/IL2RG/BRWD1/PIK3R3/SMARCA4/IL7	7
GOBP:0007259	JAK-STAT cascade	1.97542	0.0010661	0.0331325	6772/6773/3455	STAT1/STAT2/IFNAR2	3
hsa04512	ECM-receptor interaction	1.96002	0.00122399	0.0354418	3675/1291/3688/3914/80144/2812/3918/948/3655/6385/3673/22801/7148/3915/2811/3680/3691/1101/1287/1292/960/3685/3693/3696/1288/341640/7448	ITGA3/COL6A1/ITGB1/LAMB3/FRAS1/GP1BB/LAMC2/CD36/ITGA6/SDC4/ITGA2/ITGA11/TNXB/LAMC1/GP1BA/ITGA9/ITGB4/CHAD/COL4A5/COL6A2/CD44/ITGAV/ITGB5/ITGB8/COL4A6/FREM2/VTN	27
R-HSA-8854691	Interleukin-20 family signaling	1.94888	0.00102145	0.0331325	3716/7297/58985/50616/50604/5781	JAK1/TYK2/IL22RA1/IL22/IL20/PTPN11	6
GOBP:0016255	attachment of GPI anchor to protein	1.93133	0.000957854	0.0329705	8733/51604/128869/10026/94005	GPAA1/PIGT/PIGU/PIGK/PIGS	5
GOBP:0045410	positive regulation of interleukin-6 biosynthetic process	1.9074	0.00203666	0.0498694	351/7096/177/972/3553/114609/64581	APP/TLR1/AGER/CD74/IL1B/TIRAP/CLEC7A	7
GOBP:0031424	keratinization	1.89494	0.00139665	0.0393735	386685/386674/337879/337974/337979/353333/386682/337882/3883/100288323/386675/337972/8502/254950/1828/196374/386680/3890/728255/653240/728318/374454/643803/386679/386681/353140/8687/386678/1824/144501/337963/386676/386677/337967/386684/3889/353288/337960/8688/83902/85291/85294/439915/100132386/284827/386672/440021/140258/3860/440051/3852/3886/83901/84616/387264/387273/51350/1829/54474/337970/5153…	KRTAP10-12/KRTAP10-6/KRTAP8-1/KRTAP19-7/KRTAP22-1/KRTAP10-10/KRTAP10-3/KRTAP19-1/KRT33A/KRTAP21-3/KRTAP10-7/KRTAP19-5/PKP4/KRTAP15-1/DSG1/KRT78/KRTAP10-5/KRT84/KRTAP1-4/KRTAP4-11/KRTAP9-1/KRT77/KRTAP24-1/KRTAP10-2/KRTAP10-8/LCE2C/KRT38/KRTAP10-11/DSC2/KRT80/KRTAP23-1/KRTAP10-9/KRTAP10-1/KRTAP6-2/KRTAP12-4/KRT83/KRT26/KRTAP13-3/KRT37/KRTAP17-1/KRTAP4-2/KRTAP2-4/KRTAP5-5/KRTAP4-9/KRTAP13-4/KRTAP10-…	78
GOBP:0008045	motor neuron axon guidance	1.89339	0.0010661	0.0331325	1959/3918/494470/9241/126147/2043/100526694/133584/6585/5880/22836/2064/5879/89884/8022/1123/3199/3800/9353/8577/10371	EGR2/LAMC2/RNF165/NOG/NTN5/EPHA4/MSANTD3-TMEFF1/EGFLAM/SLIT1/RAC2/RHOBTB3/ERBB2/RAC1/LHX4/LHX3/CHN1/HOXA2/KIF5C/SLIT2/TMEFF1/SEMA3A	21
R-HSA-9020591	Interleukin-12 signaling	1.88857	0.000967118	0.0329705	3716/7297	JAK1/TYK2	2
GOBP:0010043	response to zinc ion	1.88052	0.00107759	0.0331325	5027/5728/57817/445/8836/64924/728294/5066/632/7782/5350	P2RX7/PTEN/HAMP/ASS1/GGH/SLC30A5/D2HGDH/PAM/BGLAP/SLC30A4/PLN	11
hsa05321	Inflammatory bowel disease (IBD)	1.87649	0.00114416	0.0334707	6772/3460/3561/3725/50616/3586/3127/3553/8809/7099/3122/4094/3566/50943/4087	STAT1/IFNGR2/IL2RG/JUN/IL22/IL10/HLA-DRB5/IL1B/IL18R1/TLR4/HLA-DRA/MAF/IL4R/FOXP3/SMAD2	15
GOBP:0007252	I-kappaB phosphorylation	1.87626	0.00402414	0.0790213	7098/1147/6885/7099/54106/9641/3551/153090	TLR3/CHUK/MAP3K7/TLR4/TLR9/IKBKE/IKBKB/DAB2IP	8
GOBP:0070757	interleukin-35-mediated signaling pathway	1.87336	0.00202224	0.0498694	6772/3716/821	STAT1/JAK1/CANX	3
GOBP:0045618	positive regulation of keratinocyte differentiation	1.87045	0.00203666	0.0498694	2296/4926/58495/50604/10626/247/7421/ 55506	FOXC1/NUMA1/OVOL2/IL20/TRIM16/ALOX15B/VDR/H2AFY2	8
hsa04620	Toll-like receptor signaling pathway	1.86871	0.00125945	0.0358606	6772/3455/54472/7098/5609/1147/3725/7096/51311/6885/1513/148022/3553/841/7099/8503/114609/6352/3661/5295/54106/929/9641/3454/3551/6348/3627/5879/6416/3929/4615/3443/1432/5599/3440/3439	STAT1/IFNAR2/TOLLIP/TLR3/MAP2K7/CHUK/JUN/TLR1/TLR8/MAP3K7/CTSK/TICAM1/IL1B/CASP8/TLR4/PIK3R3/TIRAP/CCL5/IRF3/PIK3R1/TLR9/CD14/IKBKE/IFNAR1/IKBKB/CCL3/CXCL10/RAC1/MAP2K4/LBP/MYD88/IFNA6/MAPK14/MAPK8/IFNA2/IFNA1	36
GOBP:0034138	toll-like receptor 3 signaling pathway	1.86767	0.00402414	0.0790213	81622/7098/148022/841	UNC93B1/TLR3/TICAM1/CASP8	4
GOBP:0070102	interleukin-6-mediated signaling pathway	1.85902	0.00311526	0.0675396	6772/3716/3570/867	STAT1/JAK1/IL6R/CBL	4
GOBP:0031581	hemidesmosome assembly	1.85745	0.00503018	0.0891448	977/3914/3918/3655/3915/3691	CD151/LAMB3/LAMC2/ITGA6/LAMC1/ITGB4	6
hsa04630	JAK-STAT signaling pathway	1.85513	0.00136612	0.0386404	6772/3716/10379/6773/7297/163702/3588/3455/3460/85480/3561/1438/3570/1154/58985/50616/3586/1026/3952/8503/50604/4352/3597/53342/3578/5295/3566/1442/6777/9466/30837/5781/5008/3454/894/5617/3598/3574/3589/2688/9655/1489/3443/2689/598/6775/3440/3439/11009/1270/3590/6655/3452/1271/282617/3717/3458/9306/64109/3445/3449/5154/5777/3459/3265/56832/1387/53833/3447/3559/3451	STAT1/JAK1/IRF9/STAT2/TYK2/IFNLR1/IL10RB/IFNAR2/IFNGR2/TSLP/IL2RG/CSF2RA/IL6R/CISH/IL22RA1/IL22/IL10/CDKN1A/LEP/PIK3R3/IL20/MPL/IL13RA1/IL17D/IL9/PIK3R1/IL4R/CSH1/STAT5B/IL27RA/SOCS7/PTPN11/OSM/IFNAR1/CCND2/PRL/IL13RA2/IL7/IL11/GH1/SOCS5/CTF1/IFNA6/GH2/BCL2L1/STAT4/IFNA2/IFNA1/IL24/CNTF/IL11RA/SOS2/IFNA21/CNTFR/IFNL3/JAK2/IFNG/SOCS6/CRLF2/IFNA8/IFNA16/PDGFA/PTPN6/IFNGR1/HRAS/IFNK/CREBBP/IL20RB/IF…	71
GOBP:0002224	toll-like receptor signaling pathway	1.84916	0.00113895	0.0334707	81622/7184/7098/7096/51311/948/1513/7099/2244/729238/8915/54106/929	UNC93B1/HSP90B1/TLR3/TLR1/TLR8/CD36/CTSK/TLR4/FGB/SFTPA2/BCL10/TLR9/CD14	13
GOBP:0046427	positive regulation of JAK-STAT cascade	1.8446	0.0021322	0.0510719	3588/3586/3952/3280/2149/6352/1442/5617/2688/1444/388585/2689/55801	IL10RB/IL10/LEP/HES1/F2R/CCL5/CSH1/PRL/GH1/CSHL1/HES5/GH2/IL26	13
GOBP:0071526	semaphorin-plexin signaling pathway	1.84276	0.00108932	0.0331325	54910/223117/10507/10509/56920/23654/64218/8829/10501/2316/5879/7869/10512/6405/5364/55558/9855/396/10371/80031/23616/10500	SEMA4C/SEMA3D/SEMA4D/SEMA4B/SEMA3G/PLXNB2/SEMA4A/NRP1/SEMA6B/FLNA/RAC1/SEMA3B/SEMA3C/SEMA3F/PLXNB1/PLXNA3/FARP2/ARHGDIA/SEMA3A/SEMA6D/SH3BP1/SEMA6C	22
GOBP:0032099	negative regulation of appetite	1.84241	0.00199601	0.0498694	29937/4925/3952/8620/5465/80763	NENF/NUCB2/LEP/NPFF/PPARA/SPX	6
hsa04625	C-type lectin receptor signaling pathway	1.8386	0.00124844	0.0358606	6772/10379/6773/3659/6714/1147/3725/5580/5336/26253/1959/3586/3553/841/8503/64581/53342/5295/8915/5781/9020/9641/3551/64170/4773/30835/1432/808/5599/5603/5532/5743/810/5533	STAT1/IRF9/STAT2/IRF1/SRC/CHUK/JUN/PRKCD/PLCG2/CLEC4E/EGR2/IL10/IL1B/CASP8/PIK3R3/CLEC7A/IL17D/PIK3R1/BCL10/PTPN11/MAP3K14/IKBKE/IKBKB/CARD9/NFATC2/CD209/MAPK14/CALM3/MAPK8/MAPK13/PPP3CB/PTGS2/CALML3/PPP3CC	34
hsa05140	Leishmaniasis	1.82885	0.00228833	0.0541466	6772/3716/3460/3725/3688/6885/3586/3127/3553/7099/3122/3689	STAT1/JAK1/IFNGR2/JUN/ITGB1/MAP3K7/IL10/HLA-DRB5/IL1B/TLR4/HLA-DRA/ITGB2	12
GOBP:0010666	positive regulation of cardiac muscle cell apoptotic process	1.82037	0.0040858	0.0798648	5728/817/664/7157/183/4217	PTEN/CAMK2D/BNIP3/TP53/AGT/MAP3K5	6
GOBP:0032722	positive regulation of chemokine production	1.81942	0.0053135	0.0928178	7098/85480/3570/136/7099/5610/54106/3574/3929/84868	TLR3/TSLP/IL6R/ADORA2B/TLR4/EIF2AK2/TLR9/IL7/LBP/HAVCR2	10
hsa04659	Th17 cell differentiation	1.81407	0.00124688	0.0358606	6772/3716/7297/3460/3561/1147/3725/3570/50616/3127/3553/3122/861/53342/3566/6777/9466/50943/4087/919/3551/4773/3554/4793/1432/5588/5599/6095/6257/5603/5532	STAT1/JAK1/TYK2/IFNGR2/IL2RG/CHUK/JUN/IL6R/IL22/HLA-DRB5/IL1B/HLA-DRA/RUNX1/IL17D/IL4R/STAT5B/IL27RA/FOXP3/SMAD2/CD247/IKBKB/NFATC2/IL1R1/NFKBIB/MAPK14/PRKCQ/MAPK8/RORA/RXRB/MAPK13/PPP3CB	31
GOBP:0002376	immune system process	1.81305	0.00108932	0.0331325	10379/3659/3664/27159/23646/3636/3661/146894/386653/169355	IRF9/IRF1/IRF6/CHIA/PLD3/INPPL1/IRF3/CD300LG/IL31/IDO2	10
GOBP:0045359	positive regulation of interferon-beta biosynthetic process	1.81201	0.00096432	0.0329705	7098/51311/148022/7099/54106	TLR3/TLR8/TICAM1/TLR4/TLR9	5
hsa00532	Glycosaminoglycan biosynthesis	1.81078	0.00527983	0.0924187	11285/26229/126792/64132/9469/337876/79586/55790/54480	B4GALT7/B3GAT3/B3GALT6/XYLT2/CHST3/CHSY3/CHPF/CSGALNACT1/CHPF2	9
hsa05145	Toxoplasmosis	1.80737	0.00125628	0.0358606	6772/3716/7297/3588/3460/1147/3688/3914/1234/10105/3918/79444/6885/959/3586/3655/3127/841/7099/3122/3915/572/3304	STAT1/JAK1/TYK2/IL10RB/IFNGR2/CHUK/ITGB1/LAMB3/CCR5/PPIF/LAMC2/BIRC7/MAP3K7/CD40LG/IL10/ITGA6/HLA-DRB5/CASP8/TLR4/HLA-DRA/LAMC1/BAD/HSPA1B	23
GOBP:0097435	supramolecular fiber organization	1.80306	0.0040858	0.0798648	11285/4137/9508/2280/8076/1289/4239	B4GALT7/MAPT/ADAMTS3/FKBP1A/MFAP5/COL5A1/MFAP4	7
GOBP:0036010	protein localization to endosome	1.80263	0.00096432	0.0329705	55754/54472/11252	TMEM30A/TOLLIP/PACSIN2	3
R-HSA-8984722	Interleukin-35 Signalling	1.80064	0.00192864	0.0492622	3716/7297/821	JAK1/TYK2/CANX	3
R-HSA-6788467	IL-6-type cytokine receptor ligand interactions	1.79669	0.00193424	0.0492622	3716/7297	JAK1/TYK2	2
GOBP:0015014	heparan sulfate proteoglycan biosynthetic process, polysaccharide chain biosynthetic process	1.79192	0.00193424	0.0492622	2131/2132/9348/64579/3340/55790	EXT1/EXT2/NDST3/NDST4/NDST1/CSGALNACT1	6
GOBP:0008589	regulation of smoothened signaling pathway	1.79186	0.00526316	0.092316	64839/27152/28981/80199/2619/9742/55717/2255/6095/79809/1387/139741/2735	FBXL17/INTU/IFT81/FUZ/GAS1/IFT140/WDR11/FGF10/RORA/TTC21B/CREBBP/ACTRT1/GLI1	13
R-HSA-162791	Attachment of GPI anchor to uPAR	1.79105	0.00187793	0.0492622	8733/51604/10026/94005	GPAA1/PIGT/PIGK/PIGS	4
GOBP:0035723	interleukin-15-mediated signaling pathway	1.78982	0.00510725	0.0903233	3716/3561/6464/6777	JAK1/IL2RG/SHC1/STAT5B	4
GOBP:0007224	smoothened signaling pathway	1.78957	0.00114416	0.0334707	28996/3280/55733/139411/79867/11020/2737/55081/388585/2294/85455/132884/154865/79809/4825/9786/57545/204851/22873/51668/57560/7048/26123/199221/56912/6608/6469/2735/90410/55212/146057	HIPK2/HES1/HHAT/PTCHD1/TCTN2/IFT27/GLI3/IFT57/HES5/FOXF1/DISP2/EVC2/IQUB/TTC21B/NKX6-1/KIAA0586/CC2D2A/HIPK1/DZIP1/HSPB11/IFT80/TGFBR2/TCTN3/DZIP1L/IFT46/SMO/SHH/GLI1/IFT20/BBS7/TTBK2	31
R-HSA-75892	Platelet Adhesion to exposed collagen	1.78558	0.00193424	0.0492622	3688/2812/2811	ITGB1/GP1BB/GP1BA	3
R-HSA-912526	Interleukin receptor SHC signaling	1.78556	0.00622407	0.102439	3716/3561/1438/8503	JAK1/IL2RG/CSF2RA/PIK3R3	4
R-HSA-9020958	Interleukin-21 signaling	1.77764	0.00187793	0.0492622	3716/3561	JAK1/IL2RG	2
GOBP:0061028	establishment of endothelial barrier	1.7775	0.00843882	0.127088	5138/5908/54538/5144/2150/5906/5962/153562/10411/26051	PDE2A/RAP1B/ROBO4/PDE4D/F2RL1/RAP1A/RDX/MARVELD2/RAPGEF3/PPP1R16B	10
GOBP:0016339	calcium-dependent cell-cell adhesion via plasma membrane cell adhesion molecules	1.7747	0.00228311	0.0541466	1014/1002/1828/56130/28513/64405/22871/56125/1004/1012/56126/56133/56122/57717/1006/6402/421/222256/84962/1005/56131	CDH16/CDH4/DSG1/PCDHB6/CDH19/CDH22/NLGN1/PCDHB11/CDH6/CDH13/PCDHB10/PCDHB2/PCDHB14/PCDHB16/CDH8/SELL/ARVCF/CDHR3/AJUBA/CDH7/PCDHB4	21
GOBP:0002281	macrophage activation involved in immune response	1.77443	0.00486381	0.0875995	148022/22904/8291/11277/56670/3929/84868	TICAM1/SBNO2/DYSF/TREX1/SUCNR1/LBP/HAVCR2	7
GOBP:0035456	response to interferon-beta	1.77395	0.00486381	0.0875995	6772/3455	STAT1/IFNAR2	2
GOBP:0050901	leukocyte tethering or rolling	1.76727	0.00956429	0.136848	119/3688/1524/3952/58494/7412/6404	ADD2/ITGB1/CX3CR1/LEP/JAM2/VCAM1/SELPLG	7
R-HSA-110056	MAPK3 (ERK1) activation	1.76166	0.00598802	0.100097	3716/7297/3570	JAK1/TYK2/IL6R	3
GOBP:0086091	regulation of heart rate by cardiac conduction	1.76025	0.00438596	0.0826124	6327/3752/817/10142/3759/1824/857/776/3762/9992/3757/8913/1829/54795	SCN2B/KCND3/CAMK2D/AKAP9/KCNJ2/DSC2/CAV1/CACNA1D/KCNJ5/KCNE2/KCNH2/CACNA1G/DSG2/TRPM4	14
R-HSA-912694	Regulation of IFNA signaling	1.75308	0.00736842	0.115883	3716/7297/3455/5781/3454/3443/3440/3439/3452/3445/3449/5777/3447/3451	JAK1/TYK2/IFNAR2/PTPN11/IFNAR1/IFNA6/IFNA2/IFNA1/IFNA21/IFNA8/IFNA16/PTPN6/IFNA13/IFNA17	14
GOBP:0021796	cerebral cortex regionalization	1.75176	0.00192864	0.0492622	8320/2018	EOMES/EMX2	2
R-HSA-1660499	Synthesis of PIPs at the plasma membrane	1.74944	0.00430108	0.0823762	5728/375/8897/8503/23396/8867/23533/84725/5305/65977/4952/8898	PTEN/ARF1/MTMR3/PIK3R3/PIP5K1C/SYNJ1/PIK3R5/PLEKHA8/PIP4K2A/PLEKHA3/OCRL/MTMR2	12
GOBP:0030203	glycosaminoglycan metabolic process	1.74866	0.00598802	0.100097	11285/26229/126792/64132/2296	B4GALT7/B3GAT3/B3GALT6/XYLT2/FOXC1	5
GOBP:0001975	response to amphetamine	1.74733	0.0021692	0.0517578	1269/3066/4929/5999/26575/1814/5153/6647/9734/84687/808/1787/2902/41	CNR2/HDAC2/NR4A2/RGS4/RGS17/DRD3/PDE1B/SOD1/HDAC9/PPP1R9B/CALM3/TRDMT1/GRIN1/ASIC1	14
R-HSA-9020956	Interleukin-27 signaling	1.74529	0.00287356	0.0636899	3716/7297/821	JAK1/TYK2/CANX	3
GOBP:0071223	cellular response to lipoteichoic acid	1.74436	0.00598802	0.100097	948/7099/114609/929/3929/1432	CD36/TLR4/TIRAP/CD14/LBP/MAPK14	6
GOBP:0031589	cell-substrate adhesion	1.74429	0.00956429	0.136848	3688/10174/3655/3673/11151/3685/5467	ITGB1/SORBS3/ITGA6/ITGA2/CORO1A/ITGAV/PPARD	7
R-HSA-162710	Synthesis of glycosylphosphatidylinositol (GPI)	1.74201	0.00289296	0.0636899	84720/93183/23556/54872/54965	PIGO/PIGM/PIGN/PIGG/PIGX	5
GOBP:0038110	interleukin-2-mediated signaling pathway	1.74108	0.00606673	0.101018	3716/3561/6464/6777	JAK1/IL2RG/SHC1/STAT5B	4
GOBP:0034112	positive regulation of homotypic cell-cell adhesion	1.73815	0.00187793	0.0492622	3716/8600/6352	JAK1/TNFSF11/CCL5	3
GOBP:0050996	positive regulation of lipid catabolic process	1.73076	0.00385728	0.0764475	116519/134/3553	APOA5/ADORA1/IL1B	3
R-HSA-430116	GP1b-IX-V activation signalling	1.72877	0.00287356	0.0636899	6714/2812/2811	SRC/GP1BB/GP1BA	3
GOBP:2000310	regulation of NMDA receptor activity	1.72724	0.00533049	0.0928343	351/254263/22871/57554/4208/1392/2893/4988/5649/2890/2902/23542/5923/1739/4747/1741	APP/CNIH2/NLGN1/LRRC7/MEF2C/CRH/GRIA4/OPRM1/RELN/GRIA1/GRIN1/MAPK8IP2/RASGRF1/DLG1/NEFL/DLG3	16
GOBP:0045657	positive regulation of monocyte differentiation	1.72576	0.00698603	0.112382	3725/972/22985/1435/2242	JUN/CD74/ACIN1/CSF1/FES	5
GOBP:0006935	chemotaxis	1.72478	0.00125786	0.0358606	1524/1234/5337/6036/10800/51157/727/6352/3897/5168/6368/55848/5288/1230/9255/8061/1673/1238/6355/57007/5919/6348/3053/3627/2242/123920/10663/116173/1432/2833/6372/1240/10928/27202/6357/6369/6370/1890/56413/8398/3265/3950/3965/719/4991/1236/2919/6374	CX3CR1/CCR5/PLD1/RNASE2/CYSLTR1/ZNF580/C5/CCL5/L1CAM/ENPP2/CCL23/PLGRKT/PIK3C2G/CCR1/AIMP1/FOSL1/DEFB4A/ACKR2/CCL8/ACKR3/RARRES2/CCL3/SERPIND1/CXCL10/FES/CMTM3/CXCR6/CMTM5/MAPK14/CXCR3/CXCL6/CMKLR1/RALBP1/C5AR2/CCL13/CCL24/CCL25/TYMP/LTB4R2/PLA2G6/HRAS/LECT2/LGALS9/C3AR1/OR1D2/CCR7/CXCL1/CXCL5	48
GOBP:0097105	presynaptic membrane assembly	1.724	0.00698603	0.112382	57502/5728/4038/22871/1056/11141	NLGN4X/PTEN/LRP4/NLGN1/CEL/IL1RAPL1	6
GOBP:0070098	chemokine-mediated signaling pathway	1.72389	0.00226501	0.0538933	1524/1234/6363/2296/6352/6368/1230/2921/1238/6358/6355/57007/6348/3627/10663/2833/6372/1240/6357/6366/2840/6369/6370/7032/5196/5197/5473/10936/2919/6374/9034/6347/1237/1233/1232	CX3CR1/CCR5/CCL19/FOXC1/CCL5/CCL23/CCR1/CXCL3/ACKR2/CCL14/CCL8/ACKR3/CCL3/CXCL10/CXCR6/CXCR3/CXCL6/CMKLR1/CCL13/CCL21/GPR17/CCL24/CCL25/TFF2/PF4/PF4V1/PPBP/GPR75/CXCL1/CXCL5/CCRL2/CCL2/CCR8/CCR4/CCR3	35
GOBP:2000647	negative regulation of stem cell proliferation	1.72087	0.00287356	0.0636899	126695/55612/58495/6591	KDF1/FERMT1/OVOL2/SNAI2	4
GOBP:0061384	heart trabecula morphogenesis	1.71994	0.00385728	0.0764475	7049/9241/653/655	TGFBR3/NOG/BMP5/BMP7	4
GOBP:0010887	negative regulation of cholesterol storage	1.71893	0.00483559	0.0875995	9619/5465/7376/5467	ABCG1/PPARA/NR1H2/PPARD	4
GOBP:0006952	defense response	1.71844	0.00339751	0.0723729	6772/6773/4600/23308/10800/9235/972/11025/27035/6777/4599/50508/50506/5671/4353/6775/962/2213/10392	STAT1/STAT2/MX2/ICOSLG/CYSLTR1/IL32/CD74/LILRB3/NOX1/STAT5B/MX1/NOX3/DUOX2/PSG3/MPO/STAT4/CD48/FCGR2B/NOD1	19
GOBP:0007257	activation of JUN kinase activity	1.71225	0.00327869	0.0705001	5609/79594/79444/8600/959/6363/2074/10746/6416/11183/153090/4217/4293/5585/28988/10595/9064/7786/11184/4296/9043	MAP2K7/MUL1/BIRC7/TNFSF11/CD40LG/CCL19/ERCC6/MAP3K2/MAP2K4/MAP4K5/DAB2IP/MAP3K5/MAP3K9/PKN1/DBNL/ERN2/MAP3K6/MAP3K12/MAP4K1/MAP3K11/SPAG9	21
GOBP:0008015	blood circulation	1.70891	0.00434311	0.0826124	6772/1827/57057/4223/5350/4973/3627/55636	STAT1/RCAN1/TBX20/MEOX2/PLN/OLR1/CXCL10/CHD7	8
GOBP:0001960	negative regulation of cytokine-mediated signaling pathway	1.70888	0.00580271	0.0977648	59307/11213/857/342979/26525	SIGIRR/IRAK3/CAV1/PALM3/IL36RN	5
GOBP:0048843	negative regulation of axon extension involved in axon guidance	1.70272	0.0107181	0.145094	54910/223117/10507/10509/56920/64218/8829/10501/7473/7869/10512/6405/55558	SEMA4C/SEMA3D/SEMA4D/SEMA4B/SEMA3G/SEMA4A/NRP1/SEMA6B/WNT3/SEMA3B/SEMA3C/SEMA3F/PLXNA3	13
GOBP:0050965	detection of temperature stimulus involved in sensory perception of pain	1.70233	0.0103842	0.141982	134/56925/9311/10893/2063/796/55107	ADORA1/LXN/ASIC3/MMP24/NR2F6/CALCA/ANO1	7
R-HSA-112411	MAPK1 (ERK2) activation	1.70184	0.00972763	0.137966	3716/7297/3570	JAK1/TYK2/IL6R	3
GOBP:0001974	blood vessel remodeling	1.69992	0.00862069	0.128289	581/3516/2296/4208/182/4846/558/2303/55636/2255/183/633/10512/84870/1636/93	BAX/RBPJ/FOXC1/MEF2C/JAG1/NOS3/AXL/FOXC2/CHD7/FGF10/AGT/BGN/SEMA3C/RSPO3/ACE/ACVR2B	16
GOBP:0007193	adenylate cyclase-inhibiting G protein-coupled receptor signaling pathway	1.69941	0.00337079	0.0719831	60626/4883/5138/134/768239/111/108/2774/6752/9283/3352/112/150/4986/1902/2861/5028/4987/9495/1325/9590/114/2771/107	RIC8A/NPR3/PDE2A/ADORA1/PSAPL1/ADCY5/ADCY2/GNAL/SSTR2/GPR37L1/HTR1D/ADCY6/ADRA2A/OPRK1/LPAR1/GPR37/P2RY1/OPRL1/AKAP5/CORT/AKAP12/ADCY8/GNAI2/ADCY1	24
R-HSA-8983432	Interleukin-15 signaling	1.69916	0.0129741	0.160383	3716/3561	JAK1/IL2RG	2
R-HSA-1253288	Downregulation of ERBB4 signaling	1.69835	0.00091659	0.0329705	6714	SRC	1
GOBP:0045744	negative regulation of G protein-coupled receptor signaling pathway	1.69555	0.011236	0.148721	1407/5999/6352/6003/23295/9501/5997	CRY1/RGS4/CCL5/RGS13/MGRN1/RPH3AL/RGS2	7
R-HSA-9020558	Interleukin-2 signaling	1.69393	0.00478927	0.0874144	3716/3561	JAK1/IL2RG	2
GOBP:0048704	embryonic skeletal system morphogenesis	1.69026	0.00568182	0.0969663	3225/3216/55112/60529/3232/3218/7703/57453/3211/2737/80199/3203/28982/7483/3235/6495/4188/1739/3202	HOXC9/HOXB6/WDR60/ALX4/HOXD3/HOXB8/PCGF2/DSCAML1/HOXB1/GLI3/FUZ/HOXA6/FLVCR1/WNT9A/HOXD9/SIX1/MDFI/DLG1/HOXA5	19
GOBP:0007157	heterophilic cell-cell adhesion via plasma membrane cell adhesion molecules	1.68937	0.00782998	0.120729	347902/1002/4680/923/22871/7412/1525/81607/57863/11141/2895/30835/1088/57451/286204/3683	AMIGO2/CDH4/CEACAM6/CD6/NLGN1/VCAM1/CXADR/NECTIN4/CADM3/IL1RAPL1/GRID2/CD209/CEACAM8/TENM2/CRB2/ITGAL	16
R-HSA-877300	Interferon gamma signaling	1.68801	0.00782998	0.120729	3716/3460/11074/5580/2635/3127/3122/960/55128/80128/2634/85363/3717/3458/3134/5777/3459/3118/81603/3117	JAK1/IFNGR2/TRIM31/PRKCD/GBP3/HLA-DRB5/HLA-DRA/CD44/TRIM68/TRIM46/GBP2/TRIM5/JAK2/IFNG/HLA-F/PTPN6/IFNGR1/HLA-DQA2/TRIM8/HLA-DQA1	20
GOBP:0033625	positive regulation of integrin activation	1.68643	0.00578592	0.0976746	6714/5908/8631	SRC/RAP1B/SKAP1	3
R-HSA-180292	GAB1 signalosome	1.68513	0.0111223	0.147527	1445/6714/5781	CSK/SRC/PTPN11	3
GOBP:0001937	negative regulation of endothelial cell proliferation	1.68481	0.00975081	0.137966	6772/4763/51738/2658/857/9255/22846/5617/6678/84913	STAT1/NF1/GHRL/GDF2/CAV1/AIMP1/VASH1/PRL/SPARC/ATOH8	10
GOBP:0070233	negative regulation of T cell apoptotic process	1.68321	0.00870406	0.129305	6352/81704/5304/5588/57864	CCL5/DOCK8/PIP/PRKCQ/SLC46A2	5
hsa00565	Ether lipid metabolism	1.68299	0.010274	0.141982	5320/23646/5337/5322/84647/284161/7368/254531/100137049/5168/255043/122618/8612/8681/9514/7941/5319/5321/5338/8613/133121/79888/5051/8398	PLA2G2A/PLD3/PLD1/PLA2G5/PLA2G12B/GDPD1/UGT8/LPCAT4/PLA2G4B/ENPP2/TMEM86B/PLD4/PLPP2/JMJD7-PLA2G4B/GAL3ST1/PLA2G7/PLA2G1B/PLA2G4A/PLD2/PLPP3/ENPP6/LPCAT1/PAFAH2/PLA2G6	24
R-HSA-2219530	Constitutive Signaling by Aberrant PI3K in Cancer	1.6795	0.00452489	0.0842082	6714/10718/2246/2248/8503/118788/29851/5781/5880/2064/5879/2252/2255/6801/942/2100/8822/2254/2099/941/145957	SRC/NRG3/FGF1/FGF3/PIK3R3/PIK3AP1/ICOS/PTPN11/RAC2/ERBB2/RAC1/FGF7/FGF10/STRN/CD86/ESR2/FGF17/FGF9/ESR1/CD80/NRG4	21
GOBP:1901844	regulation of cell communication by electrical coupling involved in cardiac conduction	1.67908	0.00771456	0.119597	817/857/5144/6717/808/3270	CAMK2D/CAV1/PDE4D/SRI/CALM3/HRC	6
hsa04924	Renin secretion	1.6787	0.00343643	0.0730198	5331/155/134/3759/5332/111/5140/154/112/5153/776/9635/185/183/808/153/5532/810/5533/2776/1385/358/3709/2771/1636/779	PLCB3/ADRB3/ADORA1/KCNJ2/PLCB4/ADCY5/PDE3B/ADRB2/ADCY6/PDE1B/CACNA1D/CLCA2/AGTR1/AGT/CALM3/ADRB1/PPP3CB/CALML3/PPP3CC/GNAQ/CREB1/AQP1/ITPR2/GNAI2/ACE/CACNA1S	26
GOBP:0031204	posttranslational protein targeting to membrane, translocation	1.6778	0.00574713	0.0974047	7095/11231/10952	SEC62/SEC63/SEC61B	3
GOBP:0035814	negative regulation of renal sodium excretion	1.67737	0.00091659	0.0329705	134/554/80763	ADORA1/AVPR2/SPX	3
hsa04061	Viral protein interaction with cytokine and cytokine receptor	1.6752	0.00248756	0.0586982	3588/3561/3570/1524/1234/58985/6363/3586/7133/8809/8794/6352/50604/6368/1230/1435/2921/6358/8793/6355/7132/57007/6348/3627/8764/2833/6372/11009/6357/6366/6369/6370/5196/5197/53833/5473/3559/1236/2919/6374	IL10RB/IL2RG/IL6R/CX3CR1/CCR5/IL22RA1/CCL19/IL10/TNFRSF1B/IL18R1/TNFRSF10C/CCL5/IL20/CCL23/CCR1/CSF1/CXCL3/CCL14/TNFRSF10D/CCL8/TNFRSF1A/ACKR3/CCL3/CXCL10/TNFRSF14/CXCR3/CXCL6/IL24/CCL13/CCL21/CCL24/CCL25/PF4/PF4V1/IL20RB/PPBP/IL2RA/CCR7/CXCL1/CXCL5	40
GOBP:0009597	detection of virus	1.67502	0.00574713	0.0974047	7098/85364/256987/64135	TLR3/ZCCHC3/SERINC5/IFIH1	4
GOBP:0055078	sodium ion homeostasis	1.6731	0.0153218	0.176341	6557/6340/1579/7380/6338/6332	SLC12A1/SCNN1G/CYP4A11/UPK3A/SCNN1B/SCN7A	6
R-HSA-804914	Transport of fatty acids	1.67308	0.00574713	0.0974047	28965/392399/3933/347	SLC27A6/LCN9/LCN1/APOD	4
R-HSA-1059683	Interleukin-6 signaling	1.67083	0.00771456	0.119597	3716/7297/3570	JAK1/TYK2/IL6R	3
GOBP:0060334	regulation of interferon-gamma-mediated signaling pathway	1.67075	0.0160966	0.179033	6772/3716/3460	STAT1/JAK1/IFNGR2	3
GOBP:0046676	negative regulation of insulin secretion	1.66645	0.00956429	0.136848	51738/6422/375704/8620/5781/5715/150/9515/3745/353500/4544/131177/7447/5211/3767	GHRL/SFRP1/ENHO/NPFF/PTPN11/PSMD9/ADRA2A/STXBP5L/KCNB1/BMP8A/MTNR1B/FAM3D/VSNL1/PFKL/KCNJ11	15
GOBP:0009395	phospholipid catabolic process	1.66232	0.0179641	0.191473	5336/5408/5168/222236	PLCG2/PNLIPRP2/ENPP2/NAPEPLD	4
GOBP:0070307	lens fiber cell development	1.66077	0.0116054	0.150888	631/8419/7476/7431	BFSP1/BFSP2/WNT7A/VIM	4
GOBP:0070528	protein kinase C signaling	1.65891	0.0183299	0.193978	3357/27063/10211/83483/387758/566	HTR2B/ANKRD1/FLOT1/PLVAP/FIBIN/AZU1	6
GOBP:0006929	substrate-dependent cell migration	1.65129	0.00862069	0.128289	3673/22801/7424/752/2046	ITGA2/ITGA11/VEGFC/FMNL1/EPHA8	5
GOBP:0021798	forebrain dorsal/ventral pattern formation	1.65037	0.0115718	0.150681	2737/170825/7080/79809	GLI3/GSX2/NKX2-1/TTC21B	4
GOBP:0034374	low-density lipoprotein particle remodeling	1.64939	0.0143003	0.169893	5320/9619/185/7941/4353/183	PLA2G2A/ABCG1/AGTR1/PLA2G7/MPO/AGT	6
GOBP:0001561	fatty acid alpha-oxidation	1.64891	0.0125725	0.15747	5264/11001/54363/10478/224/5194	PHYH/SLC27A2/HAO1/SLC25A17/ALDH3A2/PEX13	6
GOBP:0035458	cellular response to interferon-beta	1.64803	0.0126316	0.157978	6772/7098/3659	STAT1/TLR3/IRF1	3
R-HSA-727802	Transport of nucleotide sugars	1.64738	0.00274977	0.0633114	347734/51000	SLC35B2/SLC35B3	2
R-HSA-3000157	Laminin interactions	1.64636	0.00375587	0.0759191	3688/3691/3685	ITGB1/ITGB4/ITGAV	3
GOBP:0042426	choline catabolic process	1.64505	0.00862069	0.128289	635/29958/1757	BHMT/DMGDH/SARDH	3
GOBP:0120009	intermembrane lipid transfer	1.64473	0.0125362	0.15747	80772/51228/84725/65977/ 10087/7274	CPTP/GLTP/PLEKHA8/PLEKHA3/CERT/TTPA	6
R-HSA-2022928	HS-GAG biosynthesis	1.64437	0.0201913	0.205441	2131/2132/9348/2817/6385/222537/9394	EXT1/EXT2/NDST3/GPC1/SDC4/HS3ST5/HS6ST1	7
GOBP:0019915	lipid storage	1.6439	0.0116649	0.151431	1407/948/57104/1149/857/8204/6777/84649/8291	CRY1/CD36/PNPLA2/CIDEA/CAV1/NRIP1/STAT5B/DGAT2/DYSF	9
GOBP:0050804	modulation of chemical synaptic transmission	1.64274	0.00798176	0.121811	11252/57502/3688/1524/2897/774/10718/5332/2906/22871/116443/1056/1607/9465/5802/2893/84687/54899/2895/8526/2534/5649/2890/2894/9590/3717/64101/57497/1759	PACSIN2/NLGN4X/ITGB1/CX3CR1/GRIK1/CACNA1B/NRG3/PLCB4/GRIN2D/NLGN1/GRIN3A/CEL/DGKB/AKAP7/PTPRS/GRIA4/PPP1R9B/PXK/GRID2/DGKE/FYN/RELN/GRIA1/GRID1/AKAP12/JAK2/LRRC4/LRFN2/DNM1	29
GOBP:0046836	glycolipid transport	1.64243	0.00862069	0.128289	10577/80772/51228/84725	NPC2/CPTP/GLTP/PLEKHA8	4
GOBP:0048853	forebrain morphogenesis	1.64138	0.0125725	0.15747	4763/5728/170825/6585/8820/151449/6608	NF1/PTEN/GSX2/SLIT1/HESX1/GDF7/SMO	7
R-HSA-6783783	Interleukin-10 signaling	1.64134	0.0127524	0.158791	3716/7297/6363/6352/1435/6348/3627	JAK1/TYK2/CCL19/CCL5/CSF1/CCL3/CXCL10	7
GOBP:0036035	osteoclast development	1.64107	0.0125362	0.15747	6714/8600	SRC/TNFSF11	2
R-HSA-372708	p130Cas linkage to MAPK signaling for integrins	1.64045	0.0199601	0.205054	6714/5908/2244/5906	SRC/RAP1B/FGB/RAP1A	4
GOBP:0060348	bone development	1.6391	0.0114155	0.149557	124565/56987/4653/54808/79648/1101/55151/5358/632/4090/11214/56034/6678/80263/633/64175/5636/6781/55959/4882	SLC38A10/BBX/MYOC/DYM/MCPH1/CHAD/TMEM38B/PLS3/BGLAP/SMAD5/AKAP13/PDGFC/SPARC/TRIM45/BGN/P3H1/PRPSAP2/STC1/SULF2/NPR2	20
GOBP:0006940	regulation of smooth muscle contraction	1.63872	0.0211268	0.209843	1613/857/1264/150/477/1136	DAPK3/CAV1/CNN1/ADRA2A/ATP1A2/CHRNA3	6
GOBP:0038111	interleukin-7-mediated signaling pathway	1.63857	0.0147679	0.172805	3716/85480/3561/1154/54014/6777/6597/3574	JAK1/TSLP/IL2RG/CISH/BRWD1/STAT5B/SMARCA4/IL7	8
GOBP:0051770	positive regulation of nitric-oxide synthase biosynthetic process	1.63841	0.0213849	0.210207	6772/7099/120892/54106/6416/3791/9590/3717/3458	STAT1/TLR4/LRRK2/TLR9/MAP2K4/KDR/AKAP12/JAK2/IFNG	9
hsa04062	Chemokine signaling pathway	1.6375	0.00282885	0.0636899	6772/6773/6714/1147/5908/2787/5331/5580/1524/1234/5332/7410/6363/8503/6352/111/572/6368/6464/1230/108/5295/6777/5906/2921/6358/112/6355/23533/408/3551/6348/56288/5880/53358/3627/5879/10663/7074/94235/4793/10451/2309/2784/7409/1399/2790/2833/2268/6372/5829/6357/6366/6369/6655/6370/3717/5196/3702/114/59345/2771/1398/107/3265/5197/5473/1236/2919/6374/115	STAT1/STAT2/SRC/CHUK/RAP1B/GNG5/PLCB3/PRKCD/CX3CR1/CCR5/PLCB4/VAV2/CCL19/PIK3R3/CCL5/ADCY5/BAD/CCL23/SHC1/CCR1/ADCY2/PIK3R1/STAT5B/RAP1A/CXCL3/CCL14/ADCY6/CCL8/PIK3R5/ARRB1/IKBKB/CCL3/PARD3/RAC2/SHC3/CXCL10/RAC1/CXCR6/TIAM1/GNG8/NFKBIB/VAV3/FOXO3/GNB3/VAV1/CRKL/GNG10/CXCR3/FGR/CXCL6/PXN/CCL13/CCL21/CCL24/SOS2/CCL25/JAK2/PF4/ITK/ADCY8/GNB4/GNAI2/CRK/ADCY1/HRAS/PF4V1/PPBP/CCR7/CXCL1/CXCL5/ADCY9	71
R-HSA-449836	Other interleukin signaling	1.63693	0.0214505	0.210414	3716/7297/6809/1435	JAK1/TYK2/STX3/CSF1	4
GOBP:1900272	negative regulation of long-term synaptic potentiation	1.63691	0.0211268	0.209843	351/1524/177/134/2043/55607/5764	APP/CX3CR1/AGER/ADORA1/EPHA4/PPP1R9A/PTN	7
GOBP:0030210	heparin biosynthetic process	1.63563	0.0136187	0.165112	9348/64132/64579/3340/55790/284	NDST3/XYLT2/NDST4/NDST1/CSGALNACT1/ANGPT1	6
GOBP:0010742	macrophage derived foam cell differentiation	1.63528	0.00862069	0.128289	6772	STAT1	1
GOBP:0006693	prostaglandin metabolic process	1.63502	0.0158228	0.17784	525/145482/284273/1109/22949/29785/7132	ATP6V1B1/PTGR2/ZADH2/AKR1C4/PTGR1/CYP2S1/TNFRSF1A	7
GOBP:0048709	oligodendrocyte differentiation	1.63339	0.0170576	0.187523	1445/745/664/10100/2737/7080/7448/2064/7223/1267/1031/4825/2840/6663/6547/6469/11221/11076/666/23512	CSK/MYRF/BNIP3/TSPAN2/GLI3/NKX2-1/VTN/ERBB2/TRPC4/CNP/CDKN2C/NKX6-1/GPR17/SOX10/SLC8A3/SHH/DUSP10/TPPP/BOK/SUZ12	20
GOBP:0050995	negative regulation of lipid catabolic process	1.6327	0.0234216	0.221804	134/3553/3630/1149/5140/150	ADORA1/IL1B/INS/CIDEA/PDE3B/ADRA2A	6
GOBP:0001707	mesoderm formation	1.63215	0.0118534	0.152488	2132/7296/8320/657/79971/9241/4087/655/3196/7473/90/23275/286204/6911	EXT2/TXNRD1/EOMES/BMPR1A/WLS/NOG/SMAD2/BMP7/TLX2/WNT3/ACVR1/POFUT2/CRB2/TBX6	14
GOBP:0008354	germ cell migration	1.63154	0.00862069	0.128289	3688/2296/1525	ITGB1/FOXC1/CXADR	3
GOBP:0043647	inositol phosphate metabolic process	1.6276	0.00885936	0.130252	3706/253430/5728/5331/5336/3636/51477/5332/3705/55586/122618/8867/55190/23007/4952/89869/51447/3613/3612	ITPKA/IPMK/PTEN/PLCB3/PLCG2/INPPL1/ISYNA1/PLCB4/ITPK1/MIOX/PLD4/SYNJ1/NUDT11/PLCH1/OCRL/PLCZ1/IP6K2/IMPA2/IMPA1	19
GOBP:0007205	protein kinase C-activating G protein-coupled receptor signaling pathway	1.62703	0.0148778	0.173415	1154/2596/3357/2149/1607/566/56288/139189/8526/9162/885/9463	CISH/GAP43/HTR2B/F2R/DGKB/AZU1/PARD3/DGKK/DGKE/DGKI/CCK/PICK1	12
GOBP:0032609	interferon-gamma production	1.62576	0.0229541	0.219422	8320/7099/554/10859	EOMES/TLR4/AVPR2/LILRB1	4
GOBP:1903428	positive regulation of reactive oxygen species biosynthetic process	1.62528	0.0212336	0.210171	575/948/7099/9759/2309/2902	ADGRB1/CD36/TLR4/HDAC4/FOXO3/GRIN1	6
GOBP:0042113	B cell activation	1.62481	0.0107527	0.145102	22806/973/23308/200081/841/3476/9734/55024/9759	IKZF3/CD79A/ICOSLG/TXLNA/CASP8/IGBP1/HDAC9/BANK1/HDAC4	9
GOBP:0002438	acute inflammatory response to antigenic stimulus	1.62335	0.0154739	0.17656	462/8620/923/4988	SERPINC1/NPFF/CD6/OPRM1	4
GOBP:0001755	neural crest cell migration	1.6225	0.0125285	0.15747	54910/223117/3357/10507/1947/58495/10509/56920/64218/10501/90/7869/10512/6405/6663/65979/6608/6469/309/9839/10371	SEMA4C/SEMA3D/HTR2B/SEMA4D/EFNB1/OVOL2/SEMA4B/SEMA3G/SEMA4A/SEMA6B/ACVR1/SEMA3B/SEMA3C/SEMA3F/SOX10/PHACTR4/SMO/SHH/ANXA6/ZEB2/SEMA3A	21
GOBP:0007614	short-term memory	1.62249	0.0229541	0.219422	266743/4192/139411/5176/793/1620	NPAS4/MDK/PTCHD1/SERPINF1/CALB1/BRINP1	6
GOBP:1900271	regulation of long-term synaptic potentiation	1.62083	0.0234216	0.221804	4763/177/23385/794/85358/793	NF1/AGER/NCSTN/CALB2/SHANK3/CALB1	6
GOBP:0045124	regulation of bone resorption	1.61936	0.0155642	0.17656	4763/6714/632	NF1/SRC/BGLAP	3
GOBP:0006564	L-serine biosynthetic process	1.61747	0.0173578	0.189361	6472/63826/256987	SHMT2/SRR/SERINC5	3
GOBP:1903672	positive regulation of sprouting angiogenesis	1.61658	0.0228216	0.219282	3716/51738/3586/2246	JAK1/GHRL/IL10/FGF1	4
GOBP:0051055	negative regulation of lipid biosynthetic process	1.6143	0.0084507	0.127088	375704/634	ENHO/CEACAM1	2
GOBP:1990535	neuron projection maintenance	1.61325	0.0229541	0.219422	351/1639/3630	APP/DCTN1/INS	3
R-HSA-8985947	Interleukin-9 signaling	1.61307	0.00549954	0.0943315	3716/3561/3578	JAK1/IL2RG/IL9	3
GOBP:0003085	negative regulation of systemic arterial blood pressure	1.61291	0.0242669	0.225313	134/4879/5547/9283/1392	ADORA1/NPPB/PRCP/GPR37L1/CRH	5
R-HSA-216083	Integrin cell surface interactions	1.61227	0.0119826	0.153226	3688/50848/2244/3689/58494/3386/960/3685/3693/3696/3385/3791/682/3687	ITGB1/F11R/FGB/ITGB2/JAM2/ICAM4/CD44/ITGAV/ITGB5/ITGB8/ICAM3/KDR/BSG/ITGAX	14
R-HSA-6811558	PI5P, PP2A and IER3 Regulate PI3K/AKT Signaling	1.61207	0.00688863	0.111234	6714/5515/10718/2246/2248/8503/23396/118788/29851/5781/5516/5880/5305/2064/5879/2252/4615/2255/6801/942/2100/5529/8822/5527/2254/2099/941/3654/145957/5518	SRC/PPP2CA/NRG3/FGF1/FGF3/PIK3R3/PIP5K1C/PIK3AP1/ICOS/PTPN11/PPP2CB/RAC2/PIP4K2A/ERBB2/RAC1/FGF7/MYD88/FGF10/STRN/CD86/ESR2/PPP2R5E/FGF17/PPP2R5C/FGF9/ESR1/CD80/IRAK1/NRG4/PPP2R1A	30
GOBP:0043949	regulation of cAMP-mediated signaling	1.61169	0.00938967	0.135098	6954/5141/23551	TCP11/PDE4A/RASD2	3
hsa04530	Tight junction	1.61167	0.00278164	0.0636899	5609/6714/3725/10096/3688/6794/9075/49861/5563/23562/23370/5515/4622/150084/50848/58494/7408/92359/861/10207/79784/112714/4301/9073/4626/100132463/22989/5906/54566/9223/11149/7122/57644/776/5516/7082/26285/56288/4214/5571/2064/5962/5879/5010/55114/7074/153562/4217/5599/9368/912/83700	MAP2K7/SRC/JUN/ACTR3/ITGB1/STK11/CLDN2/CLDN20/PRKAA2/CLDN14/ARHGEF18/PPP2CA/MYH4/IGSF5/F11R/JAM2/VASP/CRB3/RUNX1/PATJ/MYH14/TUBA3E/AFDN/CLDN8/MYH8/CLDN24/MYH15/RAP1A/EPB41L4B/MAGI1/BVES/CLDN5/MYH7B/CACNA1D/PPP2CB/TJP1/CLDN17/PARD3/MAP3K1/PRKAG1/ERBB2/RDX/RAC1/CLDN11/ARHGAP17/TIAM1/MARVELD2/MAP3K5/MAPK8/SLC9A3R1/CD1D/JAM3	52
GOBP:0032757	positive regulation of interleukin-8 production	1.60954	0.0180659	0.191473	7098/51157/3553/7099/114609/2658/3304/53342/54106/3929/4615	TLR3/ZNF580/IL1B/TLR4/TIRAP/GDF2/HSPA1B/IL17D/TLR9/LBP/MYD88	11
GOBP:0050731	positive regulation of peptidyl-tyrosine phosphorylation	1.60935	0.00365408	0.0759191	6714/1464/3570/10507/948/972/4038/5168/1942/960/7157/1442/5781/3481/7448/10456/90070/5008/8829/8764/3589/55024/2252/2688/1444/90/2689/2255/183/10188/5649/284/5175/1946/25/885/3717/5062	SRC/CSPG4/IL6R/SEMA4D/CD36/CD74/LRP4/ENPP2/EFNA1/CD44/TP53/CSH1/PTPN11/IGF2/VTN/HAX1/LACRT/OSM/NRP1/TNFRSF14/IL11/BANK1/FGF7/GH1/CSHL1/ACVR1/GH2/FGF10/AGT/TNK2/RELN/ANGPT1/PECAM1/EFNA5/ABL1/CCK/JAK2/PAK2	38
GOBP:0003223	ventricular compact myocardium morphogenesis	1.60914	0.0202507	0.205441	7049/657/9241	TGFBR3/BMPR1A/NOG	3
GOBP:0010917	negative regulation of mitochondrial membrane potential	1.60884	0.027163	0.237732	581/664/4137/10550/79845	BAX/BNIP3/MAPT/ARL6IP5/RNF122	5
GOBP:0002158	osteoclast proliferation	1.60569	0.00549954	0.0943315	4883/8600/1435	NPR3/TNFSF11/CSF1	3
GOBP:0098856	intestinal lipid absorption	1.60492	0.000905797	0.0329705	2169/7357	FABP2/UGCG	2
GOBP:0045821	positive regulation of glycolytic process	1.60397	0.0169671	0.18724	351/5027/5210/5563/405/3630	APP/P2RX7/PFKFB4/PRKAA2/ARNT/INS	6
GOBP:0034332	adherens junction organization	1.60299	0.0102273	0.141982	1445/6714/1002/28513/4301/81607/2043/283/57863/5819/1004/253559/1012	CSK/SRC/CDH4/CDH19/AFDN/NECTIN4/EPHA4/ANG/CADM3/NECTIN2/CDH6/CADM2/CDH13	13
GOBP:0060736	prostate gland growth	1.60181	0.0212766	0.210172	5728/5324/768239	PTEN/PLAG1/PSAPL1	3
GOBP:0044241	lipid digestion	1.6016	0.0162835	0.180876	5408/1056/56624	PNLIPRP2/CEL/ASAH2	3
GOBP:0001774	microglial cell activation	1.60142	0.0139785	0.167939	7098/351/3725/51311/177/4137/3689	TLR3/APP/JUN/TLR8/AGER/MAPT/ITGB2	7
GOBP:0007342	fusion of sperm to egg plasma membrane involved in single fertilization	1.60092	0.0291751	0.24842	5104/284359/152015/390243/124912	SERPINA5/IZUMO1/ROPN1B/IZUMO1R/SPACA3	5
GOBP:2000772	regulation of cellular senescence	1.60017	0.0301811	0.253561	657/406/10783/9891/7157/22846	BMPR1A/ARNTL/NEK6/NUAK1/TP53/VASH1	6
GOBP:0045762	positive regulation of adenylate cyclase activity	1.59948	0.0233463	0.221582	4763/7077/776/9495	NF1/TIMP2/CACNA1D/AKAP5	4
GOBP:0034128	negative regulation of MyD88-independent toll-like receptor signaling pathway	1.59941	0.021215	0.210171	7098/148022/7099/929	TLR3/TICAM1/TLR4/CD14	4
GOBP:0046684	response to pyrethroid	1.59853	0.00733272	0.115565	6327/1644	SCN2B/DDC	2
hsa00511	Other glycan degradation	1.598	0.0248963	0.226721	64772/129807/2720/4125/23324/2519/10825/4123	ENGASE/NEU4/GLB1/MAN2B1/MAN2B2/FUCA2/NEU3/MAN2C1	8
R-HSA-3656237	Defective EXT2 causes exostoses 2	1.59795	0.0301811	0.253561	2131/2132/2817/6385	EXT1/EXT2/GPC1/SDC4	4
R-HSA-3656253	Defective EXT1 causes exostoses 1, TRPS2 and CHDS	1.59795	0.0301811	0.253561	2131/2132/2817/6385	EXT1/EXT2/GPC1/SDC4	4
GOBP:0046620	regulation of organ growth	1.59754	0.0241779	0.224976	2296/2303/6647/28982/9113/84944	FOXC1/FOXC2/SOD1/FLVCR1/LATS1/MAEL	6
GOBP:0006563	L-serine metabolic process	1.59747	0.0112676	0.148721	6472/63826/875	SHMT2/SRR/CBS	3
GOBP:0002087	regulation of respiratory gaseous exchange by neurological system process	1.59668	0.0234934	0.222042	134/57616/22871/170825/477/4204/2741/5090/30012	ADORA1/TSHZ3/NLGN1/GSX2/ATP1A2/MECP2/GLRA1/PBX3/TLX3	9
GOBP:0050691	regulation of defense response to virus by host	1.59585	0.0241779	0.224976	163702/54476/3553/4321/377630	IFNLR1/RNF216/IL1B/MMP12/USP17L2	5
GOBP:0035845	photoreceptor cell outer segment organization	1.5953	0.0243191	0.225552	6101/261734/9742/1258/92211/585/10210/90410	RP1/NPHP4/IFT140/CNGB1/CDHR1/BBS4/TOPORS/IFT20	8
GOBP:1902287	semaphorin-plexin signaling pathway involved in axon guidance	1.59416	0.0311871	0.25965	23654/8829/10154/5361/6405/5364/55558/10371	PLXNB2/NRP1/PLXNC1/PLXNA1/SEMA3F/PLXNB1/PLXNA3/SEMA3A	8
R-HSA-420597	Nectin/Necl trans heterodimerization	1.59392	0.0172414	0.188815	81607/57863/5819	NECTIN4/CADM3/NECTIN2	3
hsa04971	Gastric acid secretion	1.59275	0.010551	0.143286	3772/5331/817/495/3759/5332/3766/111/108/6752/340156/112/3773/4638/9992/6522/496/808/477/810/2776/3709/114/2771/107/389015/3274/115/1080/478/196883/480/91860/85366/887	KCNJ15/PLCB3/CAMK2D/ATP4A/KCNJ2/PLCB4/KCNJ10/ADCY5/ADCY2/SSTR2/MYLK4/ADCY6/KCNJ16/MYLK/KCNE2/SLC4A2/ATP4B/CALM3/ATP1A2/CALML3/GNAQ/ITPR2/ADCY8/GNAI2/ADCY1/SLC9A4/HRH2/ADCY9/CFTR/ATP1A3/ADCY4/ATP1A4/CALML4/MYLK2/CCKBR	35
GOBP:0002091	negative regulation of receptor internalization	1.59267	0.0262892	0.234169	6386/88455/4043/8898/347730/84058	SDCBP/ANKRD13A/LRPAP1/MTMR2/LRRTM1/WDR54	6
R-HSA-446388	Regulation of cytoskeletal remodeling and cell spreading by IPP complex components	1.59168	0.0231437	0.220039	6251/55742/3987	RSU1/PARVA/LIMS1	3
GOBP:0045806	negative regulation of endocytosis	1.58875	0.0285132	0.244538	11252/2042/10859/79772/257364/8898/5587	PACSIN2/EPHA3/LILRB1/MCTP1/SNX33/MTMR2/PRKD1	7
hsa04918	Thyroid hormone synthesis	1.58634	0.0117233	0.151622	7184/389434/84699/5331/821/5332/493869/111/108/486/112/5172/7276/50506/148327/477/2776/1385/3709/1386/114/107/433/115/1081/257202/478/196883/405753/480/213/64764/7270/1388	HSP90B1/IYD/CREB3L3/PLCB3/CANX/PLCB4/GPX8/ADCY5/ADCY2/FXYD2/ADCY6/SLC26A4/TTR/DUOX2/CREB3L4/ATP1A2/GNAQ/CREB1/ITPR2/ATF2/ADCY8/ADCY1/ASGR2/ADCY9/CGA/GPX6/ATP1A3/ADCY4/DUOXA2/ATP1A4/ALB/CREB3L2/TTF1/ATF6B	34
GOBP:2001214	positive regulation of vasculogenesis	1.58552	0.0321932	0.265695	634/10266/5906/54453/55662/3791/133/9693	CEACAM1/RAMP2/RAP1A/RIN2/HIF1AN/KDR/ADM/RAPGEF2	8
R-HSA-909733	Interferon alpha/beta signaling	1.58394	0.0112994	0.148721	3716/7297/3455/4600/3437/3433/5781/3454/4599/3443/3440/3439/2634/51447/3452/3445/3449/3134/5777/3434/3447/3451	JAK1/TYK2/IFNAR2/MX2/IFIT3/IFIT2/PTPN11/IFNAR1/MX1/IFNA6/IFNA2/IFNA1/GBP2/IP6K2/IFNA21/IFNA8/IFNA16/HLA-F/PTPN6/IFIT1/IFNA13/IFNA17	22
hsa05031	Amphetamine addiction	1.58345	0.0126874	0.158213	3725/84699/3066/817/2906/116443/1644/111/5501/776/814/2893/148327/808/2890/6570/23411/5532/2902/810/5533/1385	JUN/CREB3L3/HDAC2/CAMK2D/GRIN2D/GRIN3A/DDC/ADCY5/PPP1CC/CACNA1D/CAMK4/GRIA4/CREB3L4/CALM3/GRIA1/SLC18A1/SIRT1/PPP3CB/GRIN1/CALML3/PPP3CC/CREB1	22
R-HSA-1251985	Nuclear signaling by ERBB4	1.58317	0.0231579	0.220039	6285/6714/10718/23385/10608/55851/6678/3925/2099/145957	S100B/SRC/NRG3/NCSTN/MXD4/PSENEN/SPARC/STMN1/ESR1/NRG4	10
R-HSA-9020933	Interleukin-23 signaling	1.58244	0.0150235	0.174126	7297	TYK2	1
GOBP:0061002	negative regulation of dendritic spine morphogenesis	1.58012	0.0250723	0.227596	5728/22871/1942	PTEN/NLGN1/EFNA1	3
GOBP:0042074	cell migration involved in gastrulation	1.57855	0.0262646	0.234169	60626/2719/9350/83881	RIC8A/GPC3/CER1/MIXL1	4
hsa04514	Cell adhesion molecules (CAMs)	1.57851	0.00522193	0.0917814	57502/3688/9075/49861/23308/1002/1462/4685/23562/959/3655/3127/6385/50848/3122/3689/58494/923/3680/22871/3897/7412/9073/29851/100132463/3685/4267/3696/57863/6404/7122/5819/26285	NLGN4X/ITGB1/CLDN2/CLDN20/ICOSLG/CDH4/VCAN/NCAM2/CLDN14/CD40LG/ITGA6/HLA-DRB5/SDC4/F11R/HLA-DRA/ITGB2/JAM2/CD6/ITGA9/NLGN1/L1CAM/VCAM1/CLDN8/ICOS/CLDN24/ITGAV/CD99/ITGB8/CADM3/SELPLG/CLDN5/NECTIN2/CLDN17	33
GOBP:0035987	endodermal cell differentiation	1.57816	0.0265675	0.235535	1295/1291/3914/3689/3281/3685/3693/83881/7448	COL8A1/COL6A1/LAMB3/ITGB2/HSBP1/ITGAV/ITGB5/MIXL1/VTN	9
GOBP:0006029	proteoglycan metabolic process	1.57807	0.027001	0.237286	11285/650/5467	B4GALT7/BMP2/PPARD	3
GOBP:0060079	excitatory postsynaptic potential	1.57795	0.0148233	0.173215	5027/51738/266743/134/8620/2906/120892/4208/55607/4988/2895/1135/9162/4204/2902/4355/23542/1142/2741/2743/1136/1144/3060/8001/1145	P2RX7/GHRL/NPAS4/ADORA1/NPFF/GRIN2D/LRRK2/MEF2C/PPP1R9A/OPRM1/GRID2/CHRNA2/DGKI/MECP2/GRIN1/MPP2/MAPK8IP2/CHRNB3/GLRA1/GLRB/CHRNA3/CHRND/HCRT/GLRA3/CHRNE	25
GOBP:0032870	cellular response to hormone stimulus	1.57784	0.0159817	0.178442	285601/3725/440/10268/1843/554/10266/6777/150	GPR150/JUN/ASNS/RAMP3/DUSP1/AVPR2/RAMP2/STAT5B/ADRA2A	9
GOBP:0060999	positive regulation of dendritic spine development	1.57757	0.0221753	0.215007	375/22871/6453/22849/6792/55607/100132074/85358/1902	ARF1/NLGN1/ITSN1/CPEB3/CDKL5/PPP1R9A/FOXO6/SHANK3/LPAR1	9
GOBP:0035235	ionotropic glutamate receptor signaling pathway	1.57732	0.0275716	0.239103	351/2897/2906/116443/80315/2893/2895/2890/2902/2894	APP/GRIK1/GRIN2D/GRIN3A/CPEB4/GRIA4/GRID2/GRIA1/GRIN1/GRID1	10
GOBP:0010719	negative regulation of epithelial to mesenchymal transition	1.57608	0.023085	0.220039	5728/6422/5515/753/58495/1942/6910/653/7080/114990/153090	PTEN/SFRP1/PPP2CA/LDLRAD4/OVOL2/EFNA1/TBX5/BMP5/NKX2-1/VASN/DAB2IP	11
GOBP:0060306	regulation of membrane repolarization	1.57534	0.0279441	0.241353	10142/3759/845/9992/3757	AKAP9/KCNJ2/CASQ2/KCNE2/KCNH2	5
R-HSA-8875513	MET interacts with TNS proteins	1.57514	0.0159624	0.178442	64759/3688/84951	TNS3/ITGB1/TNS4	3
GOBP:0036353	histone H2A-K119 monoubiquitination	1.5749	0.0272374	0.237895	100532731/648/7703/84108/6045	COMMD3-BMI1/BMI1/PCGF2/PCGF6/RNF2	5
GOBP:0031114	regulation of microtubule depolymerization	1.57488	0.00271739	0.062905	55201/4131	MAP1S/MAP1B	2
GOBP:0002024	diet induced thermogenesis	1.57288	0.0321932	0.265695	6344/154/59341/6653/353500/153/55198	SCTR/ADRB2/TRPV4/SORL1/BMP8A/ADRB1/APPL2	7
GOBP:0071287	cellular response to manganese ion	1.57142	0.0280464	0.241992	351/342618/120892	APP/SLFN14/LRRK2	3
GOBP:0006032	chitin catabolic process	1.57061	0.0210728	0.209843	27159/1116/5016/1486	CHIA/CHI3L1/OVGP1/CTBS	4
R-HSA-1296041	Activation of G protein gated Potassium channels	1.57024	0.0275716	0.239103	3772/2787/3759/3766/3762/3773/2784/2790/3761/2788/2792/9568/2783	KCNJ15/GNG5/KCNJ2/KCNJ10/KCNJ5/KCNJ16/GNB3/GNG10/KCNJ4/GNG7/GNGT1/GABBR2/GNB2	13
R-HSA-997272	Inhibition of voltage gated Ca2+ channels via Gbeta/gamma subunits	1.57024	0.0275716	0.239103	3772/2787/3759/3766/3762/3773/2784/2790/3761/2788/2792/9568/2783	KCNJ15/GNG5/KCNJ2/KCNJ10/KCNJ5/KCNJ16/GNB3/GNG10/KCNJ4/GNG7/GNGT1/GABBR2/GNB2	13
GOBP:0042535	positive regulation of tumor necrosis factor biosynthetic process	1.56972	0.0286929	0.245832	351/7096/177/7099/64581/566/3929/9590/3717/3458	APP/TLR1/AGER/TLR4/CLEC7A/AZU1/LBP/AKAP12/JAK2/IFNG	10
GOBP:0002437	inflammatory response to antigenic stimulus	1.56932	0.0251836	0.228364	56300/10800/3516/3553/27177/26525/11277/27179/84639/53833/3559/10125/27178/3146/3552	IL36G/CYSLTR1/RBPJ/IL1B/IL36B/IL36RN/TREX1/IL36A/IL1F10/IL20RB/IL2RA/RASGRP1/IL37/HMGB1/IL1A	15
GOBP:1990573	potassium ion import across plasma membrane	1.56832	0.01566	0.176941	3772/495/3759/6557/3766/486/479/3762/3773/9992/496/3757/477/10060/8645/56996/3761/6560/478/3767/480	KCNJ15/ATP4A/KCNJ2/SLC12A1/KCNJ10/FXYD2/ATP12A/KCNJ5/KCNJ16/KCNE2/ATP4B/KCNH2/ATP1A2/ABCC9/KCNK5/SLC12A9/KCNJ4/SLC12A4/ATP1A3/KCNJ11/ATP1A4	21
GOBP:0009612	response to mechanical stimulus	1.5666	0.0123043	0.156403	6772/6714/5027/3725/440/5493/4131/1116/8061/10628/632	STAT1/SRC/P2RX7/JUN/ASNS/PPL/MAP1B/CHI3L1/FOSL1/TXNIP/BGLAP	11
GOBP:0016525	negative regulation of angiogenesis	1.56659	0.0108696	0.146217	6772/4763/51738/1524/575/10253/2296/2658/4879/2969/5371/5140/9510/7122/64218/22846/5764/5176/5617/3627/3339/6678/354/153090/10516/183/55810/3087	STAT1/NF1/GHRL/CX3CR1/ADGRB1/SPRY2/FOXC1/GDF2/NPPB/GTF2I/PML/PDE3B/ADAMTS1/CLDN5/SEMA4A/VASH1/PTN/SERPINF1/PRL/CXCL10/HSPG2/SPARC/KLK3/DAB2IP/FBLN5/AGT/FOXJ2/HHEX	28
GOBP:0043087	regulation of GTPase activity	1.56582	0.0124575	0.157415	4763/26000/2042/7410/2043/2044/11149/23654/6647/5962/10154/89846/5361/4952/10451/153090/23637/7409/26037/2245/150696/10928/1123/5592/1946/6993/1124/5364/122553/55558/1398/84962	NF1/TBC1D10B/EPHA3/VAV2/EPHA4/EPHA5/BVES/PLXNB2/SOD1/RDX/PLXNC1/FGD3/PLXNA1/OCRL/VAV3/DAB2IP/RABGAP1/VAV1/SIPA1L1/FGD1/PROM2/RALBP1/CHN1/PRKG1/EFNA5/DYNLT1/CHN2/PLXNB1/TRAPPC6B/PLXNA3/CRK/AJUBA	32
hsa04917	Prolactin signaling pathway	1.56565	0.013683	0.165112	6772/3659/6714/1154/8600/8503/3630/6464/2001/5295/2592/6777/30837/894/5617/53358/9655/1432/2309/5599/5603/2100/6655/3717/9306/2099/3265	STAT1/IRF1/SRC/CISH/TNFSF11/PIK3R3/INS/SHC1/ELF5/PIK3R1/GALT/STAT5B/SOCS7/CCND2/PRL/SHC3/SOCS5/MAPK14/FOXO3/MAPK8/MAPK13/ESR2/SOS2/JAK2/SOCS6/ESR1/HRAS	27
GOBP:1902389	ceramide 1-phosphate transport	1.56563	0.027001	0.237286	80772/51228/84725/65977/ 10087	CPTP/GLTP/PLEKHA8/PLEKHA3/CERT	5
GOBP:0002309	T cell proliferation involved in immune response	1.56262	0.0109991	0.14657	8995/7157/10859	TNFSF18/TP53/LILRB1	3
GOBP:0021979	hypothalamus cell differentiation	1.56187	0.0119157	0.152599	23440/5626/5454/9001	OTP/PROP1/POU3F2/HAP1	4
GOBP:2000810	regulation of bicellular tight junction assembly	1.56059	0.0388151	0.293891	865/151306/50848/861/7122/7082/6591	CBFB/GPBAR1/F11R/RUNX1/CLDN5/TJP1/SNAI2	7
GOBP:0051645	Golgi localization	1.56034	0.0239464	0.223886	6794/372	STK11/ARCN1	2
GOBP:0045604	regulation of epidermal cell differentiation	1.56014	0.0119157	0.152599	9817	KEAP1	1
GOBP:1904000	positive regulation of eating behavior	1.56	0.00362319	0.0758561	51738	GHRL	1
GOBP:0007221	positive regulation of transcription of Notch receptor target	1.55779	0.0327004	0.268518	6772/4854/3516	STAT1/NOTCH3/RBPJ	3
GOBP:0097502	mannosylation	1.55694	0.0337079	0.27114	93183/9488/55650/200810/79796	PIGM/PIGB/PIGV/ALG1L/ALG9	5
GOBP:0030311	poly-N-acetyllactosamine biosynthetic process	1.55504	0.0339321	0.27114	10678/9334/93010/10331	B3GNT2/B4GALT5/B3GNT7/B3GNT3	4
GOBP:0038123	toll-like receptor TLR1:TLR2 signaling pathway	1.55447	0.0128323	0.158871	7096/929	TLR1/CD14	2
GOBP:0051963	regulation of synapse assembly	1.55419	0.0330739	0.269578	4208/55607/64284/2902	MEF2C/PPP1R9A/RAB17/GRIN1	4
GOBP:0070221	sulfide oxidation, using sulfide:quinone oxidoreductase	1.55322	0.0128323	0.158871	6821/23474	SUOX/ETHE1	2
GOBP:0008625	extrinsic apoptotic signaling pathway via death domain receptors	1.55257	0.0269397	0.237236	4763/581/9531/841/637/572/5295/7132/27018/6272/8738/153090	NF1/BAX/BAG3/CASP8/BID/BAD/PIK3R1/TNFRSF1A/BEX3/SORT1/CRADD/DAB2IP	12
GOBP:1903599	positive regulation of autophagy of mitochondrion	1.55015	0.0296935	0.251629	3064/664	HTT/BNIP3	2
GOBP:0033692	cellular polysaccharide biosynthetic process	1.5498	0.00362319	0.0758561	2131/2132	EXT1/EXT2	2
GOBP:0006486	protein glycosylation	1.54812	0.0110159	0.14657	4245/2131/26229/2132/2137/126792/2651/29880/10678/9334/2134/2135/387923/200810/93010/144245/2526/170384/10331/10317/140687	MGAT1/EXT1/B3GAT3/EXT2/EXTL3/B3GALT6/GCNT2/ALG5/B3GNT2/B4GALT5/EXTL1/EXTL2/SERP2/ALG1L/B3GNT7/ALG10B/FUT4/FUT11/B3GNT3/B3GALT5/GCNT7	21
GOBP:0051895	negative regulation of focal adhesion assembly	1.54785	0.0373444	0.285583	6714/5728/10395/54828/347	SRC/PTEN/DLC1/BCAS3/APOD	5
GOBP:0071396	cellular response to lipid	1.54726	0.0225352	0.21796	5465/572/5467	PPARA/BAD/PPARD	3
GOBP:0016338	calcium-independent cell-cell adhesion via plasma membrane cell-adhesion molecules	1.54717	0.0347368	0.274782	9075/49861/23562/9073/7122/26285/5010	CLDN2/CLDN20/CLDN14/CLDN8/CLDN5/CLDN17/CLDN11	7
GOBP:0032715	negative regulation of interleukin-6 production	1.54655	0.0329437	0.269232	1445/3586/7099/11213/54106/50943/26525/408/9655/84868	CSK/IL10/TLR4/IRAK3/TLR9/FOXP3/IL36RN/ARRB1/SOCS5/HAVCR2	10
GOBP:0045416	positive regulation of interleukin-8 biosynthetic process	1.54574	0.0429009	0.312412	51311/972/7099/64581/8915/54106	TLR8/CD74/TLR4/CLEC7A/BCL10/TLR9	6
hsa03060	Protein export	1.54573	0.0328738	0.269231	6731/7095/6730/28972/11231/10952/6728/60559/196294	SRP72/SEC62/SRP68/SPCS1/SEC63/SEC61B/SRP19/SPCS3/IMMP1L	9
GOBP:0060044	negative regulation of cardiac muscle cell proliferation	1.54544	0.0429009	0.312412	5728/9241/7161/1525/6910	PTEN/NOG/TP73/CXADR/TBX5	5
hsa04360	Axon guidance	1.54513	0.00277393	0.0636899	6714/3688/817/5336/2042/54910/223117/10507/1947/8503/54437/3897/3985/1942/4690/2043/10509/5295/2044/56920/219699/23654/5781/64218/6585/8829/56288/5880/10501/4773/2242/655/5879/10154/7869/5361/1943/2046/2534/7223/7222/29984/1073/54434/1949/10512/137970/5532/5533/6405/1808/84612/1946/5163/25/64101/5062/2771/5364/10398/22885/1948/55558/6091/3265/151449/6608/9353/6469	SRC/ITGB1/CAMK2D/PLCG2/EPHA3/SEMA4C/SEMA3D/SEMA4D/EFNB1/PIK3R3/SEMA5B/L1CAM/LIMK2/EFNA1/NCK1/EPHA4/SEMA4B/PIK3R1/EPHA5/SEMA3G/UNC5B/PLXNB2/PTPN11/SEMA4A/SLIT1/NRP1/PARD3/RAC2/SEMA6B/NFATC2/FES/BMP7/RAC1/PLXNC1/SEMA3B/PLXNA1/EFNA2/EPHA8/FYN/TRPC4/TRPC3/RHOD/CFL2/SSH1/EFNB3/SEMA3C/UNC5D/PPP3CB/PPP3CC/SEMA3F/DPYSL2/PARD6B/EFNA5/PDK1/ABL1/LRRC4/PAK2/GNAI2/PLXNB1/MYL9/ABLIM3/EFNB2/PLXNA3/ROBO1/HRAS/GD…	69
GOBP:0022010	central nervous system myelination	1.54125	0.0439224	0.315812	745/9334/3766/23385/388585/6663/5354/8506	MYRF/B4GALT5/KCNJ10/NCSTN/HES5/SOX10/PLP1/CNTNAP1	8
GOBP:0007409	axonogenesis	1.54069	0.0118064	0.152112	6285/351/6794/575/55201/4131/9890/7476/10211/51062/57453/139065/9344/64218/56288/4897/25806/63923/80128/1267/1385/114798/84612/885/3925/8650/107/4133/1496/5076/84446/22854	S100B/APP/STK11/ADGRB1/MAP1S/MAP1B/PLPPR4/WNT7A/FLOT1/ATL1/DSCAML1/SLITRK4/TAOK2/SEMA4A/PARD3/NRCAM/VAX2/TNN/TRIM46/CNP/CREB1/SLITRK1/PARD6B/CCK/STMN1/NUMB/ADCY1/MAP2/CTNNA2/PAX2/BRSK1/NTNG1	32
R-HSA-1679131	Trafficking and processing of endosomal TLR	1.54048	0.0262911	0.234169	7184/51311	HSP90B1/TLR8	2
R-HSA-1257604	PIP3 activates AKT signaling	1.53998	0.0179775	0.191473	6714/10718/2246/2248/8503/117145/118788/29851/5781/5880/2064/5879/2252/4615/2255/6801/942/2100/8822/2254/2099/941/3654/145957	SRC/NRG3/FGF1/FGF3/PIK3R3/THEM4/PIK3AP1/ICOS/PTPN11/RAC2/ERBB2/RAC1/FGF7/MYD88/FGF10/STRN/CD86/ESR2/FGF17/FGF9/ESR1/CD80/IRAK1/NRG4	24
GOBP:0071318	cellular response to ATP	1.53949	0.0390295	0.294254	7184/5027/6647/10518/5028/54434/5743/54795/5030	HSP90B1/P2RX7/SOD1/CIB2/P2RY1/SSH1/PTGS2/TRPM4/P2RY4	9
R-HSA-190377	FGFR2b ligand binding and activation	1.53935	0.032567	0.268276	2246/2248/2252/2255	FGF1/FGF3/FGF7/FGF10	4
GOBP:0035627	ceramide transport	1.53911	0.0367505	0.282559	80772/51228/84725/65977/ 10087/26154	CPTP/GLTP/PLEKHA8/PLEKHA3/CERT/ABCA12	6
GOBP:0006855	drug transmembrane transport	1.53854	0.0262911	0.234169	55754/5205	TMEM30A/ATP8B1	2
GOBP:0032755	positive regulation of interleukin-6 production	1.53839	0.0202247	0.205441	7098/85480/5027/3570/51311/136/948/8808/148022/3553/7099/53342/54106/55773/5781/64170/3929/4615/27179/5603/10392	TLR3/TSLP/P2RX7/IL6R/TLR8/ADORA2B/CD36/IL1RL2/TICAM1/IL1B/TLR4/IL17D/TLR9/TBC1D23/PTPN11/CARD9/LBP/MYD88/IL36A/MAPK13/NOD1	21
GOBP:1904349	positive regulation of small intestine smooth muscle contraction	1.53836	0.00724638	0.114534	51738	GHRL	1
GOBP:0050921	positive regulation of chemotaxis	1.53753	0.0404984	0.301339	6363/6809/2150/9647/5919/56670/6366	CCL19/STX3/F2RL1/PPM1F/RARRES2/SUCNR1/CCL21	7
GOBP:0014827	intestine smooth muscle contraction	1.53738	0.0146654	0.172315	3357/3352	HTR2B/HTR1D	2
GOBP:0097756	negative regulation of blood vessel diameter	1.53603	0.0367505	0.282559	134/3630/219537/57539/5743	ADORA1/INS/SMTNL1/WDR35/PTGS2	5
R-HSA-2029485	Role of phospholipids in phagocytosis	1.53555	0.0389222	0.293909	23646/5580/10768/122618	PLD3/PRKCD/AHCYL1/PLD4	4
GOBP:0035860	glial cell-derived neurotrophic factor receptor signaling pathway	1.5354	0.0379377	0.289343	64096/2676/389400/2674/9518/55959/23213	GFRA4/GFRA3/GFRAL/GFRA1/GDF15/SULF2/SULF1	7
GOBP:0032924	activin receptor signaling pathway	1.53495	0.0425311	0.310779	91/2658/4087/90/92/7048/151449/93	ACVR1B/GDF2/SMAD2/ACVR1/ACVR2A/TGFBR2/GDF7/ACVR2B	8
hsa04621	NOD-like receptor signaling pathway	1.53457	0.00416667	0.0805101	6772/3716/10379/6773/7297/3455/5027/1147/3725/5331/5580/7226/6041/6885/2635/5332/148022/3553/841/1669/7099/6352/3661/10628/1673/2921/388646/9140/7416/24145/9641/3454/3551/64170/4615/3443/4793/598/1432/5599/3440/838/3439/2634/4938/331/22861/79792/5603/5585/10392	STAT1/JAK1/IRF9/STAT2/TYK2/IFNAR2/P2RX7/CHUK/JUN/PLCB3/PRKCD/TRPM2/RNASEL/MAP3K7/GBP3/PLCB4/TICAM1/IL1B/CASP8/DEFA4/TLR4/CCL5/IRF3/TXNIP/DEFB4A/CXCL3/GBP7/ATG12/VDAC1/PANX1/IKBKE/IFNAR1/IKBKB/CARD9/MYD88/IFNA6/NFKBIB/BCL2L1/MAPK14/MAPK8/IFNA2/CASP5/IFNA1/GBP2/OAS1/XIAP/NLRP1/GSDMD/MAPK13/PKN1/NOD1	51
GOBP:0032640	tumor necrosis factor production	1.5342	0.02723	0.237895	351/54106	APP/TLR9	2
GOBP:0009313	oligosaccharide catabolic process	1.53362	0.033367	0.270709	129807/4125/1486/23324/10825/4123	NEU4/MAN2B1/CTBS/MAN2B2/NEU3/MAN2C1	6
GOBP:0044320	cellular response to leptin stimulus	1.53347	0.033367	0.270709	5728/3952/2244	PTEN/LEP/FGB	3
GOBP:0043473	pigmentation	1.53179	0.0346696	0.274719	4763/114803/372/7306/1896/8455/6591/6678/51350	NF1/MYSM1/ARCN1/TYRP1/EDA/ATRN/SNAI2/SPARC/KRT76	9
GOBP:0006231	dTMP biosynthetic process	1.529	0.0174152	0.189746	1635/81602	DCTD/CDADC1	2
GOBP:0019722	calcium-mediated signaling	1.52891	0.013285	0.163753	5336/1524/1234/3357/8600/2906/100137049/57192/1230/79772/120892/1238/201191/55607/57007/90070/83988/6348/84687/185/11123/10663/808/2833/2902/810/54795	PLCG2/CX3CR1/CCR5/HTR2B/TNFSF11/GRIN2D/PLA2G4B/MCOLN1/CCR1/MCTP1/LRRK2/ACKR2/SAMD14/PPP1R9A/ACKR3/LACRT/NCALD/CCL3/PPP1R9B/AGTR1/RCAN3/CXCR6/CALM3/CXCR3/GRIN1/CALML3/TRPM4	27
GOBP:0060491	regulation of cell projection assembly	1.5289	0.00815217	0.123907	6714/6363	SRC/CCL19	2
GOBP:0071260	cellular response to mechanical stimulus	1.52784	0.0150987	0.174524	7098/3659/5138/51311/664/9531/3759/3553/3673/841/7099/27063/50848/572/1265/8915/5781/7132/9020/4214/10746/5879/6416/4615/8738/9759/183/5599/838	TLR3/IRF1/PDE2A/TLR8/BNIP3/BAG3/KCNJ2/IL1B/ITGA2/CASP8/TLR4/ANKRD1/F11R/BAD/CNN2/BCL10/PTPN11/TNFRSF1A/MAP3K14/MAP3K1/MAP3K2/RAC1/MAP2K4/MYD88/CRADD/HDAC4/AGT/MAPK8/CASP5	29
GOBP:0009880	embryonic pattern specification	1.52753	0.0359029	0.279554	6493/53820/1947/80055/4090/655/2255/92129/134701	SIM2/RIPPLY3/EFNB1/PGAP1/SMAD5/BMP7/FGF10/RIPPLY1/RIPPLY2	9
hsa05162	Measles	1.52751	0.00668449	0.108553	6772/3716/10379/6773/7297/3455/3561/1147/3725/581/6885/3553/841/7099/8503/5610/637/572/7161/3304/7157/3661/5295/6777/54106/27113/64135/9641/3454/4599/3551/894	STAT1/JAK1/IRF9/STAT2/TYK2/IFNAR2/IL2RG/CHUK/JUN/BAX/MAP3K7/IL1B/CASP8/TLR4/PIK3R3/EIF2AK2/BID/BAD/TP73/HSPA1B/TP53/IRF3/PIK3R1/STAT5B/TLR9/BBC3/IFIH1/IKBKE/IFNAR1/MX1/IKBKB/CCND2	32
GOBP:0032060	bleb assembly	1.52742	0.0379377	0.289343	5027/2012/2014/1902/4638	P2RX7/EMP1/EMP3/LPAR1/MYLK	5
GOBP:0060396	growth hormone receptor signaling pathway	1.52706	0.0442656	0.316736	5295/1442/2688/1444/2689/5829/3717	PIK3R1/CSH1/GH1/CSHL1/GH2/PXN/JAK2	7
GOBP:0007611	learning or memory	1.52672	0.0202247	0.205441	6285/351/5728/7432/1959/177/2334/23385/4125/1814/4208/1392/80823/431707/267/53358/8326	S100B/APP/PTEN/VIP/EGR2/AGER/AFF2/NCSTN/MAN2B1/DRD3/MEF2C/CRH/BHLHB9/LHX8/AMFR/SHC3/FZD9	17
GOBP:0045665	negative regulation of neuron differentiation	1.52617	0.01566	0.176941	351/4854/10660/1840/3280/10215/7161/2737/182/9283/57534/655/58190/4009/388585/2309/429/282969/9745/4211/27257/3199/6532/811	APP/NOTCH3/LBX1/DTX1/HES1/OLIG2/TP73/GLI3/JAG1/GPR37L1/MIB1/BMP7/CTDSP1/LMX1A/HES5/FOXO3/ASCL1/FUOM/ZNF536/MEIS1/LSM1/HOXA2/SLC6A4/CALR	24
GOBP:0009611	response to wounding	1.52593	0.0202475	0.205441	1524/177/2596/5653/4192/2149/3691/1230/9255/22846/51090/8829/10481/5879/11057/6416/2252/5460/6507/3087/678	CX3CR1/AGER/GAP43/KLK6/MDK/F2R/ITGB4/CCR1/AIMP1/VASH1/PLLP/NRP1/HOXB13/RAC1/ABHD2/MAP2K4/FGF7/POU5F1/SLC1A3/HHEX/ZFP36L2	21
GOBP:0000972	transcription-dependent tethering of RNA polymerase II gene DNA at nuclear periphery	1.52568	0.0192484	0.200024	9631/8861	NUP155/LDB1	2
GOBP:0071407	cellular response to organic cyclic compound	1.52557	0.0205479	0.207717	6772/389058/3655/3553/841/27063/6352/650/4090/6348/2294/1027/53829/7110	STAT1/SP5/ITGA6/IL1B/CASP8/ANKRD1/CCL5/BMP2/SMAD5/CCL3/FOXF1/CDKN1B/P2RY13/TMF1	14
GOBP:0034162	toll-like receptor 9 signaling pathway	1.52546	0.0446521	0.318645	81622/51311/118788/54106/84868/4615	UNC93B1/TLR8/PIK3AP1/TLR9/HAVCR2/MYD88	6
GOBP:0007608	sensory perception of smell	1.52525	0.00770218	0.119597	8386/150681/390151/254786/4685/10678/81050/4975/79290/219453/403277/390181/23538/219965/120065/582/5141/390058/8387/219482/79295/26245/403273/402135/390191/8195/219469/338675/219957/144124/26496/283159/219438/26338/10941/1258/219447/219487/219417/26659/2535/1262/390162/390148/29989/585/4991/123041/390064/390275/401994/26689/120586/120066/283162/219436	OR1D5/OR6B3/OR8H2/OR6C3/NCAM2/B3GNT2/OR5AC2/OMP/OR13A1/OR8K5/OR5K3/OR5AK2/OR52A1/OR5B17/OR5P2/BBS1/PDE4A/OR51B6/OR1E1/OR5M3/OR5H6/OR2M4/OR5H14/OR5K2/OR5B12/MKKS/OR8H1/OR5AP2/OR9Q2/OR10A5/OR10A3/OR8D1/OR5D18/OR5L2/UGT2A1/CNGB1/OR5AS1/OR5M11/OR8U1/OR7A5/FZD2/CNGA4/OR5M9/OR5W2/OBP2B/BBS4/OR1D2/SLC24A4/OR51I2/OR8A1/OR14I1/OR4D1/OR8I2/OR5P3/OR8B4/OR5D14	56
GOBP:0010811	positive regulation of cell-substrate adhesion	1.52518	0.0207197	0.208221	6251/3675/1295/2199/3655/151887/3987/133584/7448/9647/5764/5879/2294	RSU1/ITGA3/COL8A1/FBLN2/ITGA6/CCDC80/LIMS1/EGFLAM/VTN/PPM1F/PTN/RAC1/FOXF1	13
GOBP:0048873	homeostasis of number of cells within a tissue	1.52487	0.0361318	0.280592	5027/581/118/2149/11151/1435/5781/4846/3574/2323	P2RX7/BAX/ADD1/F2R/CORO1A/CSF1/PTPN11/NOS3/IL7/FLT3LG	10
hsa04217	Necroptosis	1.52448	0.00672043	0.10893	6772/3716/10379/6773/7297/3455/3460/7098/92421/817/581/148022/3553/841/7099/5610/100137049/637/192111/2747/6777/10039/8681/7416/7132/83447/5481/3454	STAT1/JAK1/IRF9/STAT2/TYK2/IFNAR2/IFNGR2/TLR3/CHMP4C/CAMK2D/BAX/TICAM1/IL1B/CASP8/TLR4/EIF2AK2/PLA2G4B/BID/PGAM5/GLUD2/STAT5B/PARP3/JMJD7-PLA2G4B/VDAC1/TNFRSF1A/SLC25A31/PPID/IFNAR1	28
GOBP:0030206	chondroitin sulfate biosynthetic process	1.52414	0.0368364	0.282965	1464/126792/1462/7358/64132/9469/23169/337876/79586/55790/633/54480	CSPG4/B3GALT6/VCAN/UGDH/XYLT2/CHST3/SLC35D1/CHSY3/CHPF/CSGALNACT1/BGN/CHPF2	12
GOBP:0048609	multicellular organismal reproductive process	1.52364	0.020165	0.205441	89766/5781/2692	UMODL1/PTPN11/GHRHR	3
GOBP:0071222	cellular response to lipopolysaccharide	1.52244	0.00544959	0.0943315	6714/56300/57817/1524/1234/948/3586/7133/445/148022/3553/1669/7099/27063/79577/7431/3934/5144/10859/8856/1244/4208/8915/2921/929/27177/558/26525/22904/7376/5467/7421/10270/3627/23097/3929/84868/4615/4793/153090/1432/27179/5599/942/6372/11009/7494/1671/25/5196/84639/5142/9572/4795/941/3654/5197/5473/9646/2919/6374/9516/5054/1667/23641/345611/353376/1668/27178/1440/4064	SRC/IL36G/HAMP/CX3CR1/CCR5/CD36/IL10/TNFRSF1B/ASS1/TICAM1/IL1B/DEFA4/TLR4/ANKRD1/CDC73/VIM/LCN2/PDE4D/LILRB1/NR1I2/ABCC2/MEF2C/BCL10/CXCL3/CD14/IL36B/AXL/IL36RN/SBNO2/NR1H2/PPARD/VDR/AKAP8/CXCL10/CDK19/LBP/HAVCR2/MYD88/NFKBIB/DAB2IP/MAPK14/IL36A/MAPK8/CD86/CXCL6/IL24/XBP1/DEFA6/ABL1/PF4/IL1F10/PDE4B/NR1D1/NFKBIL1/CD80/IRAK1/PF4V1/PPBP/CTR9/CXCL1/CXCL5/LITAF/SERPINE1/DEFA1/LDOC1/IRGM/TICAM2/DEFA3/…	71
GOBP:0038065	collagen-activated signaling pathway	1.5214	0.020165	0.205441	3673/22801/126014	ITGA2/ITGA11/OSCAR	3
GOBP:0001542	ovulation from ovarian follicle	1.52017	0.0435203	0.31451	3952/4846/9510/2309/5241/23411	LEP/NOS3/ADAMTS1/FOXO3/PGR/SIRT1	6
GOBP:0043535	regulation of blood vessel endothelial cell migration	1.51936	0.0402299	0.300044	4763/1942/5547	NF1/EFNA1/PRCP	3
GOBP:0060510	type II pneumocyte differentiation	1.51925	0.0338028	0.27114	7965/4781/7080/2255	AIMP2/NFIB/NKX2-1/FGF10	4
hsa04070	Phosphatidylinositol signaling system	1.51814	0.00738007	0.115883	3706/253430/5728/5331/5336/3636/5332/8897/8503/3705/23396/5288/5297/5295/1607/9107/8867/5305/139189/4952/89869/8526/808/8898/55361/5298/9162/810/51447/3613/3612/3709	ITPKA/IPMK/PTEN/PLCB3/PLCG2/INPPL1/PLCB4/MTMR3/PIK3R3/ITPK1/PIP5K1C/PIK3C2G/PI4KA/PIK3R1/DGKB/MTMR6/SYNJ1/PIP4K2A/DGKK/OCRL/PLCZ1/DGKE/CALM3/MTMR2/PI4K2A/PI4KB/DGKI/CALML3/IP6K2/IMPA2/IMPA1/ITPR2	32
R-HSA-202733	Cell surface interactions at the vascular wall	1.51791	0.0204545	0.207263	3688/4680/2817/972/6385/50848/3689/58494/634/960/8793/1084/2994/962/1088/3687/5627/57126/440533	ITGB1/CEACAM6/GPC1/CD74/SDC4/F11R/ITGB2/JAM2/CEACAM1/CD44/TNFRSF10D/CEACAM3/GYPB/CD48/CEACAM8/ITGAX/PROS1/CD177/PSG8	19
R-HSA-6798163	Choline catabolism	1.51754	0.00905797	0.132262	635/29958	BHMT/DMGDH	2
GOBP:0007417	central nervous system development	1.51665	0.00898588	0.131659	84107/6285/8690/1404/5728/2018/7077/1462/2897/1827/5626/91/5653/7204/7368/474/7844/57453/5066/2557/7915/127343/5805/404203/53358/51440/55636/224/6457/56034/4897/6456/25806/54221/5649/29114/6909	ZIC4/S100B/JRKL/HAPLN1/PTEN/EMX2/TIMP2/VCAN/GRIK1/RCAN1/PROP1/ACVR1B/KLK6/TRIO/UGT8/ATOH1/RNF103/DSCAML1/PAM/GABRA4/ALDH5A1/DMBX1/PTS/SPINK6/SHC3/HPCAL4/CHD7/ALDH3A2/SH3GL3/PDGFC/NRCAM/SH3GL2/VAX2/SNTG2/RELN/TAGLN3/TBX2	37
GOBP:0002265	astrocyte activation involved in immune response	1.51663	0.0210816	0.209843	351	APP	1
GOBP:0002532	production of molecular mediator involved in inflammatory response	1.51624	0.00905797	0.132262	27159/948/3566	CHIA/CD36/IL4R	3
R-HSA-389948	PD-1 signaling	1.5156	0.0472837	0.327573	1445/3127/3122/5781	CSK/HLA-DRB5/HLA-DRA/PTPN11	4
GOBP:0001954	positive regulation of cell-matrix adhesion	1.51558	0.039657	0.297216	55612/6422/948/8631/1435/1012/27185/6366/6370/59339/4814	FERMT1/SFRP1/CD36/SKAP1/CSF1/CDH13/DISC1/CCL21/CCL25/PLEKHA2/NINJ1	11
GOBP:1903413	cellular response to bile acid	1.51557	0.0347418	0.274782	151306/57817	GPBAR1/HAMP	2
GOBP:0046902	regulation of mitochondrial membrane permeability	1.51534	0.0459082	0.324188	10105/664/572/598/1267	PPIF/BNIP3/BAD/BCL2L1/CNP	5
GOBP:0001514	selenocysteine incorporation	1.5147	0.0421456	0.310084	60678/9728	EEFSEC/SECISBP2L	2
GOBP:0048570	notochord morphogenesis	1.51456	0.0210816	0.209843	7403/9241	KDM6A/NOG	2
R-HSA-3928663	EPHA-mediated growth cone collapse	1.51336	0.0456432	0.323385	6714/2042/79784/2043/2044	SRC/EPHA3/MYH14/EPHA4/EPHA5	5
GOBP:0045619	regulation of lymphocyte differentiation	1.51325	0.00996377	0.139297	22806	IKZF3	1
GOBP:0060486	Clara cell differentiation	1.51093	0.0210816	0.209843	3516/4781/7080	RBPJ/NFIB/NKX2-1	3
GOBP:0060355	positive regulation of cell adhesion molecule production	1.51092	0.0210816	0.209843	3553/10211/857	IL1B/FLOT1/CAV1	3
GOBP:2001016	positive regulation of skeletal muscle cell differentiation	1.51007	0.00996377	0.139297	2817/406/4208	GPC1/ARNTL/MEF2C	3
GOBP:0050795	regulation of behavior	1.50895	0.0469062	0.326084	3357/4192/3352/6348/3350/5649	HTR2B/MDK/HTR1D/CCL3/HTR1A/RELN	6
GOBP:0014068	positive regulation of phosphatidylinositol 3-kinase signaling	1.50812	0.0146879	0.172315	6714/4653/56005/10507/3952/867/3630/2149/6352/118788/5295/2150/219699/10456/23533/5467/5008/2688/56034/3791/183/79899/2534/5649/4824/284/10870/2268/23411	SRC/MYOC/MYDGF/SEMA4D/LEP/CBL/INS/F2R/CCL5/PIK3AP1/PIK3R1/F2RL1/UNC5B/HAX1/PIK3R5/PPARD/OSM/GH1/PDGFC/KDR/AGT/PRR5L/FYN/RELN/NKX3-1/ANGPT1/HCST/FGR/SIRT1	29
GOBP:0023052	signaling	1.50806	0.0450192	0.320729	1234/6348/58512/55198/26060	CCR5/CCL3/DLGAP3/APPL2/APPL1	5
GOBP:0007406	negative regulation of neuroblast proliferation	1.5074	0.0366197	0.282559	4763/7157/5764	NF1/TP53/PTN	3
R-HSA-354194	GRB2:SOS provides linkage to MAPK signaling for Integrins	1.50693	0.0444894	0.317749	6714/5908/2244/5906	SRC/RAP1B/FGB/RAP1A	4
GOBP:0042487	regulation of odontogenesis of dentin-containing tooth	1.50687	0.045323	0.321553	58524/860/650/80326	DMRT3/RUNX2/BMP2/WNT10A	4
R-HSA-2168880	Scavenging of heme from plasma	1.5061	0.045323	0.321553	3250/3043	HPR/HBB	2
GOBP:0007156	homophilic cell adhesion via plasma membrane adhesion molecules	1.50587	0.00545703	0.0943315	347902/56135/3688/1014/1002/1828/56130/4680/9752/54510/28513/54538/64405/83259/634/3897/1824/57453/56124/81607/23654/133418/1952/57863/56147/5819/22883/56125/56136/1004/56107/56129/1012/56126/56109/2195/56133/682/1829/56122/56140/57717/10205/5175/1006/120114/56141/222256/92211/84623/6091/1005/56131/53841/389118/56100/65217/8641/56137/56114	AMIGO2/PCDHAC1/ITGB1/CDH16/CDH4/DSG1/PCDHB6/CEACAM6/PCDHA9/PCDH18/CDH19/ROBO4/CDH22/PCDH11Y/CEACAM1/L1CAM/DSC2/DSCAML1/PCDHB12/NECTIN4/PLXNB2/EMB/CELSR2/CADM3/PCDHA1/NECTIN2/CLSTN1/PCDHB11/PCDHA13/CDH6/PCDHGA9/PCDHB7/CDH13/PCDHB10/PCDHGA6/FAT1/PCDHB2/BSG/DSG2/PCDHB14/PCDHA8/PCDHB16/MPZL2/PECAM1/CDH8/FAT3/PCDHA7/CDHR3/CDHR1/KIRREL3/ROBO1/CDH7/PCDHB4/CDHR5/CDHR4/PCDHGB6/PCDH15/PCDHGB4/PCDHA12/PCDHG…	60
GOBP:0045356	positive regulation of interferon-alpha biosynthetic process	1.5057	0.0247479	0.226093	7098/51311/54106	TLR3/TLR8/TLR9	3
GOBP:0046486	glycerolipid metabolic process	1.50561	0.0479042	0.329467	1607/139189/8526/9162	DGKB/DGKK/DGKE/DGKI	4
GOBP:0007181	transforming growth factor beta receptor complex assembly	1.50557	0.0117754	0.151941	7049	TGFBR3	1
GOBP:1904428	negative regulation of tubulin deacetylation	1.5055	0.045977	0.324188	5563/4137/10129	PRKAA2/MAPT/FRY	3
GOBP:1903071	positive regulation of ER-associated ubiquitin-dependent protein catabolic process	1.50546	0.0462874	0.325154	9709/857/10134/6449	HERPUD1/CAV1/BCAP31/SGTA	4
GOBP:0010744	positive regulation of macrophage derived foam cell differentiation	1.50523	0.0477674	0.329467	5320/948/1435/247/185/183/4023/4481/5196	PLA2G2A/CD36/CSF1/ALOX15B/AGTR1/AGT/LPL/MSR1/PF4	9
GOBP:0034975	protein folding in endoplasmic reticulum	1.50504	0.0465116	0.326084	7184/30001/821	HSP90B1/ERO1A/CANX	3
GOBP:0071577	zinc ion transmembrane transport	1.50458	0.0477178	0.329467	7779/7226/29986/64924/7782/23516/55676/91252/201266	SLC30A1/TRPM2/SLC39A2/SLC30A5/SLC30A4/SLC39A14/SLC30A6/SLC39A13/SLC39A11	9
GOBP:0042982	amyloid precursor protein metabolic process	1.50442	0.0465116	0.326084	5653/23385/9911/55851/43	KLK6/NCSTN/TMCC2/PSENEN/ACHE	5
hsa04510	Focal adhesion	1.50389	0.00423729	0.0815201	3675/6714/5728/3725/55742/1291/3688/5908/3914/3918/7410/7791/3655/3673/22801/8503/7148/7408/3915/7424/3680/3691/1101/1287/1292/5501/572/23396/857/6464/5295/3685/3693/5906/3696/1288/340156/7094/7448/29895/894/5880/4638/2064/1286/53358/2316/2324/5879/56034/3791/10451/63923/5599/2534/5649/7409/1793/1399/331	ITGA3/SRC/PTEN/JUN/PARVA/COL6A1/ITGB1/RAP1B/LAMB3/LAMC2/VAV2/ZYX/ITGA6/ITGA2/ITGA11/PIK3R3/TNXB/VASP/LAMC1/VEGFC/ITGA9/ITGB4/CHAD/COL4A5/COL6A2/PPP1CC/BAD/PIP5K1C/CAV1/SHC1/PIK3R1/ITGAV/ITGB5/RAP1A/ITGB8/COL4A6/MYLK4/TLN1/VTN/MYLPF/CCND2/RAC2/MYLK/ERBB2/COL4A4/SHC3/FLNA/FLT4/RAC1/PDGFC/KDR/VAV3/TNN/MAPK8/FYN/RELN/VAV1/DOCK1/CRKL/XIAP	60
GOBP:0014005	microglia development	1.50388	0.0256645	0.231033	351/10100	APP/TSPAN2	2
hsa04935	Growth hormone synthesis, secretion and action	1.503	0.0117035	0.151622	6772/51738/84699/5331/5336/5332/8503/111/6464/108/5295/1442/6777/6752/112/776/4214/53358/6416/2688/5449/2692/2689/3486/148327/1432/5599/1399/5603/2776/1385/6655/3709/1386/3717/114/2771/779/1398/107/3265/1387	STAT1/GHRL/CREB3L3/PLCB3/PLCG2/PLCB4/PIK3R3/ADCY5/SHC1/ADCY2/PIK3R1/CSH1/STAT5B/SSTR2/ADCY6/CACNA1D/MAP3K1/SHC3/MAP2K4/GH1/POU1F1/GHRHR/GH2/IGFBP3/CREB3L4/MAPK14/MAPK8/CRKL/MAPK13/GNAQ/CREB1/SOS2/ITPR2/ATF2/JAK2/ADCY8/GNAI2/CACNA1S/CRK/ADCY1/HRAS/CREBBP	42
GOBP:0021575	hindbrain morphogenesis	1.50201	0.0256645	0.231033	10395/3280/170825	DLC1/HES1/GSX2	3
GOBP:0000188	inactivation of MAPK activity	1.5013	0.0433369	0.31451	2874/1848/5515/1843/5999/151649/857/1849/1845/200734/1847/1850/161742/5518/11221	GPS2/DUSP6/PPP2CA/DUSP1/RGS4/PP2D1/CAV1/DUSP7/DUSP3/SPRED2/DUSP5/DUSP8/SPRED1/PPP2R1A/DUSP10	15
GOBP:0003272	endocardial cushion formation	1.50096	0.0488506	0.333985	657/57057/653/655/6091	BMPR1A/TBX20/BMP5/BMP7/ROBO1	5
GOBP:0045123	cellular extravasation	1.50087	0.0256645	0.231033	3689/58494/566	ITGB2/JAM2/AZU1	3
R-HSA-140837	Intrinsic Pathway of Fibrin Clot Formation	1.50078	0.0510725	0.342434	5104/2812/462/2811/3053	SERPINA5/GP1BB/SERPINC1/GP1BA/SERPIND1	5
hsa05150	Staphylococcus aureus infection	1.50068	0.0133983	0.164201	3883/1828/2204/727/3586/3127/1669/3122/3689/8687/1673/6404/353288/8688/5340/3860/3886/718/54474/2213/2209/1671/3683/3075/3426/25984/716/719/3885/3118/342574/2266/147183/1667/3117/1668	KRT33A/DSG1/FCAR/C5/IL10/HLA-DRB5/DEFA4/HLA-DRA/ITGB2/KRT38/DEFB4A/SELPLG/KRT26/KRT37/PLG/KRT13/KRT35/C3/KRT20/FCGR2B/FCGR1A/DEFA6/ITGAL/CFH/CFI/KRT23/C1S/C3AR1/KRT34/HLA-DQA2/KRT27/FGG/KRT25/DEFA1/HLA-DQA1/DEFA3	36
GOBP:0001771	immunological synapse formation	1.50033	0.0513078	0.342833	6363/923/81704/11151/5551/6366/1739	CCL19/CD6/DOCK8/CORO1A/PRF1/CCL21/DLG1	7
GOBP:0006220	pyrimidine nucleotide metabolic process	1.49958	0.0560928	0.357304	1635/4832/56474/5169/4833/1633/4830	DCTD/NME3/CTPS2/ENPP3/NME4/DCK/NME1	7
GOBP:0033194	response to hydroperoxide	1.49949	0.0491803	0.334473	1147/6667/7732/3717	CHUK/SP1/RNF112/JAK2	4
GOBP:0046322	negative regulation of fatty acid oxidation	1.49827	0.0394366	0.296621	37/33/84649/55198	ACADVL/ACADL/DGAT2/APPL2	4
GOBP:0001706	endoderm formation	1.49824	0.0523139	0.34657	8320/57057/1843/9241/4087	EOMES/TBX20/DUSP1/NOG/SMAD2	5
hsa05143	African trypanosomiasis	1.49747	0.0261723	0.234169	3250/5331/3043/5332/3586/3553/7412/2150/54106/169355/4615	HPR/PLCB3/HBB/PLCB4/IL10/IL1B/VCAM1/F2RL1/TLR9/IDO2/MYD88	11
GOBP:2000588	positive regulation of platelet-derived growth factor receptor-beta signaling pathway	1.4973	0.0126812	0.158213	6714	SRC	1
GOBP:0016358	dendrite development	1.49725	0.0261959	0.234169	351/51738/3066/3918/55201/4131/126147/116443/100526694/133584/84687/655/6801/5649/23426/1399/4204/5592/6993/1398/585/4133/8577	APP/GHRL/HDAC2/LAMC2/MAP1S/MAP1B/NTN5/GRIN3A/MSANTD3-TMEFF1/EGFLAM/PPP1R9B/BMP7/STRN/RELN/GRIP1/CRKL/MECP2/PRKG1/DYNLT1/CRK/BBS4/MAP2/TMEFF1	23
GOBP:0009629	response to gravity	1.4967	0.0580271	0.361801	2660/8061/632/6678	MSTN/FOSL1/BGLAP/SPARC	4
R-HSA-446353	Cell-extracellular matrix interactions	1.49653	0.0265811	0.235535	55742/3987	PARVA/LIMS1	2
GOBP:0034154	toll-like receptor 7 signaling pathway	1.49449	0.0413146	0.305285	81622/118788/84868	UNC93B1/PIK3AP1/HAVCR2	3
GOBP:0007289	spermatid nucleus differentiation	1.49196	0.0518962	0.34471	57120/64645/5819/90780/7141/7110	GOPC/MFSD14A/NECTIN2/PYGO2/TNP1/TMF1	6
GOBP:0002407	dendritic cell chemotaxis	1.49179	0.0518672	0.34471	1234/7226/6363/6352/1230	CCR5/TRPM2/CCL19/CCL5/CCR1	5
GOBP:0010839	negative regulation of keratinocyte proliferation	1.49082	0.0572012	0.36165	126695/687/27152/7421/6591/5796/83481/1948/57152	KDF1/KLF9/INTU/VDR/SNAI2/PTPRK/EPPK1/EFNB2/SLURP1	9
GOBP:0006226	dUMP biosynthetic process	1.49018	0.0172101	0.188715	1635/81602	DCTD/CDADC1	2
GOBP:0097191	extrinsic apoptotic signaling pathway	1.4892	0.0273349	0.238503	7098/5027/3570/581/50486/91/7133/841/5371/572/970	TLR3/P2RX7/IL6R/BAX/G0S2/ACVR1B/TNFRSF1B/CASP8/PML/BAD/CD70	11
GOBP:0033210	leptin-mediated signaling pathway	1.48904	0.0530376	0.348498	7357/3952/23411/4504	UGCG/LEP/SIRT1/MT3	4
GOBP:0034097	response to cytokine	1.48756	0.0301676	0.253561	6772/3725/3570/7077/5322/554/5371/8061/7356	STAT1/JUN/IL6R/TIMP2/PLA2G5/AVPR2/PML/FOSL1/SCGB1A1	9
GOBP:0043616	keratinocyte proliferation	1.48671	0.0535895	0.351313	3664/55612/5467/1012	IRF6/FERMT1/PPARD/CDH13	4
GOBP:0031284	positive regulation of guanylate cyclase activity	1.48652	0.0538922	0.352446	136/9626/5957/4846/2981	ADORA2B/GUCA1C/RCVRN/NOS3/GUCA2B	5
GOBP:0098962	regulation of postsynaptic neurotransmitter receptor activity	1.4864	0.0592441	0.364862	6714/4885/10142/254263	SRC/NPTX2/AKAP9/CNIH2	4
R-HSA-1483148	Synthesis of PG	1.48622	0.0172101	0.188715	23646/122618	PLD3/PLD4	2
GOBP:0045078	positive regulation of interferon-gamma biosynthetic process	1.48615	0.0592441	0.364862	7098/1054/51311/64581/54106	TLR3/CEBPG/TLR8/CLEC7A/TLR9	5
GOBP:2000969	positive regulation of AMPA receptor activity	1.48544	0.0638298	0.378898	10368/154/85358/5649	CACNG3/ADRB2/SHANK3/RELN	4
GOBP:0095500	acetylcholine receptor signaling pathway	1.48541	0.0638298	0.378898	116372/1399/1136	LYPD1/CRKL/CHRNA3	3
GOBP:0060087	relaxation of vascular smooth muscle	1.48388	0.0545977	0.354342	136/134/6647/5592/5997	ADORA2B/ADORA1/SOD1/PRKG1/RGS2	5
GOBP:0030182	neuron differentiation	1.4835	0.0128041	0.158871	51604/57502/2018/1613/3231/8861/28996/7476/5454/861/5501/860/4208/7484/1788/3642/431707/2074/9734/7479/11141/2064/60491/7473/3224/64211/4009/1489/25806/89884/429/7483/8321/83696/6594/80326/4010/9751/8022/56956/8325/7732/204851/8324/2535	PIGT/NLGN4X/EMX2/DAPK3/HOXD1/LDB1/HIPK2/WNT7A/POU3F2/RUNX1/PPP1CC/RUNX2/MEF2C/WNT9B/DNMT3A/INSM1/LHX8/ERCC6/HDAC9/WNT8B/IL1RAPL1/ERBB2/NIF3L1/WNT3/HOXC8/LHX5/LMX1A/CTF1/VAX2/LHX4/ASCL1/WNT9A/FZD1/TRAPPC9/SMARCA1/WNT10A/LMX1B/SNPH/LHX3/LHX9/FZD8/RNF112/HIPK1/FZD7/FZD2	45
GOBP:2001222	regulation of neuron migration	1.48324	0.0570265	0.361169	9860/221692/23654/57688/137970/4825/8403/1496	LRIG2/PHACTR1/PLXNB2/ZSWIM6/UNC5D/NKX6-1/SOX14/CTNNA2	8
R-HSA-1295596	Spry regulation of FGF signaling	1.4828	0.0586451	0.363859	6714/10253/5515/5781/5516	SRC/SPRY2/PPP2CA/PTPN11/PPP2CB	5
GOBP:0033629	negative regulation of cell adhesion mediated by integrin	1.48196	0.0544747	0.354342	5140/5781/6591/83700/340485/5054	PDE3B/PTPN11/SNAI2/JAM3/ACER2/SERPINE1	6
GOBP:0010001	glial cell differentiation	1.48158	0.0602656	0.367969	2596/28999/1840/4781/10893/5649/5354/5076	GAP43/KLF15/DTX1/NFIB/MMP24/RELN/PLP1/PAX2	8
GOBP:1903527	positive regulation of membrane tubulation	1.48065	0.0302475	0.253757	50807/23207/6456	ASAP1/PLEKHM2/SH3GL2	3
GOBP:0048102	autophagic cell death	1.48026	0.0540019	0.352664	664/1027/3916/1032/1515	BNIP3/CDKN1B/LAMP1/CDKN2D/CTSV	5
GOBP:0051495	positive regulation of cytoskeleton organization	1.47999	0.0469484	0.326084	5027/10174	P2RX7/SORBS3	2
R-HSA-202427	Phosphorylation of CD3 and TCR zeta chains	1.47992	0.0633299	0.378032	1445/3127/3122	CSK/HLA-DRB5/HLA-DRA	3
R-HSA-354192	Integrin signaling	1.47884	0.0600815	0.367624	1445/6714/5908/2244/5906	CSK/SRC/RAP1B/FGB/RAP1A	5
GOBP:0045807	positive regulation of endocytosis	1.47875	0.0509014	0.342257	977/375/6363/10211/2719/929/57534	CD151/ARF1/CCL19/FLOT1/GPC3/CD14/MIB1	7
GOBP:0032330	regulation of chondrocyte differentiation	1.47766	0.0564202	0.358855	7227/4192/4094/80856	TRPS1/MDK/MAF/LNPK	4
hsa05167	Kaposi sarcoma-associated herpesvirus infection	1.47737	0.00426136	0.081799	6772/3716/10379/6773/7297/3455/7098/5609/6714/1147/3725/2787/5336/1234/581/1827/1026/148022/841/8503/5610/637/7157/1230/3661/5295/2921/7132/23533/9641/3454/3551/4773/5879/6416/3443/94235/1432/808/5599/3440/2784/3439/1869/718/2790/942/5603/5532/5743/810/5533/1385	STAT1/JAK1/IRF9/STAT2/TYK2/IFNAR2/TLR3/MAP2K7/SRC/CHUK/JUN/GNG5/PLCG2/CCR5/BAX/RCAN1/CDKN1A/TICAM1/CASP8/PIK3R3/EIF2AK2/BID/TP53/CCR1/IRF3/PIK3R1/CXCL3/TNFRSF1A/PIK3R5/IKBKE/IFNAR1/IKBKB/NFATC2/RAC1/MAP2K4/IFNA6/GNG8/MAPK14/CALM3/MAPK8/IFNA2/GNB3/IFNA1/E2F1/C3/GNG10/CD86/MAPK13/PPP3CB/PTGS2/CALML3/PPP3CC/CREB1	53
GOBP:0035811	negative regulation of urine volume	1.47731	0.0488263	0.333985	554/112/6521/4302	AVPR2/ADCY6/SLC4A1/MLLT6	4
GOBP:0010632	regulation of epithelial cell migration	1.4767	0.0574713	0.36165	6714	SRC	1
GOBP:0033690	positive regulation of osteoblast proliferation	1.47667	0.0586451	0.363859	115908/3685/650/10516/10855/4057/25	CTHRC1/ITGAV/BMP2/FBLN5/HPSE/LTF/ABL1	7
GOBP:1902533	positive regulation of intracellular signal transduction	1.47632	0.0574713	0.36165	8600/2246/22871	TNFSF11/FGF1/NLGN1	3
R-HSA-418990	Adherens junctions interactions	1.47622	0.0557895	0.356764	1002/4301/81607/57863/5819/1004/1012	CDH4/AFDN/NECTIN4/CADM3/NECTIN2/CDH6/CDH13	7
GOBP:0071709	membrane assembly	1.47618	0.0329973	0.269232	6711/727910	SPTBN1/TLCD2	2
GOBP:0034103	regulation of tissue remodeling	1.47591	0.0574713	0.36165	10457/7157	GPNMB/TP53	2
GOBP:0070164	negative regulation of adiponectin secretion	1.47486	0.0339138	0.27114	80223/3553	RAB11FIP1/IL1B	2
GOBP:1901379	regulation of potassium ion transmembrane transport	1.47483	0.0581516	0.362136	3781/776/30818/9992/3757/30820/80333/1804/3753/5621/7881	KCNN2/CACNA1D/KCNIP3/KCNE2/KCNH2/KCNIP1/KCNIP4/DPP6/KCNE1/PRNP/KCNAB1	11
GOBP:0007160	cell-matrix adhesion	1.47465	0.0157385	0.177549	3675/3688/10225/7791/3655/3673/10232/22801/2244/3689/3232/3897/3691/1896/7412/960/3685/3693/3696/7448/8910/5879/7074/10516/26515/22795/63923/83700/3683/11117/10855/1310	ITGA3/ITGB1/CD96/ZYX/ITGA6/ITGA2/MSLN/ITGA11/FGB/ITGB2/HOXD3/L1CAM/ITGB4/EDA/VCAM1/CD44/ITGAV/ITGB5/ITGB8/VTN/SGCE/RAC1/TIAM1/FBLN5/TIMM10B/NID2/TNN/JAM3/ITGAL/EMILIN1/HPSE/COL19A1	32
GOBP:0045329	carnitine biosynthetic process	1.47444	0.0516432	0.343832	55217/8424	TMLHE/BBOX1	2
GOBP:0070487	monocyte aggregation	1.47434	0.0339138	0.27114	3553/960/655	IL1B/CD44/BMP7	3
GOBP:0051220	cytoplasmic sequestering of protein	1.47294	0.0574713	0.36165	51608/2316/9113/22873	GET4/FLNA/LATS1/DZIP1	4
GOBP:0042536	negative regulation of tumor necrosis factor biosynthetic process	1.472	0.0667311	0.388825	51738/3586/10859	GHRL/IL10/LILRB1	3
GOBP:0140059	dendrite arborization	1.47121	0.0339138	0.27114	221692/5764/22891	PHACTR1/PTN/ZNF365	3
GOBP:0072162	metanephric mesenchymal cell differentiation	1.47104	0.0525822	0.347531	6772	STAT1	1
GOBP:0007214	gamma-aminobutyric acid signaling pathway	1.47069	0.0476706	0.329467	2561/2556/165829/2555/2557/2560/23228/200959/2554/2771/2569/9568	GABRB2/GABRA3/GPR156/GABRA2/GABRA4/GABRB1/PLCL2/GABRR3/GABRA1/GNAI2/GABRR1/GABBR2	12
GOBP:0010649	regulation of cell communication by electrical coupling	1.47057	0.0588235	0.364373	817/845/6717	CAMK2D/CASQ2/SRI	3
GOBP:0071221	cellular response to bacterial lipopeptide	1.47022	0.0339138	0.27114	7096/114609	TLR1/TIRAP	2
hsa04640	Hematopoietic cell lineage	1.46993	0.013382	0.164201	951/3675/1438/3570/7850/2812/948/3655/3127/3553/3673/3122/2811/960/3566/1435/929/1604/3574/3554/3589/2323	CD37/ITGA3/CSF2RA/IL6R/IL1R2/GP1BB/CD36/ITGA6/HLA-DRB5/IL1B/ITGA2/HLA-DRA/GP1BA/CD44/IL4R/CSF1/CD14/CD55/IL7/IL1R1/IL11/FLT3LG	22
GOBP:0030149	sphingolipid catabolic process	1.46989	0.0339138	0.27114	5168	ENPP2	1
GOBP:0051607	defense response to virus	1.46878	0.00283286	0.0636899	6772/10379/6773/163702/3588/3455/81622/4600/7098/85364/60509/140564/3659/3437/51311/6036/664/3433/6041/2635/50489/55324/10964/148022/5610/256987/5371/10859/3661/9255/2150/54106/79132/4986/9020/64135/4599/51251/10771/104/566/56829/10521/11277/64170/3627/2316	STAT1/IRF9/STAT2/IFNLR1/IL10RB/IFNAR2/UNC93B1/MX2/TLR3/ZCCHC3/AGBL5/APOBEC3D/IRF1/IFIT3/TLR8/RNASE2/BNIP3/IFIT2/RNASEL/GBP3/CD207/ABCF3/IFI44L/TICAM1/EIF2AK2/SERINC5/PML/LILRB1/IRF3/AIMP1/F2RL1/TLR9/DHX58/OPRK1/MAP3K14/IFIH1/MX1/NT5C3A/ZMYND11/ADARB1/AZU1/ZC3HAV1/DDX17/TREX1/CARD9/CXCL10/FLNA	47
R-HSA-549127	Organic cation transport	1.46755	0.0607522	0.369356	6584/6581/6580	SLC22A5/SLC22A3/SLC22A1	3
GOBP:1900119	positive regulation of execution phase of apoptosis	1.46593	0.0725338	0.409187	10395/7157/7159/2191/666/22933	DLC1/TP53/TP53BP2/FAP/BOK/SIRT2	6
GOBP:0098703	calcium ion import across plasma membrane	1.46552	0.0661479	0.386745	7226/728215	TRPM2/FAM155A	2
GOBP:0003176	aortic valve development	1.46536	0.0339138	0.27114	3516/7133/7132	RBPJ/TNFRSF1B/TNFRSF1A	3
GOBP:0003177	pulmonary valve development	1.46536	0.0339138	0.27114	3516/7133/7132	RBPJ/TNFRSF1B/TNFRSF1A	3
GOBP:0035722	interleukin-12-mediated signaling pathway	1.46526	0.0268456	0.236774	3716/7297/5908/3185/375/3586/2939	JAK1/TYK2/RAP1B/HNRNPF/ARF1/IL10/GSTA2	7
GOBP:0033688	regulation of osteoblast proliferation	1.46504	0.0235507	0.222042	4883	NPR3	1
GOBP:0001656	metanephros development	1.46461	0.0511727	0.342833	4763/80000/2737/2303/655/2255/4824/3398/6469/25836/51107/10220/64321	NF1/GREB1L/GLI3/FOXC2/BMP7/FGF10/NKX3-1/ID2/SHH/NIPBL/APH1A/GDF11/SOX17	13
GOBP:1902603	carnitine transmembrane transport	1.46413	0.0235507	0.222042	6584	SLC22A5	1
GOBP:0032760	positive regulation of tumor necrosis factor production	1.46388	0.0370787	0.284569	7098/3066/948/6363/148022/7099/3952/10564/114609/5295/54106/5781/929/6348/64170/3929/1191/10392/3717/5196/57506/5788/26137	TLR3/HDAC2/CD36/CCL19/TICAM1/TLR4/LEP/ARFGEF2/TIRAP/PIK3R1/TLR9/PTPN11/CD14/CCL3/CARD9/LBP/CLU/NOD1/JAK2/PF4/MAVS/PTPRC/ZBTB20	23
R-HSA-8874081	MET activates PTK2 signaling	1.46326	0.0558882	0.356764	6714/3688	SRC/ITGB1	2
GOBP:0032648	regulation of interferon-beta production	1.46205	0.0384968	0.292315	54476/114609	RNF216/TIRAP	2
GOBP:0042531	positive regulation of tyrosine phosphorylation of STAT protein	1.46202	0.0229621	0.219422	85480/8995/23568/3570/3066/3952/3280/6352/50604/1442/9466/7132/5008/2688/1444/388585/1489/2689/3440/2534/11009/1270/5175/3717/3458	TSLP/TNFSF18/ARL2BP/IL6R/HDAC2/LEP/HES1/CCL5/IL20/CSH1/IL27RA/TNFRSF1A/OSM/GH1/CSHL1/HES5/CTF1/GH2/IFNA2/FYN/IL24/CNTF/PECAM1/JAK2/IFNG	25
GOBP:0050428	3'-phosphoadenosine 5'-phosphosulfate biosynthetic process	1.46084	0.0613027	0.371566	347734/51000	SLC35B2/SLC35B3	2
GOBP:0048485	sympathetic nervous system development	1.46076	0.0651731	0.383408	4763/2676/429/6659/8626/10371	NF1/GFRA3/ASCL1/SOX4/TP63/SEMA3A	6
R-HSA-1483226	Synthesis of PI	1.46001	0.0235507	0.222042	9600/57605	PITPNM1/PITPNM2	2
GOBP:0001659	temperature homeostasis	1.45898	0.0559662	0.356764	7226/155/134/37/1149/222236/33/50508/57561/153	TRPM2/ADRB3/ADORA1/ACADVL/CIDEA/NAPEPLD/ACADL/NOX3/ARRDC3/ADRB1	10
GOBP:0043242	negative regulation of protein complex disassembly	1.45748	0.0412466	0.305046	10013/11213	HDAC6/IRAK3	2
GOBP:0043584	nose development	1.45674	0.0632184	0.37763	8820/55636/94235	HESX1/CHD7/GNG8	3
GOBP:0001953	negative regulation of cell-matrix adhesion	1.45655	0.060166	0.367624	4763/4653/5295/182/1029	NF1/MYOC/PIK3R1/JAG1/CDKN2A	5
GOBP:1902108	regulation of mitochondrial membrane permeability involved in apoptotic process	1.45635	0.0412466	0.305046	117145/7157	THEM4/TP53	2
GOBP:0001955	blood vessel maturation	1.45585	0.0793037	0.426197	4066	LYL1	1
GOBP:0015908	fatty acid transport	1.45545	0.0684667	0.392776	5465/5467/10478	PPARA/PPARD/SLC25A17	3
GOBP:1901741	positive regulation of myoblast fusion	1.45517	0.0559072	0.356764	575/10211/3566/4773/2323/1432/92304/9518	ADGRB1/FLOT1/IL4R/NFATC2/FLT3LG/MAPK14/SCGB3A1/GDF15	8
GOBP:0032487	regulation of Rap protein signal transduction	1.45406	0.0412466	0.305046	7077/867/5962	TIMP2/CBL/RDX	3
GOBP:0001555	oocyte growth	1.45384	0.0262681	0.234169	8085	KMT2D	1
GOBP:0038003	opioid receptor signaling pathway	1.45325	0.0578842	0.361702	4986/4988/2831/11054/79627/4987/114	OPRK1/OPRM1/NPBWR1/OGFR/OGFRL1/OPRL1/ADCY8	7
R-HSA-432142	Platelet sensitization by LDL	1.45196	0.0704225	0.401568	5515/5781/5516/2268/5529/5527/5777/5518	PPP2CA/PTPN11/PPP2CB/FGR/PPP2R5E/PPP2R5C/PTPN6/PPP2R1A	8
GOBP:0043484	regulation of RNA splicing	1.45158	0.0458015	0.32414	23076/10658/2334/3185/6651/92906/84530/676	RRP1B/CELF1/AFF2/HNRNPF/SON/HNRNPLL/SRRM4/BRDT	8
GOBP:0061178	regulation of insulin secretion involved in cellular response to glucose stimulus	1.45108	0.0654206	0.38407	111/5127/2044/133308/7074/1946/9572/91355/3170/51092/4041/9971	ADCY5/CDK16/EPHA5/SLC9B2/TIAM1/EFNA5/NR1D1/LRP5L/FOXA2/SIDT2/LRP5/NR1H4	12
GOBP:1990314	cellular response to insulin-like growth factor stimulus	1.45091	0.0802708	0.428011	5728/1385/94056/1398	PTEN/CREB1/SYAP1/CRK	4
GOBP:0042904	9-cis-retinoic acid biosynthetic process	1.45023	0.0430797	0.312914	10170	DHRS9	1
GOBP:0060078	regulation of postsynaptic membrane potential	1.44956	0.042623	0.310918	2897/2561/2556/116443/2555/2557/401190/2893/2560/2890/153/2894/2554	GRIK1/GABRB2/GABRA3/GRIN3A/GABRA2/GABRA4/RGS7BP/GRIA4/GABRB1/GRIA1/ADRB1/GRID1/GABRA1	13
GOBP:0002062	chondrocyte differentiation	1.44931	0.0361842	0.280592	657/7476/861/399979/4781/860/4208/650/23516/388585/5745/1432/4209/2254/57560/7045/81029	BMPR1A/WNT7A/RUNX1/SNX19/NFIB/RUNX2/MEF2C/BMP2/SLC39A14/HES5/PTH1R/MAPK14/MEF2D/FGF9/IFT80/TGFBI/WNT5B	17
GOBP:0051045	negative regulation of membrane protein ectodomain proteolysis	1.44895	0.0802708	0.428011	7077/9860/3586/5774/7079/7076	TIMP2/LRIG2/IL10/PTPN3/TIMP4/TIMP1	6
GOBP:0098911	regulation of ventricular cardiac muscle cell action potential	1.44876	0.0677452	0.391096	1824/857/1829/54795/1739/6262	DSC2/CAV1/DSG2/TRPM4/DLG1/RYR2	6
GOBP:0043410	positive regulation of MAPK cascade	1.44868	0.0125156	0.15747	84231/7077/56005/29937/155/10174/55816/972/3952/3630/2149/1942/6464/154/54106/9283/3481/8412/650/150/389400/5008/1902/2064/2324/3589/55024/2861/3791/3340/153090/3486/2255/2046	TRAF7/TIMP2/MYDGF/NENF/ADRB3/SORBS3/DOK5/CD74/LEP/INS/F2R/EFNA1/SHC1/ADRB2/TLR9/GPR37L1/IGF2/BCAR3/BMP2/ADRA2A/GFRAL/OSM/LPAR1/ERBB2/FLT4/IL11/BANK1/GPR37/KDR/NDST1/DAB2IP/IGFBP3/FGF10/EPHA8	34
R-HSA-4655427	SUMOylation of DNA methylation proteins	1.44849	0.0578842	0.361702	100532731/648/1788/84733/80012/6015/57332	COMMD3-BMI1/BMI1/DNMT3A/CBX2/PHC3/RING1/CBX8	7
GOBP:0042391	regulation of membrane potential	1.44845	0.0136816	0.165112	11060/2561/64091/254263/2556/2555/120892/11149/2557/89832/1738/200909/54899/441509/2560/3757/90134/8913/81033/1135/2902/200959/41/131096/2554/64208/1142/2741/2743/1136/1739/1144/140730/8001/2569/1145/3756/6511/3767/480/285242/23415	WWP2/GABRB2/POPDC2/CNIH2/GABRA3/GABRA2/LRRK2/BVES/GABRA4/CHRFAM7A/DLD/HTR3D/PXK/GLRA4/GABRB1/KCNH2/KCNH7/CACNA1G/KCNH6/CHRNA2/GRIN1/GABRR3/ASIC1/KCNH8/GABRA1/POPDC3/CHRNB3/GLRA1/GLRB/CHRNA3/DLG1/CHRND/RIMS4/GLRA3/GABRR1/CHRNE/KCNH1/SLC1A6/KCNJ11/ATP1A4/HTR3E/KCNH4	42
GOBP:0043371	negative regulation of CD4-positive, alpha-beta T cell differentiation	1.44844	0.0439963	0.315812	865/861	CBFB/RUNX1	2
GOBP:2000757	negative regulation of peptidyl-lysine acetylation	1.44839	0.0439963	0.315812	3066/28999/23411	HDAC2/KLF15/SIRT1	3
GOBP:1904504	positive regulation of lipophagy	1.448	0.0629108	0.376583	3064/9517/154	HTT/SPTLC2/ADRB2	3
GOBP:0043950	positive regulation of cAMP-mediated signaling	1.4479	0.0786517	0.424411	6344/118442/1392/2696/83873/9693/338557/122042/2695/7349/117/81285	SCTR/GPR62/CRH/GIPR/GPR61/RAPGEF2/FFAR4/RXFP2/GIP/UCN/ADCYAP1R1/OR51E2	12
GOBP:0007176	regulation of epidermal growth factor-activated receptor activity	1.44751	0.0289855	0.2471	351/6464	APP/SHC1	2
hsa04928	Parathyroid hormone synthesis, secretion and action	1.44724	0.0150188	0.174126	84699/5331/10672/5337/8600/5332/4929/1026/111/860/5144/108/4208/632/2768/112/5141/408/10893/9935/7421/11214/6667/5745/10568/148327/9368/8521/6257/4209/2776/1385/5338/3709/1386/114/2771/5142/107	CREB3L3/PLCB3/GNA13/PLD1/TNFSF11/PLCB4/NR4A2/CDKN1A/ADCY5/RUNX2/PDE4D/ADCY2/MEF2C/BGLAP/GNA12/ADCY6/PDE4A/ARRB1/MMP24/MAFB/VDR/AKAP13/SP1/PTH1R/SLC34A2/CREB3L4/SLC9A3R1/GCM1/RXRB/MEF2D/GNAQ/CREB1/PLD2/ITPR2/ATF2/ADCY8/GNAI2/PDE4B/ADCY1	39
GOBP:0045930	negative regulation of mitotic cell cycle	1.44698	0.0533049	0.349985	7077/10950/3586/2296/339479/90806/2619/1028/1027/9368/1620/4824/5774	TIMP2/BTG3/IL10/FOXC1/BRINP3/ANGEL2/GAS1/CDKN1C/CDKN1B/SLC9A3R1/BRINP1/NKX3-1/PTPN3	13
R-HSA-445095	Interaction between L1 and Ankyrins	1.44648	0.0541712	0.353499	6327/6711/6709/6326/6335/3897/6329/4897/6328/6334/6332	SCN2B/SPTBN1/SPTAN1/SCN2A/SCN9A/L1CAM/SCN4A/NRCAM/SCN3A/SCN8A/SCN7A	11
GOBP:0035721	intraciliary retrograde transport	1.44643	0.0618762	0.372943	199223/79659/9742/57539/79809	TTC21A/DYNC2H1/IFT140/WDR35/TTC21B	5
GOBP:0042997	negative regulation of Golgi to plasma membrane protein transport	1.44634	0.0298913	0.253054	1445	CSK	1
GOBP:0007172	signal complex assembly	1.44554	0.0812379	0.430748	6714/4690/5829/23542	SRC/NCK1/PXN/MAPK8IP2	4
GOBP:0040018	positive regulation of multicellular organism growth	1.44547	0.0520607	0.345534	51738/5454/6777/1435/3481/1735/55636/2688/5449/2692/8195/5357/1385/2844/6608/585/25836	GHRL/POU3F2/STAT5B/CSF1/IGF2/DIO3/CHD7/GH1/POU1F1/GHRHR/MKKS/PLS1/CREB1/GPR21/SMO/BBS4/NIPBL	17
R-HSA-76009	Platelet Aggregation (Plug Formation)	1.44465	0.0689655	0.394841	2812/2811/4352	GP1BB/GP1BA/MPL	3
GOBP:0032874	positive regulation of stress-activated MAPK cascade	1.44451	0.0643154	0.380458	54910/5610/23008/9344/10550/64170/55801/23542	SEMA4C/EIF2AK2/KLHDC10/TAOK2/ARL6IP5/CARD9/IL26/MAPK8IP2	8
hsa05164	Influenza A	1.44419	0.0097629	0.137966	6772/3716/10379/6773/7297/3455/3460/7098/7113/1147/581/6041/3127/148022/3553/841/7099/8503/5610/3122/6352/637/5371/3661/5295/3836/7416/7132/83447/64135/9641/3454/4599/3551	STAT1/JAK1/IRF9/STAT2/TYK2/IFNAR2/IFNGR2/TLR3/TMPRSS2/CHUK/BAX/RNASEL/HLA-DRB5/TICAM1/IL1B/CASP8/TLR4/PIK3R3/EIF2AK2/HLA-DRA/CCL5/BID/PML/IRF3/PIK3R1/KPNA1/VDAC1/TNFRSF1A/SLC25A31/IFIH1/IKBKE/IFNAR1/MX1/IKBKB	34
GOBP:0018108	peptidyl-tyrosine phosphorylation	1.44415	0.0194553	0.201928	3716/7297/1445/5609/6714/5580/57410/2042/25778/28996/5610/2043/1859/2044/558/2064/2324/2242/6416/79834/3791/6725/2046/2534/5649	JAK1/TYK2/CSK/MAP2K7/SRC/PRKCD/SCYL1/EPHA3/DSTYK/HIPK2/EIF2AK2/EPHA4/DYRK1A/EPHA5/AXL/ERBB2/FLT4/FES/MAP2K4/PEAK1/KDR/SRMS/EPHA8/FYN/RELN	25
GOBP:0002090	regulation of receptor internalization	1.44409	0.0689655	0.394841	375/10211/284654/6456	ARF1/FLOT1/RSPO1/SH3GL2	4
hsa04662	B cell receptor signaling pathway	1.4437	0.024619	0.225595	973/1147/3725/5336/3636/7410/8503/11025/118788/10859/23547/5295/8915/3551/5880/4773/5879/4793/10451/7409/974/2213/5532/5533/6655	CD79A/CHUK/JUN/PLCG2/INPPL1/VAV2/PIK3R3/LILRB3/PIK3AP1/LILRB1/LILRA4/PIK3R1/BCL10/IKBKB/RAC2/NFATC2/RAC1/NFKBIB/VAV3/VAV1/CD79B/FCGR2B/PPP3CB/PPP3CC/SOS2	25
GOBP:0070291	N-acylethanolamine metabolic process	1.44359	0.0439963	0.315812	51573/284161/222236	GDE1/GDPD1/NAPEPLD	3
GOBP:0051591	response to cAMP	1.4435	0.0375854	0.287169	6772/3725/5322/1843/3939/8061/1261/50506/1036/6678/133522/682	STAT1/JUN/PLA2G5/DUSP1/LDHA/FOSL1/CNGA3/DUOX2/CDO1/SPARC/PPARGC1B/BSG	12
GOBP:0010759	positive regulation of macrophage chemotaxis	1.44335	0.072523	0.409187	4192/2660/6352/1435/5919/59341/1432/1240	MDK/MSTN/CCL5/CSF1/RARRES2/TRPV4/MAPK14/CMKLR1	8
R-HSA-211981	Xenobiotics	1.44324	0.0666667	0.388714	57491/29785/100861540	AHRR/CYP2S1/CYP3A7-CYP3A51P	3
GOBP:0060135	maternal process involved in female pregnancy	1.44253	0.0593849	0.365466	3675/1828/8620/5066/1268/84868/1829/231/8398/3965/5997	ITGA3/DSG1/NPFF/PAM/CNR1/HAVCR2/DSG2/AKR1B1/PLA2G6/LGALS9/RGS2	11
R-HSA-8940973	RUNX2 regulates osteoblast differentiation	1.44231	0.0796731	0.427064	6714/3280/4094/2737/632	SRC/HES1/MAF/GLI3/BGLAP	5
GOBP:0014719	skeletal muscle satellite cell activation	1.44187	0.0326087	0.268276	84466/7476	MEGF10/WNT7A	2
GOBP:0031663	lipopolysaccharide-mediated signaling pathway	1.44134	0.0510315	0.342428	148022/3553/7099/923/6352/3661/8915/4846/929/6348/3929/1432	TICAM1/IL1B/TLR4/CD6/CCL5/IRF3/BCL10/NOS3/CD14/CCL3/LBP/MAPK14	12
GOBP:0021549	cerebellum development	1.4406	0.0353881	0.276391	57502/54910/2296/23385/8455/7157/3746/6752/5802/5764/1902/9001/51150/4009/2636/2213/4204/3184	NLGN4X/SEMA4C/FOXC1/NCSTN/ATRN/TP53/KCNC1/SSTR2/PTPRS/PTN/LPAR1/HAP1/SDF4/LMX1A/GBX1/FCGR2B/MECP2/HNRNPD	18
GOBP:0003344	pericardium morphogenesis	1.44014	0.0771456	0.420266	57057/653/655	TBX20/BMP5/BMP7	3
R-HSA-9017802	Noncanonical activation of NOTCH3	1.43993	0.0467461	0.326084	4854/23385/55851	NOTCH3/NCSTN/PSENEN	3
GOBP:1902476	chloride transmembrane transport	1.43969	0.0145985	0.172239	7439/2561/1811/23155/2556/6557/5349/2555/144453/25932/2557/54102/26285/5172/1186/338440/6521/441509/9635/2560/6507/203859/57719/1836/55107/200959/2554/2741/56996/2743/53405/6560/8001/2569/1080/1180/1188/1193/94015/65010	BEST1/GABRB2/SLC26A3/CLCC1/GABRA3/SLC12A1/FXYD3/GABRA2/BEST3/CLIC4/GABRA4/CLIC6/CLDN17/SLC26A4/CLCN7/ANO9/SLC4A1/GLRA4/CLCA2/GABRB1/SLC1A3/ANO5/ANO8/SLC26A2/ANO1/GABRR3/GABRA1/GLRA1/SLC12A9/GLRB/CLIC5/SLC12A4/GLRA3/GABRR1/CFTR/CLCN1/CLCNKB/CLIC2/TTYH2/SLC26A6	40
GOBP:0050877	nervous system process	1.43835	0.045977	0.324188	2561/2556/2555/2557/89832/200909/441509/54729/2560/1135/200959/2554/1142/2741/2743/1136/1144/8001/2569/1145/3767/285242	GABRB2/GABRA3/GABRA2/GABRA4/CHRFAM7A/HTR3D/GLRA4/NKX1-1/GABRB1/CHRNA2/GABRR3/GABRA1/CHRNB3/GLRA1/GLRB/CHRNA3/CHRND/GLRA3/GABRR1/CHRNE/KCNJ11/HTR3E	22
GOBP:0008631	intrinsic apoptotic signaling pathway in response to oxidative stress	1.43807	0.0827375	0.433319	5580/5371/10550/4217/5163/3717	PRKCD/PML/ARL6IP5/MAP3K5/PDK1/JAK2	6
GOBP:0090331	negative regulation of platelet aggregation	1.43759	0.0764588	0.419776	170692/5580/634/10019/114897/5592	ADAMTS18/PRKCD/CEACAM1/SH2B3/C1QTNF1/PRKG1	6
GOBP:0048302	regulation of isotype switching to IgG isotypes	1.43723	0.0335145	0.271099	9466/50943	IL27RA/FOXP3	2
R-HSA-8964046	VLDL clearance	1.43656	0.0335145	0.271099	51599/346	LSR/APOC4	2
GOBP:0010881	regulation of cardiac muscle contraction by regulation of the release of sequestered calcium ion	1.43614	0.063762	0.378898	817/845/55151/5350/808/477/3270/6546/79041/6262/1193/5566/2946/2281/287/1756/775	CAMK2D/CASQ2/TMEM38B/PLN/CALM3/ATP1A2/HRC/SLC8A1/TMEM38A/RYR2/CLIC2/PRKACA/GSTM2/FKBP1B/ANK2/DMD/CACNA1C	17
GOBP:0045671	negative regulation of osteoclast differentiation	1.43588	0.0619098	0.372943	4763/7098/6422/7099/11025/5295/6348/9935/9290	NF1/TLR3/SFRP1/TLR4/LILRB3/PIK3R1/CCL3/MAFB/GPR55	9
GOBP:0009972	cytidine deamination	1.43588	0.0764588	0.419776	140564/81602/10930	APOBEC3D/CDADC1/APOBEC2	3
GOBP:0010880	regulation of release of sequestered calcium ion into cytosol by sarcoplasmic reticulum	1.43581	0.06639	0.387631	817/845/5144/6717/55636/808/3270	CAMK2D/CASQ2/PDE4D/SRI/CHD7/CALM3/HRC	7
R-HSA-209968	Thyroxine biosynthesis	1.43563	0.0494959	0.336084	389434/50506	IYD/DUOX2	2
GOBP:0003300	cardiac muscle hypertrophy	1.43477	0.0870406	0.445477	3066/3357/3952/7074/8557/8048/6262	HDAC2/HTR2B/LEP/TIAM1/TCAP/CSRP3/RYR2	7
hsa04610	Complement and coagulation cascades	1.4339	0.02457	0.225595	5104/727/462/10878/2244/3689/2149/733/7448/3053/1604/5340/3078/725/718/1191/3687/5627/3075/3426/5327/716/722/719/2266/5054/730/2159/1380/624/5345/4179/714/4153/1675/3818/2162/10544/2/5648	SERPINA5/C5/SERPINC1/CFHR3/FGB/ITGB2/F2R/C8G/VTN/SERPIND1/CD55/PLG/CFHR1/C4BPB/C3/CLU/ITGAX/PROS1/CFH/CFI/PLAT/C1S/C4BPA/C3AR1/FGG/SERPINE1/C7/F10/CR2/BDKRB2/SERPINF2/CD46/C1QC/MBL2/CFD/KLKB1/F13A1/PROCR/A2M/MASP1	40
GOBP:0051932	synaptic transmission, GABAergic	1.43368	0.0766088	0.419776	2561/2556/2555/2557	GABRB2/GABRA3/GABRA2/GABRA4	4
GOBP:0042403	thyroid hormone metabolic process	1.43323	0.0781099	0.422726	389434/1735/1733/27284	IYD/DIO3/DIO1/SULT1B1	4
GOBP:0043305	negative regulation of mast cell degranulation	1.4332	0.0747126	0.416508	3598/2294/3162/3965/11314	IL13RA2/FOXF1/HMOX1/LGALS9/CD300A	5
GOBP:0007182	common-partner SMAD protein phosphorylation	1.43314	0.0747126	0.416508	6711/5371/4087	SPTBN1/PML/SMAD2	3
GOBP:0048477	oogenesis	1.43268	0.0612903	0.371566	8085/6714/56776/6875/4192/1730/645832/5764/346673/84072	KMT2D/SRC/FMN2/TAF4B/MDK/DIAPH2/SEBOX/PTN/STRA8/HORMAD1	10
GOBP:0050919	negative chemotaxis	1.43266	0.0490731	0.334144	54910/223117/10507/10509/3685/56920/64218/6585/10501/7869/654429/10512/6405/1946/55558/5154/9353/10371/23767	SEMA4C/SEMA3D/SEMA4D/SEMA4B/ITGAV/SEMA3G/SEMA4A/SLIT1/SEMA6B/SEMA3B/LRTM2/SEMA3C/SEMA3F/EFNA5/PLXNA3/PDGFA/SLIT2/SEMA3A/FLRT3	19
GOBP:2000060	positive regulation of ubiquitin-dependent protein catabolic process	1.43204	0.0758048	0.418027	28952/11236/5728/57154	CCDC22/RNF139/PTEN/SMURF1	4
GOBP:1900017	positive regulation of cytokine production involved in inflammatory response	1.43116	0.06639	0.387631	148022/7099/923/64581/53342/4615/84818/26060	TICAM1/TLR4/CD6/CLEC7A/IL17D/MYD88/IL17RC/APPL1	8
GOBP:0051489	regulation of filopodium assembly	1.43111	0.0776302	0.422099	7226/2596/9513/55607/382/64284/26051	TRPM2/GAP43/FXR2/PPP1R9A/ARF6/RAB17/PPP1R16B	7
GOBP:0046886	positive regulation of hormone biosynthetic process	1.43055	0.0344203	0.273505	405	ARNT	1
GOBP:0030888	regulation of B cell proliferation	1.42993	0.0513291	0.342833	22806	IKZF3	1
GOBP:0043542	endothelial cell migration	1.42938	0.0639659	0.379057	6772/5728/3689/4846/8829/1012/2191/5829/5175/25	STAT1/PTEN/ITGB2/NOS3/NRP1/CDH13/FAP/PXN/PECAM1/ABL1	10
GOBP:0032957	inositol trisphosphate metabolic process	1.42804	0.0344203	0.273505	253430/3705	IPMK/ITPK1	2
R-HSA-388841	Costimulation by the CD28 family	1.42797	0.0819672	0.43264	23308/8503/29851/5781/8764	ICOSLG/PIK3R3/ICOS/PTPN11/TNFRSF14	5
GOBP:0051124	synaptic growth at neuromuscular junction	1.42794	0.0751174	0.416508	351/4038/85358	APP/LRP4/SHANK3	3
GOBP:0010891	negative regulation of sequestering of triglyceride	1.42784	0.0751174	0.416508	57104/5465/114882	PNPLA2/PPARA/OSBPL8	3
GOBP:0001568	blood vessel development	1.42769	0.0458613	0.324188	5626/634/4208/57534/11277/2294/28982/269/1399/64220/1289/7048/653275/1717/9693/2308/55997/2889/6997/1046/196/84168	PROP1/CEACAM1/MEF2C/MIB1/TREX1/FOXF1/FLVCR1/AMHR2/CRKL/STRA6/COL5A1/TGFBR2/CFC1B/DHCR7/RAPGEF2/FOXO1/CFC1/RAPGEF1/TDGF1/CDX4/AHR/ANTXR1	22
GOBP:1904141	positive regulation of microglial cell migration	1.42672	0.0819672	0.43264	1524/1435/6348	CX3CR1/CSF1/CCL3	3
GOBP:0007229	integrin-mediated signaling pathway	1.42672	0.0217918	0.212071	3675/6714/3688/55612/959/7791/3655/3673/22801/3689/634/3680/3691/3685/3693/3696/7094/5781/9510/5764/8829/4185/10451/7409/3682/1793/2268/3909/3687/3683/8613/25/5587/5354	ITGA3/SRC/ITGB1/FERMT1/CD40LG/ZYX/ITGA6/ITGA2/ITGA11/ITGB2/CEACAM1/ITGA9/ITGB4/ITGAV/ITGB5/ITGB8/TLN1/PTPN11/ADAMTS1/PTN/NRP1/ADAM11/VAV3/VAV1/ITGAE/DOCK1/FGR/LAMA3/ITGAX/ITGAL/PLPP3/ABL1/PRKD1/PLP1	34
GOBP:0048557	embryonic digestive tract morphogenesis	1.42661	0.0675105	0.390701	58495/2737/6943/348093/2294/2255/3398/6469/6932/25836	OVOL2/GLI3/TCF21/RBPMS2/FOXF1/FGF10/ID2/SHH/TCF7/NIPBL	10
GOBP:0021983	pituitary gland development	1.42645	0.0645161	0.380855	3516/657/9241/7080/190/8820/2255/8022/1385/6299/2735/9095/6658	RBPJ/BMPR1A/NOG/NKX2-1/NR0B1/HESX1/FGF10/LHX3/CREB1/SALL1/GLI1/TBX19/SOX3	13
GOBP:0007178	transmembrane receptor protein serine/threonine kinase signaling pathway	1.42605	0.0894942	0.450782	91/4052/1432/92/8852/93	ACVR1B/LTBP1/MAPK14/ACVR2A/AKAP4/ACVR2B	6
GOBP:0060037	pharyngeal system development	1.42552	0.0675105	0.390701	53820/653/655/90/4824/51804/6495	RIPPLY3/BMP5/BMP7/ACVR1/NKX3-1/SIX4/SIX1	7
GOBP:0071502	cellular response to temperature stimulus	1.42546	0.0751174	0.416508	7226/3357	TRPM2/HTR2B	2
GOBP:0045590	negative regulation of regulatory T cell differentiation	1.42512	0.0751174	0.416508	3659/4192/3902/1493	IRF1/MDK/LAG3/CTLA4	4
GOBP:0071803	positive regulation of podosome assembly	1.42447	0.083501	0.434653	6714/50807	SRC/ASAP1	2
GOBP:0090200	positive regulation of release of cytochrome c from mitochondria	1.42399	0.0680128	0.391741	10105/581/664/637/572/26355/7157/638/8739/27113/57539/4318/90427/8398/27141	PPIF/BAX/BNIP3/BID/BAD/FAM162A/TP53/BIK/HRK/BBC3/WDR35/MMP9/BMF/PLA2G6/CIDEB	15
hsa04912	GnRH signaling pathway	1.42281	0.0207065	0.208221	5609/6714/3725/5331/817/5580/5337/2797/5332/100137049/111/108/112/8681/776/2796/4214/10746/6416/1432/808/5599/5321/5603/810/2776/5338/6655/3709/114/779/107/3265	MAP2K7/SRC/JUN/PLCB3/CAMK2D/PRKCD/PLD1/GNRH2/PLCB4/PLA2G4B/ADCY5/ADCY2/ADCY6/JMJD7-PLA2G4B/CACNA1D/GNRH1/MAP3K1/MAP3K2/MAP2K4/MAPK14/CALM3/MAPK8/PLA2G4A/MAPK13/CALML3/GNAQ/PLD2/SOS2/ITPR2/ADCY8/CACNA1S/ADCY1/HRAS	33
GOBP:0071727	cellular response to triacyl bacterial lipopeptide	1.42262	0.0362319	0.280592	7096/929	TLR1/CD14	2
GOBP:0061626	pharyngeal arch artery morphogenesis	1.42259	0.0909091	0.452702	657/3280/9241/221395	BMPR1A/HES1/NOG/ADGRF5	4
hsa04742	Taste transduction	1.42221	0.029656	0.251561	50837/2556/6326/6335/29850/2555/6340/259289/2557/3352/112/5726/259292/5153/200909/3350/259287/2784/6328/5028/6338/54429/2554/8645/259293/50836/114/5030/83756/50831/196883/2914/9568/285242/259285	TAS2R7/GABRA3/SCN2A/SCN9A/TRPM5/GABRA2/SCNN1G/TAS2R43/GABRA4/HTR1D/ADCY6/TAS2R38/TAS2R46/PDE1B/HTR3D/HTR1A/TAS2R41/GNB3/SCN3A/P2RY1/SCNN1B/TAS2R5/GABRA1/KCNK5/TAS2R30/TAS2R8/ADCY8/P2RY4/TAS1R3/TAS2R3/ADCY4/GRM4/GABBR2/HTR3E/TAS2R39	35
GOBP:0008360	regulation of cell shape	1.422	0.0133333	0.164044	6285/55742/10395/57619/10672/1613/23370/10507/310/54014/50848/161176/3689/1690/79784/84948/11151/9344/11149/23654/2768/752/55023/64218/5764/6348/5880/1902/22836/5962/2242/5879/10154/89846/3791/5361/9368/55660/2534/29984/5028/2268/2245/6357/8153/6369/388/ 445815/5364/55558/4651/23136/1398/1739/221061/6284/57464/4628	S100B/PARVA/DLC1/SHROOM3/GNA13/DAPK3/ARHGEF18/SEMA4D/ANXA7/BRWD1/F11R/SYNE3/ITGB2/COCH/MYH14/TIGD5/CORO1A/TAOK2/BVES/PLXNB2/GNA12/FMNL1/PHIP/SEMA4A/PTN/CCL3/RAC2/LPAR1/RHOBTB3/RDX/FES/RAC1/PLXNC1/FGD3/KDR/PLXNA1/SLC9A3R1/PRPF40A/FYN/RHOD/P2RY1/FGR/FGD1/CCL13/RND2/CCL24/RHOB/AKAP-2/PLXNB1/PLXNA3/MYO10/EPB41L3/CRK/DLG1/FAM171A1/S100A13/STRIP2/MYH10	58
hsa05418	Fluid shear stress and atherosclerosis	1.42107	0.0187166	0.196168	9817/7184/5609/6714/1147/3725/7850/5563/657/6885/2817/6385/445/3553/2939/8503/1843/7412/857/27035/7157/5295/3685/4208/4846/7132/59341/3551/5880/653689/3554/5879/6416/3791/90/2941/1432/808/4217/5599	KEAP1/HSP90B1/MAP2K7/SRC/CHUK/JUN/IL1R2/PRKAA2/BMPR1A/MAP3K7/GPC1/SDC4/ASS1/IL1B/GSTA2/PIK3R3/DUSP1/VCAM1/CAV1/NOX1/TP53/PIK3R1/ITGAV/MEF2C/NOS3/TNFRSF1A/TRPV4/IKBKB/RAC2/GSTT2B/IL1R1/RAC1/MAP2K4/KDR/ACVR1/GSTA4/MAPK14/CALM3/MAP3K5/MAPK8	40
R-HSA-1489509	DAG and IP3 signaling	1.42089	0.0795019	0.426574	5580/10768/3709	PRKCD/AHCYL1/ITPR2	3
GOBP:0010469	regulation of signaling receptor activity	1.42087	0.0845214	0.437665	5580/10013/5144/5028/2213/23542/5054/1081/3146/5526	PRKCD/HDAC6/PDE4D/P2RY1/FCGR2B/MAPK8IP2/SERPINE1/CGA/HMGB1/PPP2R5B	10
GOBP:0046856	phosphatidylinositol dephosphorylation	1.42049	0.0781415	0.422726	5728/3636/8897/9107/8867/4952/8898	PTEN/INPPL1/MTMR3/MTMR6/SYNJ1/OCRL/MTMR2	7
R-HSA-5688849	Defective CSF2RB causes pulmonary surfactant metabolism dysfunction 5 (SMDP5)	1.42044	0.0389493	0.293909	1438/729238	CSF2RA/SFTPA2	2
R-HSA-5688890	Defective CSF2RA causes pulmonary surfactant metabolism dysfunction 4 (SMDP4)	1.42044	0.0389493	0.293909	1438/729238	CSF2RA/SFTPA2	2
GOBP:0002385	mucosal immune response	1.42036	0.0795019	0.426574	163702/56957	IFNLR1/OTUD7B	2
R-HSA-422085	Synthesis, secretion, and deacylation of Ghrelin	1.42022	0.0808383	0.429742	28972/43/2688/7941/2641/3479	SPCS1/ACHE/GH1/PLA2G7/GCG/IGF1	6
GOBP:0046628	positive regulation of insulin receptor signaling pathway	1.41981	0.0710498	0.403529	6714/3952/3630/5781/3481/64710/80318/114882/183/6653/23411	SRC/LEP/INS/PTPN11/IGF2/NUCKS1/GKAP1/OSBPL8/AGT/SORL1/SIRT1	11
R-HSA-1566977	Fibronectin matrix formation	1.4192	0.0779343	0.422245	3688/4680/634/1088	ITGB1/CEACAM6/CEACAM1/CEACAM8	4
R-HSA-420029	Tight junction interactions	1.41896	0.0808383	0.429742	23562/50848/26285/56288/84612/5584/10686	CLDN14/F11R/CLDN17/PARD3/PARD6B/PRKCI/CLDN16	7
GOBP:0035265	organ growth	1.41838	0.0858245	0.440573	57502/4087/5781	NLGN4X/SMAD2/PTPN11	3
GOBP:0060019	radial glial cell differentiation	1.41791	0.0798122	0.427165	80045/2255	GPR157/FGF10	2
GOBP:0070383	DNA cytosine deamination	1.41775	0.0848303	0.437837	140564/81602	APOBEC3D/CDADC1	2
hsa00590	Arachidonic acid metabolism	1.41771	0.0351474	0.275617	5320/5322/84647/874/4056/100137049/493869/1559/247/8681/5742/1579/5319/5321/5743/113612/11283/8398/1557/2053/257202/1571/4048/123745/4051/81579	PLA2G2A/PLA2G5/PLA2G12B/CBR3/LTC4S/PLA2G4B/GPX8/CYP2C9/ALOX15B/JMJD7-PLA2G4B/PTGS1/CYP4A11/PLA2G1B/PLA2G4A/PTGS2/CYP2U1/CYP4F8/PLA2G6/CYP2C19/EPHX2/GPX6/CYP2E1/LTA4H/PLA2G4E/CYP4F3/PLA2G12A	26
hsa04670	Leukocyte transendothelial migration	1.41707	0.0213568	0.210172	3688/5908/9075/49861/5336/23562/7410/8503/50848/3689/58494/7408/7412/4301/9073/5295/100132463/4267/5906/5781/7122/29895/26285/5880/5879/5010/10451/1432/10411/83700/7409/5603/5829/4318/4689/3683/5175/3702/2771/10398/137075/4633/11069/1496	ITGB1/RAP1B/CLDN2/CLDN20/PLCG2/CLDN14/VAV2/PIK3R3/F11R/ITGB2/JAM2/VASP/VCAM1/AFDN/CLDN8/PIK3R1/CLDN24/CD99/RAP1A/PTPN11/CLDN5/MYLPF/CLDN17/RAC2/RAC1/CLDN11/VAV3/MAPK14/RAPGEF3/JAM3/VAV1/MAPK13/PXN/MMP9/NCF4/ITGAL/PECAM1/ITK/GNAI2/MYL9/CLDN23/MYL2/RAPGEF4/CTNNA2	44
GOBP:0051668	localization within membrane	1.4168	0.0398551	0.297881	254263/5879/1012	CNIH2/RAC1/CDH13	3
R-HSA-1855204	Synthesis of IP3 and IP4 in the cytosol	1.41664	0.0885312	0.449604	3706/5728/3705/122618/8867/4952	ITPKA/PTEN/ITPK1/PLD4/SYNJ1/OCRL	6
GOBP:0035360	positive regulation of peroxisome proliferator activated receptor signaling pathway	1.41545	0.0933852	0.45871	2874/55252/55885/3952/247	GPS2/ASXL2/LMO3/LEP/ALOX15B	5
hsa05152	Tuberculosis	1.41528	0.00972222	0.137966	6772/3716/3588/3460/6714/7879/7096/817/1054/26253/581/3586/3127/972/3553/841/7099/3122/3689/114609/637/23545/572/64581/11151/8915/54106/929/7132/7421/64170/5869/3929/4615/3443/30835/1432/808/5599/3440/3439/718/3916/5603/2213/5532/3687/2209/810/5533/1385	STAT1/JAK1/IL10RB/IFNGR2/SRC/RAB7A/TLR1/CAMK2D/CEBPG/CLEC4E/BAX/IL10/HLA-DRB5/CD74/IL1B/CASP8/TLR4/HLA-DRA/ITGB2/TIRAP/BID/ATP6V0A2/BAD/CLEC7A/CORO1A/BCL10/TLR9/CD14/TNFRSF1A/VDR/CARD9/RAB5B/LBP/MYD88/IFNA6/CD209/MAPK14/CALM3/MAPK8/IFNA2/IFNA1/C3/LAMP1/MAPK13/FCGR2B/PPP3CB/ITGAX/FCGR1A/CALML3/PPP3CC/CREB1	51
GOBP:0071314	cellular response to cocaine	1.41515	0.0425725	0.310815	1392	CRH	1
GOBP:0046929	negative regulation of neurotransmitter secretion	1.415	0.0826291	0.433098	4763/7779/25953	NF1/SLC30A1/PNKD	3
GOBP:0001775	cell activation	1.41442	0.0878244	0.448214	7096/6348/7076/5154/57152/3479/100133941	TLR1/CCL3/TIMP1/PDGFA/SLURP1/IGF1/CD24	7
GOBP:0034695	response to prostaglandin E	1.41418	0.0928433	0.457174	7049/6363/2796/84687/6366/1236	TGFBR3/CCL19/GNRH1/PPP1R9B/CCL21/CCR7	6
GOBP:1901388	regulation of transforming growth factor beta activation	1.41331	0.0826291	0.433098	4052/3685/3696/2615	LTBP1/ITGAV/ITGB8/LRRC32	4
GOBP:0071657	positive regulation of granulocyte colony-stimulating factor production	1.413	0.0434783	0.31451	85480	TSLP	1
GOBP:0097028	dendritic cell differentiation	1.41284	0.0915493	0.454395	7226/10859/558	TRPM2/LILRB1/AXL	3
GOBP:1900453	negative regulation of long-term synaptic depression	1.41219	0.0452899	0.321553	177/134	AGER/ADORA1	2
GOBP:0071360	cellular response to exogenous dsRNA	1.4118	0.0799585	0.42768	7098/85364/79594/10211/857/3661/64135	TLR3/ZCCHC3/MUL1/FLOT1/CAV1/IRF3/IFIH1	7
R-HSA-1660514	Synthesis of PIPs at the Golgi membrane	1.41125	0.0888224	0.449919	375/5297/4952/5298/7179	ARF1/PI4KA/OCRL/PI4KB/TPTE	5
GOBP:0034465	response to carbon monoxide	1.41104	0.0461957	0.324899	3586/6647	IL10/SOD1	2
GOBP:0032100	positive regulation of appetite	1.4105	0.0586618	0.363859	51738/4988/4852	GHRL/OPRM1/NPY	3
GOBP:1904891	positive regulation of excitatory synapse assembly	1.41023	0.0461957	0.324899	7476/64218	WNT7A/SEMA4A	2
GOBP:0070266	necroptotic process	1.40914	0.0855333	0.439342	7098/253430/10105/148022/7099/3705/192111/7157/929	TLR3/IPMK/PPIF/TICAM1/TLR4/ITPK1/PGAM5/TP53/CD14	9
GOBP:2000669	negative regulation of dendritic cell apoptotic process	1.40852	0.0925747	0.457094	6363/10859/558/6366/1236	CCL19/LILRB1/AXL/CCL21/CCR7	5
GOBP:0043409	negative regulation of MAPK cascade	1.40577	0.0743889	0.416508	4763/5027/1843/1942/857	NF1/P2RX7/DUSP1/EFNA1/CAV1	5
GOBP:0006816	calcium ion transport	1.40537	0.0315421	0.261839	54836/1234/7226/774/10800/10268/6352/116443/10368/857/10266/11151/1230/5350/6355/776/6717/24145/59341/6348/7421	BSPRY/CCR5/TRPM2/CACNA1B/CYSLTR1/RAMP3/CCL5/GRIN3A/CACNG3/CAV1/RAMP2/CORO1A/CCR1/PLN/CCL8/CACNA1D/SRI/PANX1/TRPV4/CCL3/VDR	21
GOBP:0090400	stress-induced premature senescence	1.40504	0.060495	0.368316	1026/1432/23411	CDKN1A/MAPK14/SIRT1	3
hsa01521	EGFR tyrosine kinase inhibitor resistance	1.40503	0.031653	0.26225	3716/4763/6714/5728/3570/5336/581/1978/8503/572/6464/5295/558/2064/53358/56034/3791/598/2309	JAK1/NF1/SRC/PTEN/IL6R/PLCG2/BAX/EIF4EBP1/PIK3R3/BAD/SHC1/PIK3R1/AXL/ERBB2/SHC3/PDGFC/KDR/BCL2L1/FOXO3	19
GOBP:0050732	negative regulation of peptidyl-tyrosine phosphorylation	1.40458	0.0965795	0.464121	5580/6422/10507	PRKCD/SFRP1/SEMA4D	3
GOBP:0001887	selenium compound metabolic process	1.40451	0.060495	0.368316	7296/22928	TXNRD1/SEPHS2	2
GOBP:0072136	metanephric mesenchymal cell proliferation involved in metanephros development	1.40387	0.048913	0.333985	6772	STAT1	1
R-HSA-446107	Type I hemidesmosome assembly	1.40378	0.048913	0.333985	977/3691	CD151/ITGB4	2
GOBP:0032732	positive regulation of interleukin-1 production	1.40358	0.048913	0.333985	3066/7099/84868	HDAC2/TLR4/HAVCR2	3
GOBP:0070293	renal absorption	1.40346	0.0882629	0.448942	3043/9368	HBB/SLC9A3R1	2
hsa05160	Hepatitis C	1.40293	0.0146667	0.172315	6772/3716/10379/6773/7297/3455/7098/1147/9075/49861/581/23562/6041/5515/1026/148022/841/8503/5610/5465/637/572/9073/7157/3661/5295/100132463/7122/7132/5516/9641/3454/4599/3551/26285	STAT1/JAK1/IRF9/STAT2/TYK2/IFNAR2/TLR3/CHUK/CLDN2/CLDN20/BAX/CLDN14/RNASEL/PPP2CA/CDKN1A/TICAM1/CASP8/PIK3R3/EIF2AK2/PPARA/BID/BAD/CLDN8/TP53/IRF3/PIK3R1/CLDN24/CLDN5/TNFRSF1A/PPP2CB/IKBKE/IFNAR1/MX1/IKBKB/CLDN17	35
GOBP:0051208	sequestering of calcium ion	1.40255	0.0614115	0.371566	7184/845	HSP90B1/CASQ2	2
GOBP:1904184	positive regulation of pyruvate dehydrogenase activity	1.40232	0.0882629	0.448942	54704/333926	PDP1/PPM1J	2
GOBP:0000050	urea cycle	1.40203	0.0918164	0.455406	83884/445/162417/435/384/5009/10166	SLC25A2/ASS1/NAGS/ASL/ARG2/OTC/SLC25A15	7
GOBP:0009953	dorsal/ventral pattern formation	1.40184	0.0729847	0.411237	657/5626/4038/7476/57057/58495/9241/57453/79659/221833	BMPR1A/PROP1/LRP4/WNT7A/TBX20/OVOL2/NOG/DSCAML1/DYNC2H1/SP8	10
GOBP:0006687	glycosphingolipid metabolic process	1.40156	0.059887	0.366969	581/7357/129807/7368/339221/2720/80772/55627/51228/1390/10825/2583/57488/6609	BAX/UGCG/NEU4/UGT8/ENPP7/GLB1/CPTP/SMPD4/GLTP/CREM/NEU3/B4GALNT1/ESYT2/SMPD1	14
hsa04611	Platelet activation	1.4006	0.0218228	0.212071	6714/3688/5908/5331/5336/10672/2812/5332/3673/8503/2244/100137049/7408/2149/2811/111/5501/8673/108/5295/5906/340156/7094/4846/112/8681/23533/4638/5742	SRC/ITGB1/RAP1B/PLCB3/PLCG2/GNA13/GP1BB/PLCB4/ITGA2/PIK3R3/FGB/PLA2G4B/VASP/F2R/GP1BA/ADCY5/PPP1CC/VAMP8/ADCY2/PIK3R1/RAP1A/MYLK4/TLN1/NOS3/ADCY6/JMJD7-PLA2G4B/PIK3R5/MYLK/PTGS1	29
hsa04726	Serotonergic synapse	1.40042	0.0226415	0.218289	351/2787/5331/2561/774/3357/5332/1843/100137049/1644/111/1559/3352/247/8681/3781/776/3762/3361/200909/5742/3350/2560/94235/10411/2784/5321/6570/2790/5743/2776/3709/6532/121278/59345/2771/779/3265	APP/GNG5/PLCB3/GABRB2/CACNA1B/HTR2B/PLCB4/DUSP1/PLA2G4B/DDC/ADCY5/CYP2C9/HTR1D/ALOX15B/JMJD7-PLA2G4B/KCNN2/CACNA1D/KCNJ5/HTR5A/HTR3D/PTGS1/HTR1A/GABRB1/GNG8/RAPGEF3/GNB3/PLA2G4A/SLC18A1/GNG10/PTGS2/GNAQ/ITPR2/SLC6A4/TPH2/GNB4/GNAI2/CACNA1S/HRAS	38
GOBP:0042073	intraciliary transport	1.4003	0.0752688	0.416686	150082/11020/150737/28981/92104/55081/9742/57539/8100/6103/56912/90410/4117/11158/26146/8636/167691/89891/55764	LCA5L/IFT27/TTC30B/IFT81/TTC30A/IFT57/IFT140/WDR35/IFT88/RPGR/IFT46/IFT20/MAK/RABL2B/TRAF3IP1/SSNA1/LCA5/WDR34/IFT122	19
GOBP:2000391	positive regulation of neutrophil extravasation	1.39904	0.0909962	0.452702	4192/4267/3554/83692	MDK/CD99/IL1R1/CD99L2	4
GOBP:2000978	negative regulation of forebrain neuron differentiation	1.39854	0.0516304	0.343832	3280/388585	HES1/HES5	2
GOBP:0060054	positive regulation of epithelial cell proliferation involved in wound healing	1.39838	0.0992218	0.47131	7476/4321/90070/2255/8324	WNT7A/MMP12/LACRT/FGF10/FZD7	5
GOBP:0001505	regulation of neurotransmitter levels	1.39794	0.0525362	0.347531	2555/51222/1855	GABRA2/ZNF219/DVL1	3
GOBP:0001580	detection of chemical stimulus involved in sensory perception of bitter taste	1.39731	0.059887	0.366969	50837/259289/5304/5726/259292/4025/132112/259287/285093/1470/1472/5284/54429/259293/50836/83597/765	TAS2R7/TAS2R43/PIP/TAS2R38/TAS2R46/LPO/RTP1/TAS2R41/RTP5/CST2/CST4/PIGR/TAS2R5/TAS2R30/TAS2R8/RTP3/CA6	17
GOBP:0035970	peptidyl-threonine dephosphorylation	1.39692	0.0893043	0.450566	54704/5515/1843/9647/5516	PDP1/PPP2CA/DUSP1/PPM1F/PPP2CB	5
GOBP:1902474	positive regulation of protein localization to synapse	1.39655	0.0920188	0.455406	4137/22871	MAPT/NLGN1	2
hsa04270	Vascular smooth muscle contraction	1.39598	0.0205128	0.207607	5320/5331/94274/5580/10672/5322/136/10268/84647/5332/100137049/4879/111/5501/10266/108/2768/340156/112/8681/776/4638/185/1579/5319/183/5588/808/5321/796/810/2776/5592/3709/133/114/4882/10398/10335/779/8398/107	PLA2G2A/PLCB3/PPP1R14A/PRKCD/GNA13/PLA2G5/ADORA2B/RAMP3/PLA2G12B/PLCB4/PLA2G4B/NPPB/ADCY5/PPP1CC/RAMP2/ADCY2/GNA12/MYLK4/ADCY6/JMJD7-PLA2G4B/CACNA1D/MYLK/AGTR1/CYP4A11/PLA2G1B/AGT/PRKCQ/CALM3/PLA2G4A/CALCA/CALML3/GNAQ/PRKG1/ITPR2/ADM/ADCY8/NPR2/MYL9/MRVI1/CACNA1S/PLA2G6/ADCY1	42
GOBP:0007159	leukocyte cell-cell adhesion	1.39586	0.0743889	0.416508	3688/959/50848/3689/6352/7412/30835/3683/57126/5175/5788/337/7369/7264/6850/6093	ITGB1/CD40LG/F11R/ITGB2/CCL5/VCAM1/CD209/ITGAL/CD177/PECAM1/PTPRC/APOA4/UMOD/TSTA3/SYK/ROCK1	16
GOBP:0060312	regulation of blood vessel remodeling	1.39575	0.0543478	0.354111	634/2324	CEACAM1/FLT4	2
hsa05235	PD-L1 expression and PD-1 checkpoint pathway in cancer	1.39553	0.0267966	0.236708	6772/3716/3460/5728/1147/3725/148022/7099/8503/114609/5295/54106/5781/919/3551/4773/4615/27436/4793/1432/5588	STAT1/JAK1/IFNGR2/PTEN/CHUK/JUN/TICAM1/TLR4/PIK3R3/TIRAP/PIK3R1/TLR9/PTPN11/CD247/IKBKB/NFATC2/MYD88/EML4/NFKBIB/MAPK14/PRKCQ	21
GOBP:0061000	negative regulation of dendritic spine development	1.39522	0.0909962	0.452702	3066/50807/5802	HDAC2/ASAP1/PTPRS	3
GOBP:0061299	retina vasculature morphogenesis in camera-type eye	1.39509	0.0909962	0.452702	25932/8829/22899	CLIC4/NRP1/ARHGEF15	3
R-HSA-180024	DARPP-32 events	1.39484	0.0828905	0.433589	5515/5144/5141/5516/5532/5533/5142/5518/5573/5577	PPP2CA/PDE4D/PDE4A/PPP2CB/PPP3CB/PPP3CC/PDE4B/PPP2R1A/PRKAR1A/PRKAR2B	10
GOBP:1900165	negative regulation of interleukin-6 secretion	1.39462	0.0920121	0.455406	9466/55024/27202/26191/27178/23208	IL27RA/BANK1/C5AR2/PTPN22/IL37/SYT11	6
GOBP:0050890	cognition	1.39347	0.0559361	0.356764	4763/351/134/874/3122/3630/57477/6100/139411/84061	NF1/APP/ADORA1/CBR3/HLA-DRA/INS/SHROOM4/RP9/PTCHD1/MAGT1	10
R-HSA-1971475	A tetrasaccharide linker sequence is required for GAG synthesis	1.39297	0.0819502	0.43264	26229/1464/1462/2817/6385	B3GAT3/CSPG4/VCAN/GPC1/SDC4	5
R-HSA-3560801	Defective B3GAT3 causes JDSSDHD	1.39297	0.0819502	0.43264	26229/1464/1462/2817/6385	B3GAT3/CSPG4/VCAN/GPC1/SDC4	5
GOBP:0034123	positive regulation of toll-like receptor signaling pathway	1.3929	0.0669111	0.389608	7098/54106	TLR3/TLR9	2
GOBP:0038171	cannabinoid signaling pathway	1.39212	0.0552536	0.355048	1269/1268/9290	CNR2/CNR1/GPR55	3
GOBP:0060527	prostate epithelial cord arborization involved in prostate glandular acinus morphogenesis	1.3917	0.0909962	0.452702	6422/3239/10481/2099	SFRP1/HOXD13/HOXB13/ESR1	4
GOBP:0032237	activation of store-operated calcium channel activity	1.39155	0.0938967	0.458979	5336/100526772	PLCG2/STIMATE-MUSTN1	2
GOBP:0006968	cellular defense response	1.39132	0.0579545	0.361801	3688/1524/1234/5408/3823/136/8808/8061/8915/50852/3959/3929/7707/9437/5551	ITGB1/CX3CR1/CCR5/PNLIPRP2/KLRC3/ADORA2B/IL1RL2/FOSL1/BCL10/TRAT1/LGALS3BP/LBP/ZNF148/NCR1/PRF1	15
GOBP:2001183	negative regulation of interleukin-12 secretion	1.39121	0.0552536	0.355048	51311/10859	TLR8/LILRB1	2
GOBP:0010870	positive regulation of receptor biosynthetic process	1.3909	0.103113	0.48054	3066/10013/3717/3458/3202/1906/3065/10062	HDAC2/HDAC6/JAK2/IFNG/HOXA5/EDN1/HDAC1/NR1H3	8
GOBP:0061309	cardiac neural crest cell development involved in outflow tract morphogenesis	1.39055	0.0552536	0.355048	3280/182	HES1/JAG1	2
hsa05033	Nicotine addiction	1.3897	0.0591518	0.364862	2561/774/2556/2906/116443/2555/2557/2893/2560/2890/2902/200959/2554	GABRB2/CACNA1B/GABRA3/GRIN2D/GRIN3A/GABRA2/GABRA4/GRIA4/GABRB1/GRIA1/GRIN1/GABRR3/GABRA1	13
GOBP:0006957	complement activation, alternative pathway	1.38945	0.0939734	0.458979	727/733/5199/718/3075/730	C5/C8G/CFP/C3/CFH/C7	6
GOBP:0050772	positive regulation of axonogenesis	1.3892	0.0770065	0.419776	6794/4135/23654/140578/10154/7074/5361/114798/5364/55558/6091/9353/4747/396/9839/22906/51199	STK11/MAP6/PLXNB2/CHODL/PLXNC1/TIAM1/PLXNA1/SLITRK1/PLXNB1/PLXNA3/ROBO1/SLIT2/NEFL/ARHGDIA/ZEB2/TRAK1/NIN	17
R-HSA-446343	Localization of the PINCH-ILK-PARVIN complex to focal adhesions	1.38883	0.0552536	0.355048	55742/3688	PARVA/ITGB1	2
hsa04750	Inflammatory mediator regulation of TRP channels	1.38873	0.0225564	0.21796	6714/5331/817/5580/5336/3357/5332/3553/8503/100137049/111/5501/108/5295/2150/112/9311/8681/59341/3554/1579/1432/5588/808/5599/5321/5603/810/2776/41/3709	SRC/PLCB3/CAMK2D/PRKCD/PLCG2/HTR2B/PLCB4/IL1B/PIK3R3/PLA2G4B/ADCY5/PPP1CC/ADCY2/PIK3R1/F2RL1/ADCY6/ASIC3/JMJD7-PLA2G4B/TRPV4/IL1R1/CYP4A11/MAPK14/PRKCQ/CALM3/MAPK8/PLA2G4A/MAPK13/CALML3/GNAQ/ASIC1/ITPR2	31
GOBP:0070370	cellular heat acclimation	1.38845	0.091954	0.455406	3281/3304/5931/440498	HSBP1/HSPA1B/RBBP7/HSBP1L1	4
GOBP:0032692	negative regulation of interleukin-1 production	1.38781	0.0552536	0.355048	3586/634	IL10/CEACAM1	2
GOBP:0009651	response to salt stress	1.38737	0.102794	0.480082	581/310/7157	BAX/ANXA7/TP53	3
GOBP:0051897	positive regulation of protein kinase B signaling	1.38716	0.0136612	0.165112	6714/3688/4653/56005/1524/2651/152831/10253/10268/79727/8600/6363/2246/2248/3952/3630/118788/29851/1116/5295/6453/10565/5781/3481/558/10456/23533/389400/5008/50852/6348/5880/23551/2064/5879/2252/114882/2255/55801/2534/7409/1646/284/942/114897/27006/6366/9518/8822/10855	SRC/ITGB1/MYOC/MYDGF/CX3CR1/GCNT2/KLB/SPRY2/RAMP3/LIN28A/TNFSF11/CCL19/FGF1/FGF3/LEP/INS/PIK3AP1/ICOS/CHI3L1/PIK3R1/ITSN1/ARFGEF1/PTPN11/IGF2/AXL/HAX1/PIK3R5/GFRAL/OSM/TRAT1/CCL3/RAC2/RASD2/ERBB2/RAC1/FGF7/OSBPL8/FGF10/IL26/FYN/VAV1/AKR1C2/ANGPT1/CD86/C1QTNF1/FGF22/CCL21/GDF15/FGF17/HPSE	50
GOBP:0032286	central nervous system myelin maintenance	1.38681	0.071494	0.405244	5728/745/1191	PTEN/MYRF/CLU	3
GOBP:2000675	negative regulation of type B pancreatic cell apoptotic process	1.38655	0.0929119	0.457174	831/6431	CAST/SRSF6	2
GOBP:0009617	response to bacterium	1.38591	0.0331695	0.269842	22806/5408/664/132299/151887/55125/9227/2719/4781/857/7069/80740/1607/56977/79132/650/6767/761/55636/55024/2519/8029/2167/974/718/2213/6332/4023/254827/54757/654463/84166	IKZF3/PNLIPRP2/BNIP3/OCIAD2/CCDC80/CEP192/LRAT/GPC3/NFIB/CAV1/THRSP/LY6G6C/DGKB/STOX2/DHX58/BMP2/ST13/CA3/CHD7/BANK1/FUCA2/CUBN/FABP4/CD79B/C3/FCGR2B/SCN7A/LPL/NAALADL2/FAM20A/FER1L6/NLRC5	32
GOBP:0030183	B cell differentiation	1.3859	0.0354691	0.276691	4066/973/2874/3688/1054/5336/3516/959/3586/7412/5295/4189/222487/9734/8326/3589/5449/3443/9759/3440/3439/3087/974/6929/3452/7163/3445/3449/56832/5788/3451	LYL1/CD79A/GPS2/ITGB1/CEBPG/PLCG2/RBPJ/CD40LG/IL10/VCAM1/PIK3R1/DNAJB9/ADGRG3/HDAC9/FZD9/IL11/POU1F1/IFNA6/HDAC4/IFNA2/IFNA1/HHEX/CD79B/TCF3/IFNA21/TPD52/IFNA8/IFNA16/IFNK/PTPRC/IFNA17	31
GOBP:0009887	animal organ morphogenesis	1.38561	0.0263819	0.234256	3914/28959/55252/3918/3673/26033/3915/7424/126147/8455/100526694/3481/133584/650/5309/2054/8829/171023/7421/3574/3339/56034/51466/89884/1406/2245/80781/3909/8022/3687/4825/2313/5077/1948/5154/3265/9993/7089/8577/22854/22798/7088/7399/10319/6347/1874/1046/6850	LAMB3/TMEM176B/ASXL2/LAMC2/ITGA2/ATRNL1/LAMC1/VEGFC/NTN5/ATRN/MSANTD3-TMEFF1/IGF2/EGFLAM/BMP2/PITX3/STX2/NRP1/ASXL1/VDR/IL7/HSPG2/PDGFC/EVL/LHX4/CRX/FGD1/COL18A1/LAMA3/LHX3/ITGAX/NKX6-1/FLI1/PAX3/EFNB2/PDGFA/HRAS/DGCR2/TLE2/TMEFF1/NTNG1/LAMB4/TLE1/USH2A/LAMC3/CCL2/E2F4/CDX4/SYK	48
GOBP:0023035	CD40 signaling pathway	1.3854	0.0948276	0.459976	3688/959	ITGB1/CD40LG	2
GOBP:0060088	auditory receptor cell stereocilium organization	1.38537	0.0949949	0.460004	6647/4647/11078/9368/25861/643226/286262/10427/79955/161497	SOD1/MYO7A/TRIOBP/SLC9A3R1/WHRN/GRXCR2/TPRN/SEC24B/PDZD7/STRC	10
GOBP:2000301	negative regulation of synaptic vesicle exocytosis	1.38508	0.0724106	0.409187	5908/5906	RAP1B/RAP1A	2
R-HSA-5674135	MAP2K and MAPK activation	1.38449	0.0899242	0.450782	1445/6714/5908/2244/5906/408	CSK/SRC/RAP1B/FGB/RAP1A/ARRB1	6
R-HSA-6802948	Signaling by high-kinase activity BRAF mutants	1.38449	0.0899242	0.450782	1445/6714/5908/2244/5906/408	CSK/SRC/RAP1B/FGB/RAP1A/ARRB1	6
GOBP:0006910	phagocytosis, recognition	1.38329	0.109922	0.498737	575/948/3543/64581	ADGRB1/CD36/IGLL1/CLEC7A	4
GOBP:0009743	response to carbohydrate	1.38323	0.0970378	0.464895	5908/4131/3553/5906	RAP1B/MAP1B/IL1B/RAP1A	4
R-HSA-9014826	Interleukin-36 pathway	1.38277	0.0742438	0.416409	56300/8808/26525	IL36G/IL1RL2/IL36RN	3
GOBP:0035774	positive regulation of insulin secretion involved in cellular response to glucose stimulus	1.38181	0.0797414	0.427064	51738/5019/29085/572/1392/222546/6717/408/5879/55107/5532/54795/114/8398/2641/8938/7447/1080	GHRL/OXCT1/PHPT1/BAD/CRH/RFX6/SRI/ARRB1/RAC1/ANO1/PPP3CB/TRPM4/ADCY8/PLA2G6/GCG/BAIAP3/VSNL1/CFTR	18
R-HSA-418555	G alpha (s) signalling events	1.38121	0.03517	0.275617	6714/5138/2787/7432/10268/6019/10266/5144/6344/5140/5141/408/5151/5745/2784/2790/796/5729/114/59345/117579/2771/79924/107/2641/2788/2792/9340/799/5741/2783/5150	SRC/PDE2A/GNG5/VIP/RAMP3/RLN2/RAMP2/PDE4D/SCTR/PDE3B/PDE4A/ARRB1/PDE8A/PTH1R/GNB3/GNG10/CALCA/PTGDR/ADCY8/GNB4/RLN3/GNAI2/ADM2/ADCY1/GCG/GNG7/GNGT1/GLP2R/CALCR/PTH/GNB2/PDE7A	32
GOBP:0045582	positive regulation of T cell differentiation	1.3811	0.0850159	0.438137	8808/972/4192/572/27177/3574	IL1RL2/CD74/MDK/BAD/IL36B/IL7	6
GOBP:0035249	synaptic transmission, glutamatergic	1.38099	0.0625	0.375015	2897/254263/63908/2906/116443/2893/53358/2895/2890/2902/2894/1006/222256/23025	GRIK1/CNIH2/NAPB/GRIN2D/GRIN3A/GRIA4/SHC3/GRID2/GRIA1/GRIN1/GRID1/CDH8/CDHR3/UNC13A	14
GOBP:0070537	histone H2A K63-linked deubiquitination	1.38005	0.0588768	0.364439	10600/51720	USP16/UIMC1	2
GOBP:0007204	positive regulation of cytosolic calcium ion concentration	1.37956	0.0248042	0.226123	9170/51738/1524/1234/10672/10800/4828/948/2856/8620/2149/111/10134/1230/2150/3685/1238/57007/59341/1902/1604/185/10663/2696/5745/89869/183/10518/5028/796/2833/79608/114897/1240/5729/27202/54795/133/51024/25/3717/114/2099/5030/8398/3814/719/3060/1236/1043/100133941/624/799/23566/7225/1906/27/552/9034/3146/2864/1237/887/1233/1232/7224/147	LPAR2/GHRL/CX3CR1/CCR5/GNA13/CYSLTR1/NMB/CD36/GPR33/NPFF/F2R/ADCY5/BCAP31/CCR1/F2RL1/ITGAV/ACKR2/ACKR3/TRPV4/LPAR1/CD55/AGTR1/CXCR6/GIPR/PTH1R/PLCZ1/AGT/CIB2/P2RY1/CALCA/CXCR3/RIC3/C1QTNF1/CMKLR1/PTGDR/C5AR2/TRPM4/ADM/FIS1/ABL1/JAK2/ADCY8/ESR1/P2RY4/PLA2G6/KISS1/C3AR1/HCRT/CCR7/CD52/CD24/BDKRB2/CALCR/LPAR3/TRPC6/EDN1/ABL2/AVPR1A/CCRL2/HMGB1/FFAR1/CCR8/CCKBR/CCR4/CCR3/TRPC5/ADRA1B	67
GOBP:0061033	secretion by lung epithelial cell involved in lung growth	1.37943	0.0597826	0.366895	55151/2252/2255	TMEM38B/FGF7/FGF10	3
GOBP:0043434	response to peptide hormone	1.37942	0.0581655	0.362136	6772/6773	STAT1/STAT2	2
GOBP:0001845	phagolysosome assembly	1.37921	0.0769936	0.419776	5027/11151/4647	P2RX7/CORO1A/MYO7A	3
hsa04725	Cholinergic synapse	1.37893	0.0301887	0.253561	84699/2787/5331/817/774/1133/3759/5332/8503/111/108/5295/112/776/23533/814/43/1132/6572/94235/148327/2784/2534/60482/2790/2776/1385/3709/3717/3761/3785/114/59345/2771/9132/1136/779/107/3265	CREB3L3/GNG5/PLCB3/CAMK2D/CACNA1B/CHRM5/KCNJ2/PLCB4/PIK3R3/ADCY5/ADCY2/PIK3R1/ADCY6/CACNA1D/PIK3R5/CAMK4/ACHE/CHRM4/SLC18A3/GNG8/CREB3L4/GNB3/FYN/SLC5A7/GNG10/GNAQ/CREB1/ITPR2/JAK2/KCNJ4/KCNQ2/ADCY8/GNB4/GNAI2/KCNQ4/CHRNA3/CACNA1S/ADCY1/HRAS	39
GOBP:0030890	positive regulation of B cell proliferation	1.37854	0.0603352	0.3681	972/1026/148022/7099/114609/51293/4208/54106/10673/4773/3574/683/10451	CD74/CDKN1A/TICAM1/TLR4/TIRAP/CD320/MEF2C/TLR9/TNFSF13B/NFATC2/IL7/BST1/VAV3	13
GOBP:0010664	negative regulation of striated muscle cell apoptotic process	1.37792	0.0615942	0.371566	9531/655	BAG3/BMP7	2
GOBP:0035582	sequestering of BMP in extracellular matrix	1.37762	0.0797434	0.427064	4681/9350	NBL1/CER1	2
R-HSA-6785807	Interleukin-4 and Interleukin-13 signaling	1.3768	0.0466439	0.326084	3716/7297/7184/3561/3688/3570/1026/3689/7431/3934/3597/3566	JAK1/TYK2/HSP90B1/IL2RG/ITGB1/IL6R/CDKN1A/ITGB2/VIM/LCN2/IL13RA1/IL4R	12
GOBP:2001223	negative regulation of neuron migration	1.37589	0.0980789	0.467778	10718/2796/63923	NRG3/GNRH1/TNN	3
GOBP:0001757	somite specification	1.37571	0.100469	0.474841	23242/4223/92129	COBL/MEOX2/RIPPLY1	3
GOBP:0046545	development of primary female sexual characteristics	1.37514	0.101408	0.478303	91/1602	ACVR1B/DACH1	2
GOBP:0030947	regulation of vascular endothelial growth factor receptor signaling pathway	1.37472	0.0824931	0.433098	7424	VEGFC	1
GOBP:0002040	sprouting angiogenesis	1.37411	0.0895522	0.450782	55742/79733/7424/144455/10266/8829/2324/1012/57674/3791/284/84870/11082	PARVA/E2F8/VEGFC/E2F7/RAMP2/NRP1/FLT4/CDH13/RNF213/KDR/ANGPT1/RSPO3/ESM1	13
GOBP:0000187	activation of MAPK activity	1.37405	0.0245478	0.225595	5609/1464/5027/51738/136/1848/6885/727/972/2246/3553/7099/8567/7161/6464/9344/120892/5781/650/646643/389400/6647/408/1902/10746/6416/1849/5319/2255/183/1432	MAP2K7/CSPG4/P2RX7/GHRL/ADORA2B/DUSP6/MAP3K7/C5/CD74/FGF1/IL1B/TLR4/MADD/TP73/SHC1/TAOK2/LRRK2/PTPN11/BMP2/SBK2/GFRAL/SOD1/ARRB1/LPAR1/MAP3K2/MAP2K4/DUSP7/PLA2G1B/FGF10/AGT/MAPK14	31
GOBP:0010033	response to organic substance	1.37402	0.0813449	0.43078	3250/3725/7077/9619/10013/5515	HPR/JUN/TIMP2/ABCG1/HDAC6/PPP2CA	6
GOBP:0002741	positive regulation of cytokine secretion involved in immune response	1.37398	0.111861	0.501897	2150/8764/3098/1432	F2RL1/TNFRSF14/HK1/MAPK14	4
R-HSA-418592	ADP signalling through P2Y purinoceptor 1	1.37397	0.0884211	0.449312	6714/2787/2784/5028/2790/2776/59345/2769/2788/9630/2792/2783	SRC/GNG5/GNB3/P2RY1/GNG10/GNAQ/GNB4/GNA15/GNG7/GNA14/GNGT1/GNB2	12
R-HSA-2129379	Molecules associated with elastic fibres	1.37394	0.0843882	0.437665	3688/3685/3693/3696/650/655	ITGB1/ITGAV/ITGB5/ITGB8/BMP2/BMP7	6
GOBP:0019674	NAD metabolic process	1.3731	0.0986501	0.469715	133686/4190/349565/3939/55191/683/23057	NADK2/MDH1/NMNAT3/LDHA/NADSYN1/BST1/NMNAT2	7
GOBP:0072112	glomerular visceral epithelial cell differentiation	1.37296	0.112825	0.503004	28999/8842/2303/10409/100133941/5800	KLF15/PROM1/FOXC2/BASP1/CD24/PTPRO	6
GOBP:0046330	positive regulation of JNK cascade	1.37281	0.0363423	0.281192	7098/351/55504/177/60401/6363/28996/3553/7476/7099/114609/6386/27035/2150/7164/9344/54106/59341/64170/2324/153090/4217/2213/9479/10392/6366	TLR3/APP/TNFRSF19/AGER/EDA2R/CCL19/HIPK2/IL1B/WNT7A/TLR4/TIRAP/SDCBP/NOX1/F2RL1/TPD52L1/TAOK2/TLR9/TRPV4/CARD9/FLT4/DAB2IP/MAP3K5/FCGR2B/MAPK8IP1/NOD1/CCL21	26
hsa04614	Renin-angiotensin system	1.37273	0.0890774	0.450503	4012/5547/3817/185/116512/183/1636/5550/5476	LNPEP/PRCP/KLK2/AGTR1/MRGPRD/AGT/ACE/PREP/CTSA	9
GOBP:0034394	protein localization to cell surface	1.37232	0.0944386	0.459477	128869/10026/57154/382/2316/2252/5796/10516/2255/83700/284/79608/26088/57126	PIGU/PIGK/SMURF1/ARF6/FLNA/FGF7/PTPRK/FBLN5/FGF10/JAM3/ANGPT1/RIC3/GGA1/CD177	14
GOBP:0007379	segment specification	1.37225	0.112825	0.503004	648/22823/9935/3199	BMI1/MTF2/MAFB/HOXA2	4
hsa00562	Inositol phosphate metabolism	1.37184	0.038687	0.293225	3706/253430/5728/5331/5336/3636/51477/5332/8897/3705/23396/5288/5297/55586/9107/8867/5305/23007/4952/89869/8898/55361/5298/3613/3612	ITPKA/IPMK/PTEN/PLCB3/PLCG2/INPPL1/ISYNA1/PLCB4/MTMR3/ITPK1/PIP5K1C/PIK3C2G/PI4KA/MIOX/MTMR6/SYNJ1/PIP4K2A/PLCH1/OCRL/PLCZ1/MTMR2/PI4K2A/PI4KB/IMPA2/IMPA1	25
GOBP:0031622	positive regulation of fever generation	1.37159	0.103286	0.48054	3553/1268/5743	IL1B/CNR1/PTGS2	3
GOBP:0033004	negative regulation of mast cell activation	1.3713	0.103286	0.48054	1269/1268	CNR2/CNR1	2
hsa05133	Pertussis	1.37126	0.0398593	0.297881	3659/3725/3688/727/3586/148022/3553/7099/3689/114609/729238/3661/929/840/4615/1432/808/5599/725/1073/718/6372/5603/10392/810	IRF1/JUN/ITGB1/C5/IL10/TICAM1/IL1B/TLR4/ITGB2/TIRAP/SFTPA2/IRF3/CD14/CASP7/MYD88/MAPK14/CALM3/MAPK8/C4BPB/CFL2/C3/CXCL6/MAPK13/NOD1/CALML3	25
GOBP:1903142	positive regulation of establishment of endothelial barrier	1.37125	0.0996169	0.472521	50848/118/7122	F11R/ADD1/CLDN5	3
GOBP:0006858	extracellular transport	1.37064	0.0661232	0.386745	11060/7251	WWP2/TSG101	2
GOBP:0070434	positive regulation of nucleotide-binding oligomerization domain containing 2 signaling pathway	1.37044	0.0661232	0.386745	7099/3304	TLR4/HSPA1B	2
GOBP:0006850	mitochondrial pyruvate transmembrane transport	1.37025	0.0661232	0.386745	347411/51660	MPC1L/MPC1	2
R-HSA-418886	Netrin mediated repulsion signals	1.36994	0.067029	0.389822	6714/5781	SRC/PTPN11	2
GOBP:0046500	S-adenosylmethionine metabolic process	1.36933	0.101533	0.478303	635/27232/23743	BHMT/GNMT/BHMT2	3
GOBP:0048668	collateral sprouting	1.36926	0.10249	0.479711	10013/1855/1946/25/9839/51199	HDAC6/DVL1/EFNA5/ABL1/ZEB2/NIN	6
GOBP:0035813	regulation of renal sodium excretion	1.36919	0.0889093	0.449919	185/183	AGTR1/AGT	2
hsa04722	Neurotrophin signaling pathway	1.36905	0.0301887	0.253561	5609/3725/5908/817/5580/5336/581/8503/11213/572/7161/7157/6464/10603/5295/5906/5781/814/3551/4214/27018/53358/5879/6272/10019/4793/1432/808/2309/4217/5599/1399/10782/5603/397/810/6655/11108/25/9500/1398/3654/3265	MAP2K7/JUN/RAP1B/CAMK2D/PRKCD/PLCG2/BAX/PIK3R3/IRAK3/BAD/TP73/TP53/SHC1/SH2B2/PIK3R1/RAP1A/PTPN11/CAMK4/IKBKB/MAP3K1/BEX3/SHC3/RAC1/SORT1/SH2B3/NFKBIB/MAPK14/CALM3/FOXO3/MAP3K5/MAPK8/CRKL/ZNF274/MAPK13/ARHGDIB/CALML3/SOS2/PRDM4/ABL1/MAGED1/CRK/IRAK1/HRAS	43
GOBP:1901895	negative regulation of calcium-transporting ATPase activity	1.36898	0.0679348	0.391565	54106/5350	TLR9/PLN	2
GOBP:0061084	negative regulation of protein refolding	1.36857	0.0889093	0.449919	5082/6767/6625	PDCL/ST13/SNRNP70	3
GOBP:0001783	B cell apoptotic process	1.36836	0.119923	0.517796	581/8915/1399/5585/578/27242	BAX/BCL10/CRKL/PKN1/BAK1/TNFRSF21	6
GOBP:0007253	cytoplasmic sequestering of NF-kappaB	1.36816	0.115718	0.509782	28952/3586	CCDC22/IL10	2
GOBP:0090647	modulation of age-related behavioral decline	1.36769	0.120623	0.517796	351/177	APP/AGER	2
GOBP:0030593	neutrophil chemotaxis	1.36767	0.0441676	0.31651	6363/3553/3689/6352/3680/1525/6368/23396/5144/2921/6358/6355/6348/3627/5319/10451/7409/6372/6357/6366/6369/6370/5196/5142/5197/5473/2919/6374	CCL19/IL1B/ITGB2/CCL5/ITGA9/CXADR/CCL23/PIP5K1C/PDE4D/CXCL3/CCL14/CCL8/CCL3/CXCL10/PLA2G1B/VAV3/VAV1/CXCL6/CCL13/CCL21/CCL24/CCL25/PF4/PDE4B/PF4V1/PPBP/CXCL1/CXCL5	28
GOBP:1902339	positive regulation of apoptotic process involved in morphogenesis	1.36758	0.0679348	0.391565	7133/7132	TNFRSF1B/TNFRSF1A	2
GOBP:0097113	AMPA glutamate receptor clustering	1.36745	0.0898258	0.450782	22871/85358	NLGN1/SHANK3	2
GOBP:0019800	peptide cross-linking via chondroitin 4-sulfate glycosaminoglycan	1.3669	0.103448	0.480939	133584/50859/633	EGFLAM/SPOCK3/BGN	3
GOBP:0015917	aminophospholipid transport	1.36672	0.0898258	0.450782	55754	TMEM30A	1
GOBP:0035771	interleukin-4-mediated signaling pathway	1.36648	0.0898258	0.450782	3561/3566	IL2RG/IL4R	2
GOBP:0051592	response to calcium ion	1.36628	0.0653153	0.383716	5027/310/2244/1843/572/857/2664/10628/728294/10768/825/56670/10016/6678/2696/808/7222/311/3184/121278/553115	P2RX7/ANXA7/FGB/DUSP1/BAD/CAV1/GDI1/TXNIP/D2HGDH/AHCYL1/CAPN3/SUCNR1/PDCD6/SPARC/GIPR/CALM3/TRPC3/ANXA11/HNRNPD/TPH2/PEF1	21
GOBP:0097114	NMDA glutamate receptor clustering	1.36622	0.0907424	0.452702	22871/85358/5649	NLGN1/SHANK3/RELN	3
R-HSA-445989	TAK1 activates NFkB by phosphorylation and activation of IKKs complex	1.3662	0.0943983	0.459477	6285/351/177/6885	S100B/APP/AGER/MAP3K7	4
GOBP:0032735	positive regulation of interleukin-12 production	1.36568	0.0975081	0.466096	7098/177/959/948/6363/7099/114609/54106	TLR3/AGER/CD40LG/CD36/CCL19/TLR4/TIRAP/TLR9	8
GOBP:0021612	facial nerve structural organization	1.36482	0.122568	0.520783	1959/3211/8829/6405/55558/10371/3212	EGR2/HOXB1/NRP1/SEMA3F/PLXNA3/SEMA3A/HOXB2	7
R-HSA-418597	G alpha (z) signalling events	1.3648	0.0824295	0.433098	2787/5580/6004/5999/26575/5588/2784/2790/114/59345/2771/107/2788/2792/2783	GNG5/PRKCD/RGS16/RGS4/RGS17/PRKCQ/GNB3/GNG10/ADCY8/GNB4/GNAI2/ADCY1/GNG7/GNGT1/GNB2	15
GOBP:0061512	protein localization to cilium	1.36479	0.0851293	0.438137	199223/152015/582/23639/79659/9742/339829/27241/57539/79809/378/22873/199221/54763/585/90410	TTC21A/ROPN1B/BBS1/LRRC6/DYNC2H1/IFT140/CCDC39/BBS9/WDR35/TTC21B/ARF4/DZIP1/DZIP1L/ROPN1/BBS4/IFT20	16
GOBP:0019441	tryptophan catabolic process to kynurenine	1.36465	0.10892	0.49792	169355/8942	IDO2/KYNU	2
GOBP:0035092	sperm chromatin condensation	1.36459	0.0944088	0.459477	6732/83983	SRPK1/TSSK6	2
GOBP:0033499	galactose catabolic process via UDP-galactose	1.3637	0.109859	0.498737	2582/2592/130589	GALE/GALT/GALM	3
GOBP:0007154	cell communication	1.36347	0.106109	0.489938	4763/80144/2707/6363/9322/283/341640	NF1/FRAS1/GJB3/CCL19/TRIP10/ANG/FREM2	7
GOBP:0072657	protein localization to membrane	1.36338	0.0892667	0.450566	177/56889/1363/9777/825/23682/7074/10548	AGER/TM9SF3/CPE/TM9SF4/CAPN3/RAB38/TIAM1/TM9SF1	8
GOBP:0007416	synapse assembly	1.36307	0.054732	0.354451	5728/119/56130/4131/22871/85358/43/56125/10160/4897/56126/56133/1399/4204/56122/57717/114798/28988/26052/84623/56131/50944/8927/7855	PTEN/ADD2/PCDHB6/MAP1B/NLGN1/SHANK3/ACHE/PCDHB11/FARP1/NRCAM/PCDHB10/PCDHB2/CRKL/MECP2/PCDHB14/PCDHB16/SLITRK1/DBNL/DNM3/KIRREL3/PCDHB4/SHANK1/BSN/FZD5	24
GOBP:0048305	immunoglobulin secretion	1.36293	0.0706522	0.401741	959/10673	CD40LG/TNFSF13B	2
GOBP:0006013	mannose metabolic process	1.36267	0.123791	0.522184	4125/23324/3098/4123/4124	MAN2B1/MAN2B2/HK1/MAN2C1/MAN2A1	5
GOBP:1903012	positive regulation of bone development	1.36266	0.0706522	0.401741	51738	GHRL	1
GOBP:1905337	positive regulation of aggrephagy	1.36259	0.0706522	0.401741	3064/9531/26353	HTT/BAG3/HSPB8	3
GOBP:0048667	cell morphogenesis involved in neuron differentiation	1.36168	0.123791	0.522184	85451/3280/4208/6507/3398	UNK/HES1/MEF2C/SLC1A3/ID2	5
R-HSA-399956	CRMPs in Sema3A signaling	1.36158	0.123791	0.522184	10570/8829/2242/1808/1809	DPYSL4/NRP1/FES/DPYSL2/DPYSL3	5
GOBP:0035608	protein deglutamylation	1.36158	0.0733696	0.412589	60509/23287	AGBL5/AGTPBP1	2
hsa04926	Relaxin signaling pathway	1.36116	0.0243902	0.225595	5609/6714/3725/84699/2787/5331/5332/8503/7424/6019/111/1287/6464/108/5295/1288/4087/51289/4846/112/408/6013/1286/53358/6416/94235/148327/1432/5599/2784/2790/5603/4318/4312/1385/6655/339403/1386/114/59345/117579/2771/7048/2769/107/3265	MAP2K7/SRC/JUN/CREB3L3/GNG5/PLCB3/PLCB4/PIK3R3/VEGFC/RLN2/ADCY5/COL4A5/SHC1/ADCY2/PIK3R1/COL4A6/SMAD2/RXFP3/NOS3/ADCY6/ARRB1/RLN1/COL4A4/SHC3/MAP2K4/GNG8/CREB3L4/MAPK14/MAPK8/GNB3/GNG10/MAPK13/MMP9/MMP1/CREB1/SOS2/RXFP4/ATF2/ADCY8/GNB4/RLN3/GNAI2/TGFBR2/GNA15/ADCY1/HRAS	46
GOBP:0002032	desensitization of G protein-coupled receptor signaling pathway by arrestin	1.36094	0.0733696	0.412589	155/154	ADRB3/ADRB2	2
GOBP:0033634	positive regulation of cell-cell adhesion mediated by integrin	1.36093	0.106322	0.490243	6352/8631	CCL5/SKAP1	2
GOBP:0051602	response to electrical stimulus	1.36083	0.099675	0.472521	6714/5027/51738/10142/2660/929/27185/3184/9590	SRC/P2RX7/GHRL/AKAP9/MSTN/CD14/DISC1/HNRNPD/AKAP12	9
hsa04911	Insulin secretion	1.36072	0.0365408	0.282217	84699/5331/817/6833/5332/3630/111/108/486/3780/112/3781/776/139760/6616/148327/477/2776/1385/54795/885/1386/114/779/107/11069/2641/115/6262/27094/478/196883/3767/480/6514/64764/1388/2864	CREB3L3/PLCB3/CAMK2D/ABCC8/PLCB4/INS/ADCY5/ADCY2/FXYD2/KCNN1/ADCY6/KCNN2/CACNA1D/GPR119/SNAP25/CREB3L4/ATP1A2/GNAQ/CREB1/TRPM4/CCK/ATF2/ADCY8/CACNA1S/ADCY1/RAPGEF4/GCG/ADCY9/RYR2/KCNMB3/ATP1A3/ADCY4/KCNJ11/ATP1A4/SLC2A2/CREB3L2/ATF6B/FFAR1	38
GOBP:0002456	T cell mediated immunity	1.36037	0.125486	0.525959	970/182/50943/11118/4179/2794/925	CD70/JAG1/FOXP3/BTN3A2/CD46/GNL1/CD8A	7
GOBP:0010996	response to auditory stimulus	1.36017	0.110317	0.499113	4192/54532/3746/5764/1161/3627/477/9856	MDK/USP53/KCNC1/PTN/ERCC8/CXCL10/ATP1A2/KIAA0319	8
GOBP:0006590	thyroid hormone generation	1.3601	0.102697	0.47989	389434/1513/117247/1735/50506/1733	IYD/CTSK/SLC16A10/DIO3/DUOX2/DIO1	6
GOBP:1900452	regulation of long-term synaptic depression	1.3601	0.114554	0.507005	4137/85358/9162	MAPT/SHANK3/DGKI	3
GOBP:0007368	determination of left/right symmetry	1.36006	0.0615213	0.371566	9371/29880/162/118856/79659/5681/9742/90/2294/55130/8195/2255/134701/115948/80114/220136/92/57545/23500/388389/653275/93/8701/55212/55997	KIF3B/ALG5/AP1B1/MMP21/DYNC2H1/PSKH1/IFT140/ACVR1/FOXF1/ARMC4/MKKS/FGF10/RIPPLY2/CCDC151/BICC1/CFAP53/ACVR2A/CC2D2A/DAAM2/CCDC103/CFC1B/ACVR2B/DNAH11/BBS7/CFC1	25
GOBP:0048854	brain morphogenesis	1.35997	0.0945802	0.45982	5728/85358/8195/2309/6532/585/1496/50944/5076/2176	PTEN/SHANK3/MKKS/FOXO3/SLC6A4/BBS4/CTNNA2/SHANK1/PAX2/FANCC	10
GOBP:0097062	dendritic spine maintenance	1.35955	0.112774	0.503004	3706/3675/2534/8898/9463	ITPKA/ITGA3/FYN/MTMR2/PICK1	5
GOBP:0070507	regulation of microtubule cytoskeleton organization	1.35954	0.0860566	0.441499	8045/5563/2042/4135/4137/636/80321/55521/79929/11170/1946/79969/23299/5562	RASSF7/PRKAA2/EPHA3/MAP6/MAPT/BICD1/CEP70/TRIM36/MAP6D1/FAM107A/EFNA5/ATAT1/BICD2/PRKAA1	14
GOBP:0031954	positive regulation of protein autophosphorylation	1.3594	0.0992608	0.47131	6714/10457/10040/3630/7424/9344/56034/808	SRC/GPNMB/TOM1L1/INS/VEGFC/TAOK2/PDGFC/CALM3	8
GOBP:0035483	gastric emptying	1.35931	0.0751812	0.416508	51738/1814	GHRL/DRD3	2
GOBP:0035234	ectopic germ cell programmed cell death	1.35878	0.121504	0.518892	581/3553	BAX/IL1B	2
GOBP:0002606	positive regulation of dendritic cell antigen processing and presentation	1.35874	0.121504	0.518892	6363/972/10392/6366/1236	CCL19/CD74/NOD1/CCL21/CCR7	5
GOBP:0036006	cellular response to macrophage colony-stimulating factor stimulus	1.35862	0.114554	0.507005	5138/5153	PDE2A/PDE1B	2
GOBP:0021772	olfactory bulb development	1.35849	0.102697	0.47989	2131/8320/23287/120892/389549/55636/1943/3398	EXT1/EOMES/AGTPBP1/LRRK2/FEZF1/CHD7/EFNA2/ID2	8
GOBP:0001880	Mullerian duct regression	1.35806	0.101742	0.478303	657/4090/269	BMPR1A/SMAD5/AMHR2	3
GOBP:0043113	receptor clustering	1.35788	0.0938166	0.458979	3689/57554/100526694/5764/2316/1855/5284/55227/3683/9463/1739/8577/1741/375790/8174/3695/9270/3676	ITGB2/LRRC7/MSANTD3-TMEFF1/PTN/FLNA/DVL1/PIGR/LRRC1/ITGAL/PICK1/DLG1/TMEFF1/DLG3/AGRN/MADCAM1/ITGB7/ITGB1BP1/ITGA4	18
GOBP:0038093	Fc receptor signaling pathway	1.35763	0.101742	0.478303	2210/5284	FCGR1B/PIGR	2
hsa05161	Hepatitis B	1.35758	0.0217984	0.212071	6772/3716/6773/7297/7098/5609/6714/1147/3725/84699/581/1959/6885/1026/148022/841/7099/8503/114609/637/572/7157/3661/5295/6777/64135/9641/3454/3551/4214/4773/3339/6416/4615/3443/148327/6775/1432/5599/3440/3439/1869/8900	STAT1/JAK1/STAT2/TYK2/TLR3/MAP2K7/SRC/CHUK/JUN/CREB3L3/BAX/EGR2/MAP3K7/CDKN1A/TICAM1/CASP8/TLR4/PIK3R3/TIRAP/BID/BAD/TP53/IRF3/PIK3R1/STAT5B/IFIH1/IKBKE/IFNAR1/IKBKB/MAP3K1/NFATC2/HSPG2/MAP2K4/MYD88/IFNA6/CREB3L4/STAT4/MAPK14/MAPK8/IFNA2/IFNA1/E2F1/CCNA1	43
GOBP:0099625	ventricular cardiac muscle cell membrane repolarization	1.35744	0.0769928	0.419776	3752/3762	KCND3/KCNJ5	2
GOBP:1902263	apoptotic process involved in embryonic digit morphogenesis	1.35739	0.0769928	0.419776	581	BAX	1
R-HSA-174362	Transport and synthesis of PAPS	1.35724	0.0769928	0.419776	347734/51000	SLC35B2/SLC35B3	2
GOBP:0016045	detection of bacterium	1.35723	0.13035	0.533007	114770/912/10392/58484/57115/3106	PGLYRP2/CD1D/NOD1/NLRC4/PGLYRP4/HLA-B	6
hsa00120	Primary bile acid biosynthesis	1.35678	0.102697	0.47989	6342/1109/9420/80270	SCP2/AKR1C4/CYP7B1/HSD3B7	4
GOBP:0009584	detection of visible light	1.35643	0.108274	0.496177	23596/6785/728458/94233/9293/611/2652	OPN3/ELOVL4/OPN1MW2/OPN4/GPR52/OPN1SW/OPN1MW	7
GOBP:0007389	pattern specification process	1.35624	0.0948827	0.459982	57619/10718/6910/3211/653/54778/25928/4242/444/340260/6495	SHROOM3/NRG3/TBX5/HOXB1/BMP5/RNF111/SOSTDC1/MFNG/ASPH/UNCX/SIX1	11
R-HSA-114508	Effects of PIP2 hydrolysis	1.35605	0.11236	0.502977	5580/8526/5588/7222/3709/10125/7225	PRKCD/DGKE/PRKCQ/TRPC3/ITPR2/RASGRP1/TRPC6	7
GOBP:0036155	acylglycerol acyl-chain remodeling	1.35525	0.123433	0.521963	347516/57104/158835/84649	DGAT2L6/PNPLA2/AWAT2/DGAT2	4
GOBP:0021502	neural fold elevation formation	1.35477	0.0778986	0.422245	653/655	BMP5/BMP7	2
GOBP:0097553	calcium ion transmembrane import into cytosol	1.35475	0.123433	0.521963	7226/2906/2902	TRPM2/GRIN2D/GRIN1	3
GOBP:0032534	regulation of microvillus assembly	1.35475	0.116432	0.510352	5337/5205	PLD1/ATP8B1	2
GOBP:0090162	establishment of epithelial cell polarity	1.35358	0.109295	0.49792	55612/3280/382/56288/23094/388585	FERMT1/HES1/ARF6/PARD3/SIPA1L3/HES5	6
GOBP:0045453	bone resorption	1.35352	0.0996819	0.472521	6714/8600/1513/154/5880/3574/54/5879/5745/9290/171392/1200	SRC/TNFSF11/CTSK/ADRB2/RAC2/IL7/ACP5/RAC1/PTH1R/GPR55/ZNF675/TPP1	12
GOBP:0001938	positive regulation of endothelial cell proliferation	1.35287	0.0480549	0.329972	4763/3725/7432/56005/51157/3357/405/3586/2658/7424/284361/283/650/8829/8291/2324/1012/10016/3791	NF1/JUN/VIP/MYDGF/ZNF580/HTR2B/ARNT/IL10/GDF2/VEGFC/EMC10/ANG/BMP2/NRP1/DYSF/FLT4/CDH13/PDCD6/KDR	19
GOBP:0010638	positive regulation of organelle organization	1.35245	0.106324	0.490243	6836	SURF4	1
R-HSA-977443	GABA receptor activation	1.35235	0.115071	0.508504	2561/2556/2555/2557/2560/2554/2569	GABRB2/GABRA3/GABRA2/GABRA4/GABRB1/GABRA1/GABRR1	7
GOBP:0000003	reproduction	1.35223	0.107241	0.493032	2797/2796	GNRH2/GNRH1	2
GOBP:0032012	regulation of ARF protein signal transduction	1.35222	0.105809	0.488816	27128/10564/10565/57221/9267/84249/23550/9922/23362/440073/55738/5662	CYTH4/ARFGEF2/ARFGEF1/ARFGEF3/CYTH1/PSD2/PSD4/IQSEC1/PSD3/IQSEC3/ARFGAP1/PSD	12
GOBP:0032348	negative regulation of aldosterone biosynthetic process	1.35192	0.107241	0.493032	653/650	BMP5/BMP2	2
GOBP:2000065	negative regulation of cortisol biosynthetic process	1.35192	0.107241	0.493032	653/650	BMP5/BMP2	2
GOBP:0050663	cytokine secretion	1.35182	0.131323	0.533284	100431172/11119/8291/183/6284	KLRF2/BTN3A1/DYSF/AGT/S100A13	5
GOBP:0072592	oxygen metabolic process	1.35164	0.0788043	0.42448	2327/27035	FMO2/NOX1	2
GOBP:0035584	calcium-mediated signaling using intracellular calcium source	1.35136	0.103485	0.480939	7226/9455/7412/10134/566/3791/100526772/51024/5788/6262/5621	TRPM2/HOMER2/VCAM1/BCAP31/AZU1/KDR/STIMATE-MUSTN1/FIS1/PTPRC/RYR2/PRNP	11
GOBP:0071805	potassium ion transmembrane transport	1.35061	0.0308087	0.257	3752/6833/3759/6550/55151/29850/285195/3746/3780/3781/53828/30818/150160/6616/3737/26251/9992/6507/170850/3757/3739/30820/90134/3745/81033/477/10060/358/131096/8645/3785/3754/9132/80333/27012/389015/79041/219527/3756/123041/27094/3753/3747/285335/3767/3748/480/23415/7881/3744/25769/6553/3787/56660	KCND3/ABCC8/KCNJ2/SLC9A3/TMEM38B/TRPM5/SLC9A9/KCNC1/KCNN1/KCNN2/FXYD4/KCNIP3/CCT8L2/SNAP25/KCNA2/KCNG2/KCNE2/SLC1A3/KCNG3/KCNH2/KCNA4/KCNIP1/KCNH7/KCNB1/KCNH6/ATP1A2/ABCC9/AQP1/KCNH8/KCNK5/KCNQ2/KCNF1/KCNQ4/KCNIP4/KCNV1/SLC9A4/TMEM38A/LRRC55/KCNH1/SLC24A4/KCNMB3/KCNE1/KCNC2/SLC9C1/KCNJ11/KCNC3/ATP1A4/KCNH4/KCNAB1/KCNA10/SLC24A2/SLC9A5/KCNS1/KCNK12	54
GOBP:0035754	B cell chemotaxis	1.35011	0.112069	0.502516	9420/80270	CYP7B1/HSD3B7	2
GOBP:0033993	response to lipid	1.35005	0.103226	0.48054	9619/948/5465/8856/6721/10247/7376/5467/7421	ABCG1/CD36/PPARA/NR1I2/SREBF2/RIDA/NR1H2/PPARD/VDR	9
GOBP:0043652	engulfment of apoptotic cell	1.34936	0.123742	0.522184	575/84466/343702/5880/22836/5879/389668/286046	ADGRB1/MEGF10/XKR7/RAC2/RHOBTB3/RAC1/XKR9/XKR6	8
R-HSA-111453	BH3-only proteins associate with and inactivate anti-apoptotic BCL-2 members	1.34929	0.109074	0.49792	637/572/598	BID/BAD/BCL2L1	3
GOBP:1904322	cellular response to forskolin	1.34922	0.111223	0.501682	111/108/112/1946/114/107/1080/196	ADCY5/ADCY2/ADCY6/EFNA5/ADCY8/ADCY1/CFTR/AHR	8
GOBP:0060444	branching involved in mammary gland duct morphogenesis	1.34887	0.109295	0.49792	6714/10765/5371/1435	SRC/KDM5B/PML/CSF1	4
GOBP:0042246	tissue regeneration	1.34875	0.104541	0.485319	116519/2596/5653/1026/5782/4192/347/5764/5340/2255	APOA5/GAP43/KLK6/CDKN1A/PTPN12/MDK/APOD/PTN/PLG/FGF10	10
GOBP:0010955	negative regulation of protein processing	1.34865	0.109295	0.49792	7850/377630/120892/2619/79094/5621/4102/2734/4193/5270/29934	IL1R2/USP17L2/LRRK2/GAS1/CHAC1/PRNP/MAGEA3/GLG1/MDM2/SERPINE2/SNX12	11
GOBP:0051560	mitochondrial calcium ion homeostasis	1.3477	0.116445	0.510352	118987/221154/80024/27185/55013/10989/6547/309	PDZD8/MICU2/SLC8B1/DISC1/MCUB/IMMT/SLC8A3/ANXA6	8
GOBP:0060763	mammary duct terminal end bud growth	1.34755	0.0788043	0.42448	10765/1435	KDM5B/CSF1	2
GOBP:0050859	negative regulation of B cell receptor signaling pathway	1.34739	0.129219	0.532463	2874/23228/2213/11314/9404	GPS2/PLCL2/FCGR2B/CD300A/LPXN	5
R-HSA-913709	O-linked glycosylation of mucins	1.34739	0.082879	0.433589	374378/10678/9334/51809/93010/727897/4588	GALNT18/B3GNT2/B4GALT5/GALNT7/B3GNT7/MUC5B/MUC6	7
GOBP:0072332	intrinsic apoptotic signaling pathway by p53 class mediator	1.34728	0.111228	0.501682	6794/581/60401/64065/133746/7157/151126/1869/7159	STK11/BAX/EDA2R/PERP/JMY/TP53/ZNF385B/E2F1/TP53BP2	9
GOBP:0042475	odontogenesis of dentin-containing tooth	1.34715	0.0671141	0.389992	3066/581/657/4782/3655/2296/4038/1896/860/2737/650/431707/655/25928/2255/682	HDAC2/BAX/BMPR1A/NFIC/ITGA6/FOXC1/LRP4/EDA/RUNX2/GLI3/BMP2/LHX8/BMP7/SOSTDC1/FGF10/BSG	16
R-HSA-3238698	WNT ligand biogenesis and trafficking	1.34666	0.10982	0.498737	50999/79971/7476/7484/7479/7483	TMED5/WLS/WNT7A/WNT9B/WNT8B/WNT9A	6
R-HSA-5173214	O-glycosylation of TSR domain-containing proteins	1.34642	0.116445	0.510352	54437/9508/339366/221981/9510/9507/23275	SEMA5B/ADAMTS3/ADAMTSL5/THSD7A/ADAMTS1/ADAMTS4/POFUT2	7
hsa04728	Dopaminergic synapse	1.34635	0.0307692	0.256922	84699/2787/5331/817/774/5515/5332/406/9575/1644/111/5501/1814/2774/776/5516/3762/408/2893/94235/148327/1432/808/5599/2784/2890/6570/2790/5603/5532/5529/810/5533/2776/1385/3709/5527/1386/59345/2771	CREB3L3/GNG5/PLCB3/CAMK2D/CACNA1B/PPP2CA/PLCB4/ARNTL/CLOCK/DDC/ADCY5/PPP1CC/DRD3/GNAL/CACNA1D/PPP2CB/KCNJ5/ARRB1/GRIA4/GNG8/CREB3L4/MAPK14/CALM3/MAPK8/GNB3/GRIA1/SLC18A1/GNG10/MAPK13/PPP3CB/PPP2R5E/CALML3/PPP3CC/GNAQ/CREB1/ITPR2/PPP2R5C/ATF2/GNB4/GNAI2	40
GOBP:0046887	positive regulation of hormone secretion	1.34621	0.130183	0.533007	4828/5781/5028/1385	NMB/PTPN11/P2RY1/CREB1	4
GOBP:0007606	sensory perception of chemical stimulus	1.34602	0.129594	0.532463	26476/2774	OR10J1/GNAL	2
GOBP:0045869	negative regulation of single stranded viral RNA replication via double stranded DNA intermediate	1.34549	0.117467	0.513774	140564/22880/9869	APOBEC3D/MORC2/SETDB1	3
GOBP:0010890	positive regulation of sequestering of triglyceride	1.34541	0.130183	0.533007	346/1149/4023/161247/128486/114885/440503	APOC4/CIDEA/LPL/FITM1/FITM2/OSBPL11/PLIN5	7
GOBP:0050718	positive regulation of interleukin-1 beta secretion	1.3454	0.0900217	0.451006	5027/51311/6363/7099/10626/24145/6348/3098/22861/79792/4023/152138/3965/7855	P2RX7/TLR8/CCL19/TLR4/TRIM16/PANX1/CCL3/HK1/NLRP1/GSDMD/LPL/PYDC2/LGALS9/FZD5	14
GOBP:0045759	negative regulation of action potential	1.34515	0.110907	0.50099	1269/1268	CNR2/CNR1	2
GOBP:0055075	potassium ion homeostasis	1.34455	0.11215	0.502613	525/6557/3766/3757/7380/56996/6560	ATP6V1B1/SLC12A1/KCNJ10/KCNH2/UPK3A/SLC12A9/SLC12A4	7
GOBP:1903215	negative regulation of protein targeting to mitochondrion	1.344	0.120188	0.517796	9531/120892	BAG3/LRRK2	2
GOBP:1904861	excitatory synapse assembly	1.34399	0.130183	0.533007	7476/22871/23654/2895/64101	WNT7A/NLGN1/PLXNB2/GRID2/LRRC4	5
GOBP:0016064	immunoglobulin mediated immune response	1.34351	0.11236	0.502977	5580/51311/972/3566/8915/3598	PRKCD/TLR8/CD74/IL4R/BCL10/IL13RA2	6
GOBP:0051788	response to misfolded protein	1.34303	0.112741	0.503004	10013/200312/1191	HDAC6/RNF215/CLU	3
GOBP:0072498	embryonic skeletal joint development	1.34292	0.120188	0.517796	2131	EXT1	1
GOBP:0045428	regulation of nitric oxide biosynthetic process	1.3429	0.1159	0.509978	1524/9722/5879/3717	CX3CR1/NOS1AP/RAC1/JAK2	4
GOBP:0051969	regulation of transmission of nerve impulse	1.34251	0.112741	0.503004	51738/183/1890	GHRL/AGT/TYMP	3
R-HSA-418594	G alpha (i) signalling events	1.34212	0.0248042	0.226123	6714/351/2787/6004/6363/727/50837/5999/6352/9934/6368/26575/85397/1814/6000/51289/5726/23596/3361/6003/728458/3627/5697/10663/8843/2784/57121/718/2652/2790/6372/6357/6366/4852/54429/339403/6370/4544/50836/114/59345/117579/2771/5030/107/719/2919/6374/6010/2788/4889/624/2792/9568/8484/2783/23566	SRC/APP/GNG5/RGS16/CCL19/C5/TAS2R7/RGS4/CCL5/P2RY14/CCL23/RGS17/RGS8/DRD3/RGS7/RXFP3/TAS2R38/OPN3/HTR5A/RGS13/OPN1MW2/CXCL10/PYY/CXCR6/HCAR3/GNB3/LPAR5/C3/OPN1MW/GNG10/CXCL6/CCL13/CCL21/NPY/TAS2R5/RXFP4/CCL25/MTNR1B/TAS2R8/ADCY8/GNB4/RLN3/GNAI2/P2RY4/ADCY1/C3AR1/CXCL1/CXCL5/RHO/GNG7/NPY5R/BDKRB2/GNGT1/GABBR2/GALR3/GNB2/LPAR3	57
GOBP:0006661	phosphatidylinositol biosynthetic process	1.34166	0.0515826	0.343832	5728/5336/3636/9600/57605/375/8897/8503/23396/5288/5297/5295/9107/8867/23533/84725/5305/65977/4952/8898/55361/5298/3612/59339	PTEN/PLCG2/INPPL1/PITPNM1/PITPNM2/ARF1/MTMR3/PIK3R3/PIP5K1C/PIK3C2G/PI4KA/PIK3R1/MTMR6/SYNJ1/PIK3R5/PLEKHA8/PIP4K2A/PLEKHA3/OCRL/MTMR2/PI4K2A/PI4KB/IMPA1/PLEKHA2	24
GOBP:0051930	regulation of sensory perception of pain	1.34104	0.112646	0.503004	7432/134/8620/2906/2149/80763/6348/4988	VIP/ADORA1/NPFF/GRIN2D/F2R/SPX/CCL3/OPRM1	8
GOBP:0043549	regulation of kinase activity	1.34096	0.122066	0.520043	8861/79648	LDB1/MCPH1	2
R-HSA-210990	PECAM1 interactions	1.33982	0.133462	0.537989	6714/3685/5781	SRC/ITGAV/PTPN11	3
GOBP:0021773	striatal medium spiny neuron differentiation	1.33978	0.113657	0.505622	85358/57688	SHANK3/ZSWIM6	2
GOBP:1902445	regulation of mitochondrial membrane permeability involved in programmed necrotic cell death	1.33944	0.0833333	0.434521	10105/581	PPIF/BAX	2
R-HSA-264870	Caspase-mediated cleavage of cytoskeletal proteins	1.339	0.133076	0.537517	6709/4137/118/7431	SPTAN1/MAPT/ADD1/VIM	4
GOBP:0030300	regulation of intestinal cholesterol absorption	1.33887	0.123005	0.521442	116519/3952	APOA5/LEP	2
GOBP:0015889	cobalamin transport	1.33882	0.133076	0.537517	51293/6948/55788/8029	CD320/TCN2/LMBRD1/CUBN	4
GOBP:0035176	social behavior	1.33869	0.0825792	0.433098	57502/5728/1524/266743/57680/139411/1814/85358/1855/94235/8195/1620/4204/2902/2894/23542/6532	NLGN4X/PTEN/CX3CR1/NPAS4/CHD8/PTCHD1/DRD3/SHANK3/DVL1/GNG8/MKKS/BRINP1/MECP2/GRIN1/GRID1/MAPK8IP2/SLC6A4	17
GOBP:0006790	sulfur compound metabolic process	1.33833	0.1222	0.520353	9469/6821/79690/89792/9435/4166/22901/442038/83539	CHST3/SUOX/GAL3ST4/GAL3ST3/CHST2/CHST6/ARSG/SULT1C3/CHST9	9
R-HSA-5673001	RAF/MAP kinase cascade	1.33775	0.0401949	0.300044	3716/3561/1438/6711/6709/10718/2246/2248	JAK1/IL2RG/CSF2RA/SPTBN1/SPTAN1/NRG3/FGF1/FGF3	8
GOBP:0098900	regulation of action potential	1.33769	0.0842391	0.437665	948/3745	CD36/KCNB1	2
GOBP:0050896	response to stimulus	1.33701	0.0664376	0.387643	1415/1409/5147/8419/57096/3933/140469/6340/80207/582/80024/79738/4284/27241/768206/256158/1406/6338/60506/6103/197021/1262/53405/7045/4901/123041/7399/25769/129880/130557/9478/1260/53904/6337/50700/100507003	CRYBB2/CRYAA/PDE6D/BFSP2/RPGRIP1/LCN1/MYO3B/SCNN1G/OPA3/BBS1/SLC8B1/BBS10/MIP/BBS9/PRCD/HMCN2/CRX/SCNN1B/NYX/RPGR/LCTL/CNGA4/CLIC5/TGFBI/NRL/SLC24A4/USH2A/SLC24A2/BBS5/ZNF513/CABP1/CNGA2/MYO3A/SCNN1A/RDH8/GFY	36
GOBP:0006505	GPI anchor metabolic process	1.33694	0.0851449	0.438137	284098/80055/93210	PIGW/PGAP1/PGAP3	3
GOBP:0010810	regulation of cell-substrate adhesion	1.33678	0.11549	0.509782	6251/5880/4287	RSU1/RAC2/ATXN3	3
GOBP:0060907	positive regulation of macrophage cytokine production	1.33662	0.141051	0.551421	948/972/7099/10859	CD36/CD74/TLR4/LILRB1	4
GOBP:0045165	cell fate commitment	1.33636	0.0822072	0.433098	2596/10253/7476/5371/140628/7484/6660/4087/650/2619/7479/7473/7483/80326	GAP43/SPRY2/WNT7A/PML/GATA5/WNT9B/SOX5/SMAD2/BMP2/GAS1/WNT8B/WNT3/WNT9A/WNT10A	14
GOBP:0007043	cell-cell junction assembly	1.33575	0.0852273	0.438297	1002/8502/1828/28513/7094/7122/59341/7082/1004/1012/84612/83660/1006/421/222256/1005	CDH4/PKP4/DSG1/CDH19/TLN1/CLDN5/TRPV4/TJP1/CDH6/CDH13/PARD6B/TLN2/CDH8/ARVCF/CDHR3/CDH7	16
GOBP:0015015	heparan sulfate proteoglycan biosynthetic process, enzymatic modification	1.33539	0.119732	0.517796	222537/9394/266722	HS3ST5/HS6ST1/HS6ST3	3
GOBP:1903861	positive regulation of dendrite extension	1.33506	0.111579	0.501897	79594/57154/114804/57699/51760/59284/23025/8437/9362/151835	MUL1/SMURF1/RNF157/CPNE5/SYT17/CACNG7/UNC13A/RASAL1/CPNE6/CPNE9	10
GOBP:1902514	regulation of calcium ion transmembrane transport via high voltage-gated calcium channel	1.33497	0.134041	0.538375	817/9722	CAMK2D/NOS1AP	2
GOBP:0006644	phospholipid metabolic process	1.33493	0.0784091	0.423637	5320/51573/5322/84647/284161/254531/9890/100137049/7080/8612/3931/5305/196051/5321/51205/29124/4023/8613/54886	PLA2G2A/GDE1/PLA2G5/PLA2G12B/GDPD1/LPCAT4/PLPPR4/PLA2G4B/NKX2-1/PLPP2/LCAT/PIP4K2A/PLPP4/PLA2G4A/ACP6/LGALS13/LPL/PLPP3/PLPPR1	19
GOBP:0045084	positive regulation of interleukin-12 biosynthetic process	1.3342	0.135005	0.53964	3659/7099/64581	IRF1/TLR4/CLEC7A	3
GOBP:0006497	protein lipidation	1.33383	0.121335	0.518892	7357/11152/55062	UGCG/WDR45/WIPI1	3
GOBP:2000249	regulation of actin cytoskeleton reorganization	1.33365	0.109458	0.498396	7226/1613/50848/4192/29085/10411/29984/397/25/23607/396/27	TRPM2/DAPK3/F11R/MDK/PHPT1/RAPGEF3/RHOD/ARHGDIB/ABL1/CD2AP/ARHGDIA/ABL2	12
GOBP:0016042	lipid catabolic process	1.33357	0.0539273	0.352446	7879/5320/5331/149998/5408/5337/5322/134/84647/5332/100507055/643414/340654/23007/7941/5319/89869/57552/340204/4023/5338/3991/27163/201164/5051/8398/285148/375775	RAB7A/PLA2G2A/PLCB3/LIPI/PNLIPRP2/PLD1/PLA2G5/ADORA1/PLA2G12B/PLCB4/LRCOL1/LIPK/LIPM/PLCH1/PLA2G7/PLA2G1B/PLCZ1/NCEH1/CLPSL1/LPL/PLD2/LIPE/NAAA/PLD6/PAFAH2/PLA2G6/IAH1/PNPLA7	28
R-HSA-9603381	Activated NTRK3 signals through PI3K	1.33344	0.0657895	0.385706	6714	SRC	1
GOBP:0007588	excretion	1.3329	0.105544	0.488574	525/136/363/1811/554/6340/54577/2981/6338/8645/3162/64240/7369/10686/1188/4867	ATP6V1B1/ADORA2B/AQP6/SLC26A3/AVPR2/SCNN1G/UGT1A7/GUCA2B/SCNN1B/KCNK5/HMOX1/ABCG5/UMOD/CLDN16/CLCNKB/NPHP1	16
R-HSA-190370	FGFR1b ligand binding and activation	1.3328	0.126761	0.527687	2246/2248/2255	FGF1/FGF3/FGF10	3
GOBP:0001844	protein insertion into mitochondrial membrane involved in apoptotic signaling pathway	1.33273	0.12069	0.517796	581/572/90427/64112	BAX/BAD/BMF/MOAP1	4
GOBP:0009253	peptidoglycan catabolic process	1.33272	0.12069	0.517796	254773/114770	LYG2/PGLYRP2	2
GOBP:0031664	regulation of lipopolysaccharide-mediated signaling pathway	1.33226	0.11824	0.515047	948/1604/85363	CD36/CD55/TRIM5	3
GOBP:0002025	norepinephrine-epinephrine-mediated vasodilation involved in regulation of systemic arterial blood pressure	1.33218	0.0887681	0.449919	155/154/153	ADRB3/ADRB2/ADRB1	3
GOBP:0043124	negative regulation of I-kappaB kinase/NF-kappaB signaling	1.33194	0.0924658	0.45682	6772/28952/23005/841/147699/56957	STAT1/CCDC22/MAPKBP1/CASP8/PPM1N/OTUD7B	6
GOBP:0035024	negative regulation of Rho protein signal transduction	1.33104	0.111579	0.501897	3675/3688/4653/10395	ITGA3/ITGB1/MYOC/DLC1	4
GOBP:0007517	muscle organ development	1.33097	0.046683	0.326084	126272/575/6443/10660/22801/4703/60529/2660/4208/11149/140578/6717/6876/2275/8910/3627/825/1489/53339/26548/23411/2483/7494/55898/4209/10791	EID2B/ADGRB1/SGCB/LBX1/ITGA11/NEB/ALX4/MSTN/MEF2C/BVES/CHODL/SRI/TAGLN/FHL3/SGCE/CXCL10/CAPN3/CTF1/BTBD1/ITGB1BP2/SIRT1/FRG1/XBP1/UNC45A/MEF2D/VAMP5	26
GOBP:0015914	phospholipid transport	1.33054	0.115926	0.509978	6342/23760/9600/57605/26207/140856/10577	SCP2/PITPNB/PITPNM1/PITPNM2/PITPNC1/SCP2D1/NPC2	7
GOBP:0071375	cellular response to peptide hormone stimulus	1.33046	0.113709	0.505622	1445/6714/4131/857/2534/7494/4825	CSK/SRC/MAP1B/CAV1/FYN/XBP1/NKX6-1	7
GOBP:0071816	tail-anchored membrane protein insertion into ER membrane	1.33022	0.122605	0.520783	51608/6449/8266/7917/ 7485	GET4/SGTA/UBL4A/BAG6/CHD5	5
GOBP:0031296	B cell costimulation	1.33015	0.0887681	0.449919	51293/10673	CD320/TNFSF13B	2
GOBP:0060666	dichotomous subdivision of terminal units involved in salivary gland branching	1.33006	0.129577	0.532463	8829/5361/10512/10371	NRP1/PLXNA1/SEMA3C/SEMA3A	4
GOBP:2000111	positive regulation of macrophage apoptotic process	1.32988	0.0887681	0.449919	4208/1029/23411	MEF2C/CDKN2A/SIRT1	3
GOBP:0032229	negative regulation of synaptic transmission, GABAergic	1.32959	0.122605	0.520783	1269/134	CNR2/ADORA1	2
R-HSA-456926	Thrombin signalling through proteinase activated receptors (PARs)	1.32954	0.109808	0.498737	6714/2787/10672/2149/2768/408/2784/2790/2776/59345/2769/2788/9630/2792/2783	SRC/GNG5/GNA13/F2R/GNA12/ARRB1/GNB3/GNG10/GNAQ/GNB4/GNA15/GNG7/GNA14/GNGT1/GNB2	15
GOBP:0043153	entrainment of circadian clock by photoperiod	1.32947	0.116156	0.510352	150094/1407/5371/5501/7157/23373/2063/3398	SIK1/CRY1/PML/PPP1CC/TP53/CRTC1/NR2F6/ID2	8
GOBP:0045348	positive regulation of MHC class II biosynthetic process	1.32886	0.133733	0.537989	3586/7099/566/23411/7494/3717/3458	IL10/TLR4/AZU1/SIRT1/XBP1/JAK2/IFNG	7
GOBP:0070268	cornification	1.32874	0.0353982	0.276391	6768/3883/8502/5493/1828/196374/3890/7062/374454/6698/9333/64065/8687/826/1824/144501/643414/6707/43849/3889/353288/8688/404203/5652/340654/7051/3860/3852/3886/51350/1829/54474	ST14/KRT33A/PKP4/PPL/DSG1/KRT78/KRT84/TCHH/KRT77/SPRR1A/TGM5/PERP/KRT38/CAPNS1/DSC2/KRT80/LIPK/SPRR3/KLK12/KRT83/KRT26/KRT37/SPINK6/PRSS8/LIPM/TGM1/KRT13/KRT5/KRT35/KRT76/DSG2/KRT20	32
GOBP:0014037	Schwann cell differentiation	1.3283	0.139826	0.548452	1959/2817	EGR2/GPC1	2
GOBP:2000134	negative regulation of G1/S transition of mitotic cell cycle	1.32812	0.0849162	0.438016	5728/10106/10457/3275/1026/5934/79577/144455/1029/8328/5933/10217/58190/79027/1031/1032/11170	PTEN/CTDSP2/GPNMB/PRMT2/CDKN1A/RBL2/CDC73/E2F7/CDKN2A/GFI1B/RBL1/CTDSPL/CTDSP1/ZNF655/CDKN2C/CDKN2D/FAM107A	17
GOBP:0030595	leukocyte chemotaxis	1.3281	0.112407	0.502977	1269/3586/11151/2921/3627/6372/5196/5197/5473/2919/6374	CNR2/IL10/CORO1A/CXCL3/CXCL10/CXCL6/PF4/PF4V1/PPBP/CXCL1/CXCL5	11
GOBP:0097029	mature conventional dendritic cell differentiation	1.32789	0.130516	0.53301	6363/2150/3965/1236	CCL19/F2RL1/LGALS9/CCR7	4
GOBP:0045986	negative regulation of smooth muscle contraction	1.32749	0.121907	0.519623	154/796/5743	ADRB2/CALCA/PTGS2	3
GOBP:0051639	actin filament network formation	1.32733	0.142166	0.553926	23242/5358/10092/3936/5357	COBL/PLS3/ARPC5/LCP1/PLS1	5
GOBP:0090403	oxidative stress-induced premature senescence	1.3268	0.122823	0.521434	406/7157	ARNTL/TP53	2
GOBP:0060430	lung saccule development	1.32677	0.123563	0.522184	7080/171023/2255/1385	NKX2-1/ASXL1/FGF10/CREB1	4
hsa05032	Morphine addiction	1.32632	0.0452876	0.321553	5138/2787/2561/774/134/2556/111/2555/5144/5140/108/2557/112/5153/5141/3762/408/4988/5151/2560/94235/2784/2790/200959/2554/114/59345/2771/5142/107/115/2569/2788/196883/2792/9568/2783/5150	PDE2A/GNG5/GABRB2/CACNA1B/ADORA1/GABRA3/ADCY5/GABRA2/PDE4D/PDE3B/ADCY2/GABRA4/ADCY6/PDE1B/PDE4A/KCNJ5/ARRB1/OPRM1/PDE8A/GABRB1/GNG8/GNB3/GNG10/GABRR3/GABRA1/ADCY8/GNB4/GNAI2/PDE4B/ADCY1/ADCY9/GABRR1/GNG7/ADCY4/GNGT1/GABBR2/GNB2/PDE7A	38
R-HSA-5654219	Phospholipase C-mediated cascade: FGFR1	1.32626	0.134809	0.539109	2246/2248/2255/8822/2254/2260/9365/2249/2247/26281	FGF1/FGF3/FGF10/FGF17/FGF9/FGFR1/KL/FGF4/FGF2/FGF20	10
GOBP:0006631	fatty acid metabolic process	1.32614	0.0741573	0.416197	948/22880/117145/5465/126129/5467/50640/80221/1390/1579/26027/79746/718/313/10965/4023/84266/27163/134526	CD36/MORC2/THEM4/PPARA/CPT1C/PPARD/PNPLA8/ACSF2/CREM/CYP4A11/ACOT11/ECHDC3/C3/AOAH/ACOT2/LPL/ALKBH7/NAAA/ACOT12	19
GOBP:0071482	cellular response to light stimulus	1.32554	0.13381	0.537989	6101/23596/728458/94233/9293/611/2652	RP1/OPN3/OPN1MW2/OPN4/GPR52/OPN1SW/OPN1MW	7
R-HSA-376176	Signaling by ROBO receptors	1.32531	0.12639	0.527687	2817/6585/8829/51466/6091/9353/23767	GPC1/SLIT1/NRP1/EVL/ROBO1/SLIT2/FLRT3	7
GOBP:0030279	negative regulation of ossification	1.32507	0.11796	0.514612	57154/3516/6422/4038/4192/4208/64096	SMURF1/RBPJ/SFRP1/LRP4/MDK/MEF2C/GFRA4	7
GOBP:0001503	ossification	1.32466	0.0614657	0.371566	2131/2132/25884/525/8600/4256/2658/861/860/632/653/2303/54/655/8326/6272/6678/26578/133522/134701/353500/1836/81621/4057/6781/23353	EXT1/EXT2/CHRDL2/ATP6V1B1/TNFSF11/MGP/GDF2/RUNX1/RUNX2/BGLAP/BMP5/FOXC2/ACP5/BMP7/FZD9/SORT1/SPARC/OSTF1/PPARGC1B/RIPPLY2/BMP8A/SLC26A2/KAZALD1/LTF/STC1/SUN1	26
GOBP:0032964	collagen biosynthetic process	1.32462	0.14786	0.563033	9508/10536/9697/10609/1289	ADAMTS3/P3H3/TRAM2/P3H4/COL5A1	5
GOBP:0042048	olfactory behavior	1.32446	0.143133	0.555852	525/55636/4009/50944	ATP6V1B1/CHD7/LMX1A/SHANK1	4
GOBP:0008340	determination of adult lifespan	1.32445	0.126687	0.527687	3952/7157/120892/11277/8438/5449/2692	LEP/TP53/LRRK2/TREX1/RAD54L/POU1F1/GHRHR	7
GOBP:0071277	cellular response to calcium ion	1.32439	0.0510083	0.342428	3725/817/7226/10105/5563/27101/23385/118/22871/241/57192/91683/25932/4208/57699/51760/825/221184/144402/8895/83849/114/107/8437/5562/8904/9362/3756/125981/29957/151835/6263/23208/1906/79085/29904/2822	JUN/CAMK2D/TRPM2/PPIF/PRKAA2/CACYBP/NCSTN/ADD1/NLGN1/ALOX5AP/MCOLN1/SYT12/CLIC4/MEF2C/CPNE5/SYT17/CAPN3/CPNE2/CPNE8/CPNE3/SYT15/ADCY8/ADCY1/RASAL1/PRKAA1/CPNE1/CPNE6/KCNH1/ACER1/SLC25A24/CPNE9/RYR3/SYT11/EDN1/SLC25A23/EEF2K/GPLD1	37
GOBP:0071470	cellular response to osmotic stress	1.32404	0.128413	0.53051	6517/55144/59341/8291/80131/79752	SLC2A4/LRRC8D/TRPV4/DYSF/LRRC8E/ZFAND1	6
GOBP:0060287	epithelial cilium movement involved in determination of left/right asymmetry	1.32381	0.137725	0.544059	23639/339829/220136/388389/8701/5991/123872	LRRC6/CCDC39/CFAP53/CCDC103/DNAH11/RFX3/DNAAF1	7
R-HSA-5083635	Defective B3GALTL causes Peters-plus syndrome (PpS)	1.32373	0.121553	0.518892	54437/9508/339366/221981/9510/9507	SEMA5B/ADAMTS3/ADAMTSL5/THSD7A/ADAMTS1/ADAMTS4	6
GOBP:0030522	intracellular receptor signaling pathway	1.32281	0.105664	0.488574	405/4929/5465/8856/6096/5467/190/2063/6095/10002/2103/9572/9975/7025/196/367/10062/6097/9971/8013/131566/2649/2494	ARNT/NR4A2/PPARA/NR1I2/RORB/PPARD/NR0B1/NR2F6/RORA/NR2E3/ESRRB/NR1D1/NR1D2/NR2F1/AHR/AR/NR1H3/RORC/NR1H4/NR4A3/DCBLD2/NR6A1/NR5A2	23
GOBP:0021794	thalamus development	1.32279	0.136821	0.542647	139411/10215/5764/27089/6608/6469	PTCHD1/OLIG2/PTN/UQCRQ/SMO/SHH	6
R-HSA-879415	Advanced glycosylation endproduct receptor signaling	1.32277	0.130435	0.53301	6285/351/177	S100B/APP/AGER	3
GOBP:0050673	epithelial cell proliferation	1.32267	0.121553	0.518892	1295/23385/1296/26298/2255	COL8A1/NCSTN/COL8A2/EHF/FGF10	5
GOBP:0002904	positive regulation of B cell apoptotic process	1.32217	0.100543	0.474841	581/3586	BAX/IL10	2
GOBP:0043951	negative regulation of cAMP-mediated signaling	1.322	0.13381	0.537989	5138/5144/5140/1902/23295	PDE2A/PDE4D/PDE3B/LPAR1/MGRN1	5
GOBP:0071346	cellular response to interferon-gamma	1.32186	0.0484262	0.331987	6772/7098/10492/10096/1613/2635/7791/6363/445/7099/6352/7431/6368/6358/388646/6355/201475/6348/55647	STAT1/TLR3/SYNCRIP/ACTR3/DAPK3/GBP3/ZYX/CCL19/ASS1/TLR4/CCL5/VIM/CCL23/CCL14/GBP7/CCL8/RAB12/CCL3/RAB20	19
GOBP:0009786	regulation of asymmetric cell division	1.32163	0.100543	0.474841	7484/5460	WNT9B/POU5F1	2
GOBP:1900425	negative regulation of defense response to bacterium	1.32142	0.134272	0.538476	23005/84868/384/114132/22933	MAPKBP1/HAVCR2/ARG2/SIGLEC11/SIRT2	5
GOBP:0060384	innervation	1.32122	0.121148	0.518892	2561/9860/494470/104/55636/55959/23025/23213/10497/26018/5270/5457/3670/5582/84189/2558	GABRB2/LRIG2/RNF165/ADARB1/CHD7/SULF2/UNC13A/SULF1/UNC13B/LRIG1/SERPINE2/POU4F1/ISL1/PRKCG/SLITRK6/GABRA5	16
R-HSA-373080	Class B/2 (Secretin family receptors)	1.32106	0.105664	0.488574	7476/7484/7479/8326/5745/7483/8321/8325/84658/8324/6608	WNT7A/WNT9B/WNT8B/FZD9/PTH1R/WNT9A/FZD1/FZD8/ADGRE3/FZD7/SMO	11
GOBP:0048143	astrocyte activation	1.32083	0.127593	0.529273	351/177/3553/4137/25825/1270/3458/3459/6608	APP/AGER/IL1B/MAPT/BACE2/CNTF/IFNG/IFNGR1/SMO	9
GOBP:1901018	positive regulation of potassium ion transmembrane transporter activity	1.32076	0.131226	0.533284	10142	AKAP9	1
GOBP:0007369	gastrulation	1.32017	0.11983	0.517796	2131/7157/9350/4087/83881/1738/7479	EXT1/TP53/CER1/SMAD2/MIXL1/DLD/WNT8B	7
GOBP:2000051	negative regulation of non-canonical Wnt signaling pathway	1.31997	0.129239	0.532463	57674/6424/57560	RNF213/SFRP4/IFT80	3
GOBP:0038155	interleukin-23-mediated signaling pathway	1.31993	0.151751	0.570034	7297	TYK2	1
GOBP:0030324	lung development	1.31964	0.059789	0.366895	3675/6493/1978/657/9963/2246/3280/2719/1116/6910/9496/2737/4087/1392/4846/7080/10247/5764/339829/6678/2294	ITGA3/SIM2/EIF4EBP1/BMPR1A/SLC23A1/FGF1/HES1/GPC3/CHI3L1/TBX5/TBX4/GLI3/SMAD2/CRH/NOS3/NKX2-1/RIDA/PTN/CCDC39/SPARC/FOXF1	21
GOBP:1905668	positive regulation of protein localization to endosome	1.31951	0.103261	0.48054	51104/58489	ABHD17B/ABHD17C	2
GOBP:0044319	wound healing, spreading of cells	1.31935	0.124617	0.524373	977/634/960/2316/3936	CD151/CEACAM1/CD44/FLNA/LCP1	5
GOBP:0010989	negative regulation of low-density lipoprotein particle clearance	1.31915	0.137089	0.542647	1445	CSK	1
GOBP:0007179	transforming growth factor beta receptor signaling pathway	1.31817	0.0467405	0.326084	6714/3725/3688/2651/57154/7049/23370/657/6885/7791/28996/867/50848/2660/5371/7157/3693/4087/7122/4093/4090/56288/9372/5796/90/269/23411/5829/1385/9518/55198/2615/26060/9958/7048/128853	SRC/JUN/ITGB1/GCNT2/SMURF1/TGFBR3/ARHGEF18/BMPR1A/MAP3K7/ZYX/HIPK2/CBL/F11R/MSTN/PML/TP53/ITGB5/SMAD2/CLDN5/SMAD9/SMAD5/PARD3/ZFYVE9/PTPRK/ACVR1/AMHR2/SIRT1/PXN/CREB1/GDF15/APPL2/LRRC32/APPL1/USP15/TGFBR2/DUSP15	36
GOBP:0034137	positive regulation of toll-like receptor 2 signaling pathway	1.31798	0.133142	0.537517	7096/114609/2150	TLR1/TIRAP/F2RL1	3
R-HSA-877312	Regulation of IFNG signaling	1.31797	0.154669	0.574884	3716/3460	JAK1/IFNGR2	2
GOBP:0009912	auditory receptor cell fate commitment	1.31793	0.103261	0.48054	3516	RBPJ	1
GOBP:0051647	nucleus localization	1.31714	0.133142	0.537517	80336/161176	PABPC1L/SYNE3	2
GOBP:1900454	positive regulation of long-term synaptic depression	1.31709	0.133142	0.537517	55607/2895/3745/114	PPP1R9A/GRID2/KCNB1/ADCY8	4
GOBP:0045598	regulation of fat cell differentiation	1.31676	0.12666	0.527687	2874/10013/65989/3280/2784/85329/79969/9572	GPS2/HDAC6/DLK2/HES1/GNB3/LGALS12/ATAT1/NR1D1	8
GOBP:0042036	negative regulation of cytokine biosynthetic process	1.31666	0.134739	0.539081	79589/50943	RNF128/FOXP3	2
GOBP:0015697	quaternary ammonium group transport	1.31654	0.134739	0.539081	6584/6581/6580	SLC22A5/SLC22A3/SLC22A1	3
R-HSA-2028269	Signaling by Hippo	1.31618	0.147969	0.563033	261734/55233/7531/9414/51421	NPHP4/MOB1A/YWHAE/TJP2/AMOTL2	5
GOBP:0033005	positive regulation of mast cell activation	1.31615	0.135655	0.540337	85480/5819/64109	TSLP/NECTIN2/CRLF2	3
GOBP:0009988	cell-cell recognition	1.31568	0.133142	0.537517	56130/30835/56141	PCDHB6/CD209/PCDHA7	3
GOBP:0006171	cAMP biosynthetic process	1.31548	0.145709	0.561156	111/108/112/114/107/115/196883	ADCY5/ADCY2/ADCY6/ADCY8/ADCY1/ADCY9/ADCY4	7
GOBP:0097485	neuron projection guidance	1.31523	0.139906	0.548452	10570/54437/2043	DPYSL4/SEMA5B/EPHA4	3
GOBP:0002922	positive regulation of humoral immune response	1.3148	0.136572	0.542099	2213/7784/1236	FCGR2B/ZP3/CCR7	3
GOBP:0071875	adrenergic receptor signaling pathway	1.31479	0.148505	0.563033	5144/154/150/11214	PDE4D/ADRB2/ADRA2A/AKAP13	4
R-HSA-8866423	VLDL assembly	1.31436	0.105072	0.486993	346	APOC4	1
GOBP:0043267	negative regulation of potassium ion transport	1.31429	0.147705	0.563033	7432/845/4846	VIP/CASQ2/NOS3	3
GOBP:0055096	low-density lipoprotein particle mediated signaling	1.31428	0.105072	0.486993	948/1012/4023	CD36/CDH13/LPL	3
GOBP:0046854	phosphatidylinositol phosphorylation	1.31398	0.0921348	0.455713	57217/253430/1154/8503/23396/5288/5297/5295/23167/30837/5305/9655/55361/5298/51447/3613/3612	TTC7A/IPMK/CISH/PIK3R3/PIP5K1C/PIK3C2G/PI4KA/PIK3R1/EFR3A/SOCS7/PIP4K2A/SOCS5/PI4K2A/PI4KB/IP6K2/IMPA2/IMPA1	17
GOBP:1990000	amyloid fibril formation	1.31394	0.147705	0.563033	351/948/4137	APP/CD36/MAPT	3
GOBP:0032687	negative regulation of interferon-alpha production	1.31364	0.138405	0.545235	23547/5802/84868	LILRA4/PTPRS/HAVCR2	3
GOBP:2001189	negative regulation of T cell activation via T cell receptor contact with antigen bound to MHC molecule on antigen presenting cell	1.3129	0.105072	0.486993	10859/84868	LILRB1/HAVCR2	2
GOBP:1903706	regulation of hemopoiesis	1.3125	0.0845865	0.437665	114803/5764	MYSM1/PTN	2
GOBP:1904395	positive regulation of skeletal muscle acetylcholine-gated channel clustering	1.3125	0.0845865	0.437665	4038/5764	LRP4/PTN	2
GOBP:0060539	diaphragm development	1.31193	0.157588	0.580965	445/6943/10409/64220	ASS1/TCF21/BASP1/STRA6	4
GOBP:0032714	negative regulation of interleukin-5 production	1.3119	0.144601	0.560421	7356/50943	SCGB1A1/FOXP3	2
GOBP:0006616	SRP-dependent cotranslational protein targeting to membrane, translocation	1.3118	0.148936	0.563795	10952/23471/9697/133022	SEC61B/TRAM1/TRAM2/TRAM1L1	4
GOBP:0015844	monoamine transport	1.31173	0.153327	0.572332	222962/6570/6532/9463/6571/6530	SLC29A4/SLC18A1/SLC6A4/PICK1/SLC18A2/SLC6A2	6
GOBP:0045542	positive regulation of cholesterol biosynthetic process	1.31166	0.136015	0.540644	9619/2246/5562/1581/5447	ABCG1/FGF1/PRKAA1/CYP7A1/POR	5
GOBP:0097211	cellular response to gonadotropin-releasing hormone	1.31148	0.153327	0.572332	5908/89766	RAP1B/UMODL1	2
GOBP:0010837	regulation of keratinocyte proliferation	1.31104	0.149903	0.566331	6431/58495/54566/10413/5587	SRSF6/OVOL2/EPB41L4B/YAP1/PRKD1	5
GOBP:0045766	positive regulation of angiogenesis	1.31082	0.0410256	0.304467	7098/3688/56005/1524/126259/28996/2246/3553/3689/2658/7424/6019/861/284361/10266/1116/3696/4846/10016/3791/6667/1990/10411/718/3373/23411/3687/7494/6369/358/133/5587/204851/55109/3162/388/7048/79924/719/2626/126393/5054/79805/8742	TLR3/ITGB1/MYDGF/CX3CR1/TMIGD2/HIPK2/FGF1/IL1B/ITGB2/GDF2/VEGFC/RLN2/RUNX1/EMC10/RAMP2/CHI3L1/ITGB8/NOS3/PDCD6/KDR/SP1/CELA1/RAPGEF3/C3/HYAL1/SIRT1/ITGAX/XBP1/CCL24/AQP1/ADM/PRKD1/HIPK1/AGGF1/HMOX1/RHOB/TGFBR2/ADM2/C3AR1/GATA4/HSPB6/SERPINE1/VASH2/TNFSF12	44
GOBP:0031668	cellular response to extracellular stimulus	1.31038	0.131743	0.534099	136/4929/3655/1026/8061/558	ADORA2B/NR4A2/ITGA6/CDKN1A/FOSL1/AXL	6
GOBP:0006620	posttranslational protein targeting to endoplasmic reticulum membrane	1.31004	0.159533	0.583965	7095/11231/6449	SEC62/SEC63/SGTA	3
GOBP:0060485	mesenchyme development	1.30951	0.142071	0.553926	650/655/54796	BMP2/BMP7/BNC2	3
GOBP:0003382	epithelial cell morphogenesis	1.30934	0.13188	0.5344	57111/23094/2195/340547/3274/367/2317/23022/79983/1365	RAB25/SIPA1L3/FAT1/VSIG1/HRH2/AR/FLNB/PALLD/POF1B/CLDN3	10
GOBP:0008356	asymmetric cell division	1.30922	0.148357	0.563033	10096/387755/56288	ACTR3/INSC/PARD3	3
R-HSA-140875	Common Pathway of Fibrin Clot Formation	1.30878	0.133817	0.537989	5104/462/2244/2149/3053/5627/57126/2266/2159	SERPINA5/SERPINC1/FGB/F2R/SERPIND1/PROS1/CD177/FGG/F10	9
GOBP:0046855	inositol phosphate dephosphorylation	1.3079	0.141982	0.553926	5728/8867/4952/8898/3613/3612	PTEN/SYNJ1/OCRL/MTMR2/IMPA2/IMPA1	6
GOBP:0038124	toll-like receptor TLR6:TLR2 signaling pathway	1.30755	0.143905	0.557982	948/929	CD36/CD14	2
GOBP:0071726	cellular response to diacyl bacterial lipopeptide	1.30755	0.143905	0.557982	948/929	CD36/CD14	2
GOBP:0060437	lung growth	1.30753	0.109601	0.498737	10253	SPRY2	1
GOBP:0007197	adenylate cyclase-inhibiting G protein-coupled acetylcholine receptor signaling pathway	1.30738	0.15087	0.568099	1133/1132/4988	CHRM5/CHRM4/OPRM1	3
GOBP:0034334	adherens junction maintenance	1.30703	0.0892857	0.450566	11228/7082	RASSF8/TJP1	2
GOBP:0007506	gonadal mesoderm development	1.30699	0.15087	0.568099	728395/100289087/23414/728403	TSPY4/TSPY10/ZFPM2/TSPY8	4
GOBP:0001973	adenosine receptor signaling pathway	1.30678	0.162451	0.58874	136/134/111/5028/2771	ADORA2B/ADORA1/ADCY5/P2RY1/GNAI2	5
GOBP:0033563	dorsal/ventral axon guidance	1.30579	0.111413	0.501682	6585	SLIT1	1
GOBP:2000311	regulation of AMPA receptor activity	1.3056	0.134737	0.539081	254263/22871/10368/4208/85358/729993/23542/146395/59284/50944/59283	CNIH2/NLGN1/CACNG3/MEF2C/SHANK3/SHISA9/MAPK8IP2/GSG1L/CACNG7/SHANK1/CACNG8	11
GOBP:0021637	trigeminal nerve structural organization	1.30545	0.155869	0.57725	8829/6405/55558/10371	NRP1/SEMA3F/PLXNA3/SEMA3A	4
GOBP:0071650	negative regulation of chemokine (C-C motif) ligand 5 production	1.30545	0.147571	0.563033	79594/3586	MUL1/IL10	2
GOBP:0006065	UDP-glucuronate biosynthetic process	1.30543	0.111413	0.501682	7358/23169	UGDH/SLC35D1	2
GOBP:1903598	positive regulation of gap junction assembly	1.30533	0.111413	0.501682	857/183	CAV1/AGT	2
R-HSA-1296067	Potassium transport channels	1.30494	0.111413	0.501682	3766/3773	KCNJ10/KCNJ16	2
GOBP:1990410	adrenomedullin receptor signaling pathway	1.30476	0.148488	0.563033	10268/10266/133	RAMP3/RAMP2/ADM	3
GOBP:0098915	membrane repolarization during ventricular cardiac muscle cell action potential	1.30466	0.142568	0.555067	3752/3762/9992/3757	KCND3/KCNJ5/KCNE2/KCNH2	4
GOBP:0042733	embryonic digit morphogenesis	1.30416	0.0898618	0.450782	3066/657/27152/4038/7476/60529/9241/2737/2768/341640/3239/80856/9742	HDAC2/BMPR1A/INTU/LRP4/WNT7A/ALX4/NOG/GLI3/GNA12/FREM2/HOXD13/LNPK/IFT140	13
GOBP:2000479	regulation of cAMP-dependent protein kinase activity	1.30394	0.140805	0.550711	3064/5571/3627/4485	HTT/PRKAG1/CXCL10/MST1	4
GOBP:0002534	cytokine production involved in inflammatory response	1.30383	0.113225	0.504257	10225	CD96	1
GOBP:0070093	negative regulation of glucagon secretion	1.30371	0.150321	0.567391	3952/1392/131177/9607	LEP/CRH/FAM3D/CARTPT	4
R-HSA-9617828	FOXO-mediated transcription of cell cycle genes	1.30353	0.146881	0.563033	1026/5934/2660/4087/1027	CDKN1A/RBL2/MSTN/SMAD2/CDKN1B	5
GOBP:0060024	rhythmic synaptic transmission	1.30316	0.11413	0.505917	5728/9254	PTEN/CACNA2D2	2
GOBP:0002503	peptide antigen assembly with MHC class II protein complex	1.3029	0.11413	0.505917	3122	HLA-DRA	1
GOBP:0036462	TRAIL-activated apoptotic signaling pathway	1.30281	0.158685	0.58256	8794/841	TNFRSF10C/CASP8	2
GOBP:0033326	cerebrospinal fluid secretion	1.30264	0.11413	0.505917	57835/1952/358	SLC4A5/CELSR2/AQP1	3
GOBP:0071288	cellular response to mercury ion	1.30264	0.11413	0.505917	359/7323/358	AQP2/UBE2D3/AQP1	3
GOBP:1904294	positive regulation of ERAD pathway	1.30218	0.14272	0.555153	51136/4287/91445/7917	RNFT1/ATXN3/RNF185/BAG6	4
R-HSA-389887	Beta-oxidation of pristanoyl-CoA	1.30154	0.14272	0.555153	6342	SCP2	1
GOBP:0006021	inositol biosynthetic process	1.30106	0.115942	0.509978	51477/3613/3612	ISYNA1/IMPA2/IMPA1	3
GOBP:0006020	inositol metabolic process	1.30102	0.16297	0.589369	3706/4204/3613/3612	ITPKA/MECP2/IMPA2/IMPA1	4
GOBP:0042053	regulation of dopamine metabolic process	1.30075	0.170233	0.599907	4929/25953/5153/3350	NR4A2/PNKD/PDE1B/HTR1A	4
GOBP:0009165	nucleotide biosynthetic process	1.29999	0.135853	0.540337	349565/7084/221823/23057/5636/1716/1633/5631/5634	NMNAT3/TK2/PRPS1L1/NMNAT2/PRPSAP2/DGUOK/DCK/PRPS1/PRPS2	9
GOBP:0046688	response to copper ion	1.29952	0.147624	0.563033	6649/5066/6647/6284/3552/15/983/540	SOD3/PAM/SOD1/S100A13/IL1A/AANAT/CDK1/ATP7B	8
GOBP:0009609	response to symbiotic bacterium	1.29936	0.160563	0.585875	6584/725/722	SLC22A5/C4BPB/C4BPA	3
GOBP:0030111	regulation of Wnt signaling pathway	1.29923	0.13612	0.540808	865/3675/351/5515/861/50943	CBFB/ITGA3/APP/PPP2CA/RUNX1/FOXP3	6
GOBP:0032929	negative regulation of superoxide anion generation	1.29917	0.118659	0.515821	54/26574	ACP5/AATF	2
GOBP:0055074	calcium ion homeostasis	1.29885	0.138947	0.545947	525/8600/857/10518/2902/54757/6546/57158/29887/7466/9365/8805/7021/55503/1594/5967	ATP6V1B1/TNFSF11/CAV1/CIB2/GRIN1/FAM20A/SLC8A1/JPH2/SNX10/WFS1/KL/TRIM24/TFAP2B/TRPV6/CYP27B1/REG1A	16
GOBP:0019556	histidine catabolic process to glutamate and formamide	1.29878	0.157654	0.580965	10841/144193/3034	FTCD/AMDHD1/HAL	3
GOBP:0019557	histidine catabolic process to glutamate and formate	1.29878	0.157654	0.580965	10841/144193/3034	FTCD/AMDHD1/HAL	3
R-HSA-425561	Sodium/Calcium exchangers	1.29869	0.16297	0.589369	6717/80024/6546/6547/25769	SRI/SLC8B1/SLC8A1/SLC8A3/SLC24A2	5
GOBP:0032800	receptor biosynthetic process	1.29825	0.118659	0.515821	3586	IL10	1
GOBP:0072138	mesenchymal cell proliferation involved in ureteric bud development	1.29801	0.118659	0.515821	2719/650	GPC3/BMP2	2
hsa04933	AGE-RAGE signaling pathway in diabetic complications	1.29758	0.0513784	0.342871	6772/3725/5331/5580/5336/581/177/5332/3553/8503/7424/7412/1287/27035/5295/6777/1288/4087/4846/1286/5879/185/183/1027/1432/5599	STAT1/JUN/PLCB3/PRKCD/PLCG2/BAX/AGER/PLCB4/IL1B/PIK3R3/VEGFC/VCAM1/COL4A5/NOX1/PIK3R1/STAT5B/COL4A6/SMAD2/NOS3/COL4A4/RAC1/AGTR1/AGT/CDKN1B/MAPK14/MAPK8	26
GOBP:1901381	positive regulation of potassium ion transmembrane transport	1.29707	0.147624	0.563033	3759/9722/2316/3757	KCNJ2/NOS1AP/FLNA/KCNH2	4
GOBP:0097155	fasciculation of sensory neuron axon	1.2968	0.119565	0.517796	2042/2043	EPHA3/EPHA4	2
R-HSA-3304356	SMAD2/3 Phosphorylation Motif Mutants in Cancer	1.29657	0.14751	0.563033	4087/9372/7048	SMAD2/ZFYVE9/TGFBR2	3
R-HSA-3656532	TGFBR1 KD Mutants in Cancer	1.29657	0.14751	0.563033	4087/9372/7048	SMAD2/ZFYVE9/TGFBR2	3
hsa04727	GABAergic synapse	1.29645	0.0638821	0.378945	6714/2787/2561/774/2556/111/2555/6538/108/2557/112/66008/776/9001/2560/94235/2784/2790/4905/200959/2554/114/59345/2771/779/107/6539/115/2569/2788/2572/196883/2792/9568/2783/11345	SRC/GNG5/GABRB2/CACNA1B/GABRA3/ADCY5/GABRA2/SLC6A11/ADCY2/GABRA4/ADCY6/TRAK2/CACNA1D/HAP1/GABRB1/GNG8/GNB3/GNG10/NSF/GABRR3/GABRA1/ADCY8/GNB4/GNAI2/CACNA1S/ADCY1/SLC6A12/ADCY9/GABRR1/GNG7/GAD2/ADCY4/GNGT1/GABBR2/GNB2/GABARAPL2	36
GOBP:0048488	synaptic vesicle endocytosis	1.29628	0.114504	0.507005	57502/821/22871/85439/1056/23396/6453/8867/382/81569/5874/345651	NLGN4X/CANX/NLGN1/STON2/CEL/PIP5K1C/ITSN1/SYNJ1/ARF6/ACTL8/RAB27B/ACTBL2	12
GOBP:0060119	inner ear receptor cell development	1.29599	0.159681	0.584151	2561/5205/4669/25861/2535	GABRB2/ATP8B1/NAGLU/WHRN/FZD2	5
GOBP:1903214	regulation of protein targeting to mitochondrion	1.29598	0.165258	0.592818	10456/55486	HAX1/PARL	2
R-HSA-1855183	Synthesis of IP2, IP, and Ins in the cytosol	1.29552	0.14751	0.563033	51477/8867/4952	ISYNA1/SYNJ1/OCRL	3
R-HSA-5576892	Phase 0 - rapid depolarisation	1.29539	0.138264	0.545015	6327/6326/6335/2256/6329/2257/6328/6334/6332/59284	SCN2B/SCN2A/SCN9A/FGF11/SCN4A/FGF12/SCN3A/SCN8A/SCN7A/CACNG7	10
GOBP:0050725	positive regulation of interleukin-1 beta biosynthetic process	1.29529	0.167792	0.594474	351/177/566/3717/3458	APP/AGER/AZU1/JAK2/IFNG	5
GOBP:0051561	positive regulation of mitochondrial calcium ion concentration	1.29513	0.148635	0.563033	664/10134/221154/5910	BNIP3/BCAP31/MICU2/RAP1GDS1	4
GOBP:1902692	regulation of neuroblast proliferation	1.29442	0.100564	0.474841	120892	LRRK2	1
GOBP:0006637	acyl-CoA metabolic process	1.29437	0.130064	0.533007	54988/117145/80221/116285/1622/348158/26027/23597/10965/3155/134526/142827/341392	ACSM5/THEM4/ACSF2/ACSM1/DBI/ACSM2B/ACOT11/ACOT9/ACOT2/HMGCL/ACOT12/ACSM6/ACSM4	13
GOBP:0051461	positive regulation of corticotropin secretion	1.29434	0.167136	0.59427	51738/1392	GHRL/CRH	2
GOBP:0019724	B cell mediated immunity	1.2943	0.120471	0.517796	970	CD70	1
GOBP:0006869	lipid transport	1.29359	0.0908059	0.452702	5104/116519/10350/346/118987/26020/857/347/10349/3069/79135/84725/80830/2172/23460/10396/23461/10351/80833/57488/388931/319/24/154664/80831	SERPINA5/APOA5/ABCA9/APOC4/PDZD8/LRP10/CAV1/APOD/ABCA10/HDLBP/APOO/PLEKHA8/APOL6/FABP6/ABCA6/ATP8A1/ABCA5/ABCA8/APOL3/ESYT2/MFSD2B/APOF/ABCA4/ABCA13/APOL5	25
GOBP:0098586	cellular response to virus	1.29313	0.142105	0.553926	23076/1147/375/6363/4321	RRP1B/CHUK/ARF1/CCL19/MMP12	5
GOBP:0006313	transposition, DNA-mediated	1.29229	0.120471	0.517796	79725/55237	THAP9/VRTN	2
GOBP:0010260	animal organ senescence	1.29187	0.121377	0.518892	30001	ERO1A	1
GOBP:0033081	regulation of T cell differentiation in thymus	1.29183	0.171831	0.601303	6647/814	SOD1/CAMK4	2
hsa04650	Natural killer cell mediated cytotoxicity	1.29151	0.049936	0.337998	3455/3460/5336/3823/7410/8503/3689/3821/637/6464/5295/5781/919/3454/5880/53358/4773/5879/3002/3443/10451/6452/3440/2534/117157/962/3439/7409/9437/5551/10870/5532/5533/3683/6655/3452/3458/3445/3449/5777/154064/3459/3265/3447/3451	IFNAR2/IFNGR2/PLCG2/KLRC3/VAV2/PIK3R3/ITGB2/KLRC1/BID/SHC1/PIK3R1/PTPN11/CD247/IFNAR1/RAC2/SHC3/NFATC2/RAC1/GZMB/IFNA6/VAV3/SH3BP2/IFNA2/FYN/SH2D1B/CD48/IFNA1/VAV1/NCR1/PRF1/HCST/PPP3CB/PPP3CC/ITGAL/SOS2/IFNA21/IFNG/IFNA8/IFNA16/PTPN6/RAET1L/IFNGR1/HRAS/IFNA13/IFNA17	45
GOBP:0031587	positive regulation of inositol 1,4,5-trisphosphate-sensitive calcium-release channel activity	1.29049	0.162236	0.588211	3064/9001/5031	HTT/HAP1/P2RY6	3
GOBP:0048050	post-embryonic eye morphogenesis	1.29014	0.123188	0.521445	4237/2202	MFAP2/EFEMP1	2
hsa04923	Regulation of lipolysis in adipocytes	1.29002	0.108447	0.496707	155/134/57104/8503/3630/111/5140/108/5295/154/112/5742/364/2167/153/5743/4852/5592/3991/114/2771/107/8471/115/1081	ADRB3/ADORA1/PNPLA2/PIK3R3/INS/ADCY5/PDE3B/ADCY2/PIK3R1/ADRB2/ADCY6/PTGS1/AQP7/FABP4/ADRB1/PTGS2/NPY/PRKG1/LIPE/ADCY8/GNAI2/ADCY1/IRS4/ADCY9/CGA	25
R-HSA-5654687	Downstream signaling of activated FGFR1	1.28994	0.153768	0.573324	2246/2248/2255/8822/2254/23767/2260/9365/2249/2247/26281/23768	FGF1/FGF3/FGF10/FGF17/FGF9/FLRT3/FGFR1/KL/FGF4/FGF2/FGF20/FLRT2	12
GOBP:0098967	exocytic insertion of neurotransmitter receptor to postsynaptic membrane	1.28972	0.17277	0.602122	6809/6616/10815	STX3/SNAP25/CPLX1	3
GOBP:0060628	regulation of ER to Golgi vesicle-mediated transport	1.28948	0.150383	0.567391	11236/120892/23256/2619	RNF139/LRRK2/SCFD1/GAS1	4
GOBP:0045332	phospholipid translocation	1.28888	0.14316	0.555852	55754/5205/286410/374868/5243/10396	TMEM30A/ATP8B1/ATP11C/ATP9B/ABCB1/ATP8A1	6
R-HSA-399955	SEMA3A-Plexin repulsion signaling by inhibiting Integrin adhesion	1.28845	0.172613	0.602122	23396/8829/2242/5879	PIP5K1C/NRP1/FES/RAC1	4
GOBP:0035284	brain segmentation	1.28836	0.123188	0.521445	1959/9935/3199	EGR2/MAFB/HOXA2	3
GOBP:0032713	negative regulation of interleukin-4 production	1.28822	0.173709	0.602934	7356/50943	SCGB1A1/FOXP3	2
GOBP:0035455	response to interferon-alpha	1.28803	0.164671	0.591552	3455/4600/5610	IFNAR2/MX2/EIF2AK2	3
GOBP:0097053	L-kynurenine catabolic process	1.28792	0.125906	0.526941	883/8942	KYAT1/KYNU	2
GOBP:0050900	leukocyte migration	1.28784	0.0462131	0.324899	3675/6714/119/3688/4680/2888/2817/3655/972/6385/50848/3689/58494/634/3897/3543/1525/857/960/6464/9255/5295/2150/3685/5781/8793/6404/1084/4973/2994/2534/962/83700/1088/682/284/9046/3687/4312/3683/5627/57126/5175/6402/56301	ITGA3/SRC/ADD2/ITGB1/CEACAM6/GRB14/GPC1/ITGA6/CD74/SDC4/F11R/ITGB2/JAM2/CEACAM1/L1CAM/IGLL1/CXADR/CAV1/CD44/SHC1/AIMP1/PIK3R1/F2RL1/ITGAV/PTPN11/TNFRSF10D/SELPLG/CEACAM3/OLR1/GYPB/FYN/CD48/JAM3/CEACAM8/BSG/ANGPT1/DOK2/ITGAX/MMP1/ITGAL/PROS1/CD177/PECAM1/SELL/SLC7A10	45
GOBP:0048806	genitalia development	1.28726	0.17607	0.60751	5781/2295/131118/55636/497189	PTPN11/FOXF2/DNAJC19/CHD7/TIFAB	5
GOBP:0033227	dsRNA transport	1.28722	0.174648	0.604428	130132/10211	RFTN2/FLOT1	2
GOBP:0097296	activation of cysteine-type endopeptidase activity involved in apoptotic signaling pathway	1.2872	0.165903	0.59352	581/841	BAX/CASP8	2
GOBP:0045060	negative thymic T cell selection	1.2871	0.154702	0.574884	972/2737/5788/6469/1236/326/9474	CD74/GLI3/PTPRC/SHH/CCR7/AIRE/ATG5	7
GOBP:0051365	cellular response to potassium ion starvation	1.28702	0.127717	0.529273	3725	JUN	1
GOBP:0048286	lung alveolus development	1.28685	0.130293	0.533007	64759/55151/83931/6943/9394/2324/2294/5241/64220/4124/5154/3202/100/26154/91461/6441	TNS3/TMEM38B/STK40/TCF21/HS6ST1/FLT4/FOXF1/PGR/STRA6/MAN2A1/PDGFA/HOXA5/ADA/ABCA12/PKDCC/SFTPD	16
GOBP:2000974	negative regulation of pro-B cell differentiation	1.28626	0.127717	0.529273	3280/388585	HES1/HES5	2
GOBP:0071076	RNA 3' uridylation	1.28599	0.0674905	0.390701	79727	LIN28A	1
GOBP:0061732	mitochondrial acetyl-CoA biosynthetic process from pyruvate	1.28575	0.152299	0.570637	1738/51660/8050	DLD/MPC1/PDHX	3
GOBP:0021885	forebrain cell migration	1.2854	0.131341	0.533284	2018/558	EMX2/AXL	2
GOBP:0002064	epithelial cell development	1.28523	0.157948	0.58174	57619/57835/54507/2099/389015/8626/54768/1874	SHROOM3/SLC4A5/ADAMTSL4/ESR1/SLC9A4/TP63/HYDIN/E2F4	8
GOBP:0001819	positive regulation of cytokine production	1.28515	0.147346	0.563033	3357/126259/283234/5610/10211/150/6647/183/7110	HTR2B/TMIGD2/CCDC88B/EIF2AK2/FLOT1/ADRA2A/SOD1/AGT/TMF1	9
GOBP:0050717	positive regulation of interleukin-1 alpha secretion	1.28507	0.131341	0.533284	5027/24145	P2RX7/PANX1	2
GOBP:0060070	canonical Wnt signaling pathway	1.28398	0.083045	0.434131	283149/7403/5728/6794/6422/5626/4929/7476/120892/7484/7479/8326/90780/7473/1855/6424/27185/7483/8321/80326/8613/8325/8324/2535/91355/6469/6932/6382/2735/7855/10023	BCL9L/KDM6A/PTEN/STK11/SFRP1/PROP1/NR4A2/WNT7A/LRRK2/WNT9B/WNT8B/FZD9/PYGO2/WNT3/DVL1/SFRP4/DISC1/WNT9A/FZD1/WNT10A/PLPP3/FZD8/FZD7/FZD2/LRP5L/SHH/TCF7/SDC1/GLI1/FZD5/FRAT1	31
GOBP:1904491	protein localization to ciliary transition zone	1.28389	0.155172	0.575749	261734/79867/57545/84314	NPHP4/TCTN2/CC2D2A/TMEM107	4
GOBP:0051781	positive regulation of cell division	1.28389	0.111857	0.501897	346389/3357/2246/2248/3553/7424/4192/3481/5008/5764/2252/56034	MACC1/HTR2B/FGF1/FGF3/IL1B/VEGFC/MDK/IGF2/OSM/PTN/FGF7/PDGFC	12
GOBP:0009952	anterior/posterior pattern specification	1.28372	0.0578106	0.361702	3225/84667/2018/3216/28996/3280/60529/3232/79365/3218/7703/3211/9350/2737/4087/3239/3203/3224/22955/388585/3087/1399/3235/391723/92/6015/3199/204851/653275/3202/91355/3223/6608/93/3226	HOXC9/HES7/EMX2/HOXB6/HIPK2/HES1/ALX4/HOXD3/BHLHE41/HOXB8/PCGF2/HOXB1/CER1/GLI3/SMAD2/HOXD13/HOXA6/HOXC8/SCMH1/HES5/HHEX/CRKL/HOXD9/HELT/ACVR2A/RING1/HOXA2/HIPK1/CFC1B/HOXA5/LRP5L/HOXC6/SMO/ACVR2B/HOXC10	35
GOBP:0090140	regulation of mitochondrial fission	1.28354	0.173114	0.602305	6773/4137/120892	STAT2/MAPT/LRRK2	3
GOBP:0019433	triglyceride catabolic process	1.28345	0.151644	0.569881	116519/2169/57104/2172/150379/2168/2167/646480/4023/3991	APOA5/FABP2/PNPLA2/FABP6/PNPLA5/FABP1/FABP4/FABP9/LPL/LIPE	10
GOBP:0007603	phototransduction, visible light	1.28314	0.182879	0.615988	6101/5158/5146/2776/24/6010	RP1/PDE6B/PDE6C/GNAQ/ABCA4/RHO	6
GOBP:0042098	T cell proliferation	1.2829	0.148421	0.563033	977/5027/55716/23385	CD151/P2RX7/LMBR1L/NCSTN	4
GOBP:0042416	dopamine biosynthetic process	1.28263	0.167665	0.59427	4929/1644/2861/2643	NR4A2/DDC/GPR37/GCH1	4
GOBP:0010046	response to mycotoxin	1.28262	0.133152	0.537517	445/3934	ASS1/LCN2	2
GOBP:0071415	cellular response to purine-containing compound	1.28228	0.134058	0.538375	7226/5028/5031	TRPM2/P2RY1/P2RY6	3
R-HSA-428930	Thromboxane signalling through TP receptor	1.28207	0.148421	0.563033	2787/10672/2784/2790/2776/59345/2769/2788/9630/2792/2783	GNG5/GNA13/GNB3/GNG10/GNAQ/GNB4/GNA15/GNG7/GNA14/GNGT1/GNB2	11
GOBP:0061049	cell growth involved in cardiac muscle cell development	1.28202	0.182879	0.615988	8470/6416/11214/183/2626	SORBS2/MAP2K4/AKAP13/AGT/GATA4	5
GOBP:0010573	vascular endothelial growth factor production	1.28136	0.13587	0.540337	9508	ADAMTS3	1
GOBP:0010594	regulation of endothelial cell migration	1.28104	0.179364	0.610408	634/64218/5764	CEACAM1/SEMA4A/PTN	3
GOBP:1901984	negative regulation of protein acetylation	1.28091	0.175069	0.60495	23411/4101/11315	SIRT1/MAGEA2/PARK7	3
GOBP:0010248	establishment or maintenance of transmembrane electrochemical gradient	1.28071	0.158325	0.582555	581/495/486/479/496/477/6580/478/480/578	BAX/ATP4A/FXYD2/ATP12A/ATP4B/ATP1A2/SLC22A1/ATP1A3/ATP1A4/BAK1	10
hsa05212	Pancreatic cancer	1.28061	0.0785463	0.42411	6772/3716/1147/581/5337/9459/1026/8503/572/7157/5295/4087/1029/3551/5880/2064/5879	STAT1/JAK1/CHUK/BAX/PLD1/ARHGEF6/CDKN1A/PIK3R3/BAD/TP53/PIK3R1/SMAD2/CDKN2A/IKBKB/RAC2/ERBB2/RAC1	17
GOBP:0061061	muscle structure development	1.28053	0.168663	0.59657	494470/8572/9124/825	RNF165/PDLIM4/PDLIM1/CAPN3	4
GOBP:0072177	mesonephric duct development	1.28047	0.174648	0.604428	80000	GREB1L	1
GOBP:1905451	positive regulation of Fc-gamma receptor signaling pathway involved in phagocytosis	1.28042	0.174648	0.604428	5906/55198/5788/2889	RAP1A/APPL2/PTPRC/RAPGEF1	4
GOBP:0048513	animal organ development	1.28029	0.14834	0.563033	8538/10253/10718/1442/2688/1444/2689	BARX2/SPRY2/NRG3/CSH1/GH1/CSHL1/GH2	7
GOBP:0099041	vesicle tethering to Golgi	1.27997	0.174648	0.604428	157769/55773/55717	FAM91A1/TBC1D23/WDR11	3
GOBP:0032959	inositol trisphosphate biosynthetic process	1.27981	0.152648	0.570643	5331/5336/5332/23007/89869/23228	PLCB3/PLCG2/PLCB4/PLCH1/PLCZ1/PLCL2	6
GOBP:0042116	macrophage activation	1.27925	0.17088	0.600681	7096/6542/7099	TLR1/SLC7A2/TLR4	3
GOBP:0086012	membrane depolarization during cardiac muscle cell action potential	1.27908	0.160966	0.586646	6327/3759/776/477/6546	SCN2B/KCNJ2/CACNA1D/ATP1A2/SLC8A1	5
GOBP:0099170	postsynaptic modulation of chemical synaptic transmission	1.27899	0.185798	0.618746	51738	GHRL	1
GOBP:0001578	microtubule bundle formation	1.27851	0.135076	0.539673	57701/89796/55201/4131/4926/51673/7756/2242/22919/80128/23255/4133/6249/10634/11076/11261/122664/246176	NCKAP5L/NAV1/MAP1S/MAP1B/NUMA1/TPPP3/ZNF207/FES/MAPRE1/TRIM46/MTCL1/MAP2/CLIP1/GAS2L1/TPPP/CHP1/TPPP2/GAS2L2	18
R-HSA-392517	Rap1 signalling	1.27825	0.185798	0.618746	5908/5906/5592/11069/10125/6494	RAP1B/RAP1A/PRKG1/RAPGEF4/RASGRP1/SIPA1	6
GOBP:0030334	regulation of cell migration	1.27811	0.0779537	0.422245	3796/10672/114803/8861/54538/55619/634/5168/4690/377630/170825/23654/222487/2316/5879/10154/9748/5361/29984/3909/8153/84612/388/5364/55558/84962	KIF2A/GNA13/MYSM1/LDB1/ROBO4/DOCK10/CEACAM1/ENPP2/NCK1/USP17L2/GSX2/PLXNB2/ADGRG3/FLNA/RAC1/PLXNC1/SLK/PLXNA1/RHOD/LAMA3/RND2/PARD6B/RHOB/PLXNB1/PLXNA3/AJUBA	26
GOBP:0001961	positive regulation of cytokine-mediated signaling pathway	1.27784	0.171657	0.601184	85480/972/558/3574	TSLP/CD74/AXL/IL7	4
GOBP:0033280	response to vitamin D	1.27715	0.154725	0.574884	632/3627/655/5743/1032/6781/1591/5741/360/920	BGLAP/CXCL10/BMP7/PTGS2/CDKN2D/STC1/CYP24A1/PTH/AQP3/CD4	10
hsa05310	Asthma	1.27711	0.150903	0.568099	959/3586/3127/3122/3578	CD40LG/IL10/HLA-DRB5/HLA-DRA/IL9	5
R-HSA-139853	Elevation of cytosolic Ca2+ levels	1.27707	0.176983	0.607899	5027/7222/3709/7225	P2RX7/TRPC3/ITPR2/TRPC6	4
GOBP:0008542	visual learning	1.27678	0.111872	0.501897	60626/4763/351/3688/1814/5153/477/4204/2902/1385/885/65009/3274/90410	RIC8A/NF1/APP/ITGB1/DRD3/PDE1B/ATP1A2/MECP2/GRIN1/CREB1/CCK/NDRG4/HRH2/IFT20	14
GOBP:0048597	post-embryonic camera-type eye morphogenesis	1.27656	0.140399	0.549374	581/3150	BAX/HMGN1	2
GOBP:0002690	positive regulation of leukocyte chemotaxis	1.27577	0.163984	0.590796	3570/51157/4192/2150/5764	IL6R/ZNF580/MDK/F2RL1/PTN	5
GOBP:0007188	adenylate cyclase-modulating G protein-coupled receptor signaling pathway	1.27572	0.0969213	0.464895	10672/155/10800/554/108/1814/154/2774/2768/150/776/1268/5745/138805/153/2776/56413/2771/2769/2641/390084/83550/9630/196883/9340/8484/1232/147/120796/152/1395	GNA13/ADRB3/CYSLTR1/AVPR2/ADCY2/DRD3/ADRB2/GNAL/GNA12/ADRA2A/CACNA1D/CNR1/PTH1R/OR13F1/ADRB1/GNAQ/LTB4R2/GNAI2/GNA15/GCG/OR56A5/GPR101/GNA14/ADCY4/GLP2R/GALR3/CCR3/ADRA1B/OR56A1/ADRA2C/CRHR2	31
GOBP:0007602	phototransduction	1.27543	0.150596	0.567692	9600/5957/23596/408/9094/728458/94233/9293/611/7222/2652/10002	PITPNM1/RCVRN/OPN3/ARRB1/UNC119/OPN1MW2/OPN4/GPR52/OPN1SW/TRPC3/OPN1MW/NR2E3	12
GOBP:0071702	organic substance transport	1.27492	0.140399	0.549374	126321/388931	MFSD12/MFSD2B	2
GOBP:0042593	glucose homeostasis	1.27473	0.048995	0.334144	6794/5563/1407/4828/64478/3952/54097/3630/572/5547/221395/5781/222546/6517/150/100132074/80024/59341/9515/56670/1268/25825/200186/2309/4938/3745/9501/7391/55198/2844/5163/4544/8048/114/1584/6659/441925/5562/6927	STK11/PRKAA2/CRY1/NMB/CSMD1/LEP/FAM3B/INS/BAD/PRCP/ADGRF5/PTPN11/RFX6/SLC2A4/ADRA2A/FOXO6/SLC8B1/TRPV4/STXBP5L/SUCNR1/CNR1/BACE2/CRTC2/FOXO3/OAS1/KCNB1/RPH3AL/USF1/APPL2/GPR21/PDK1/MTNR1B/CSRP3/ADCY8/CYP11B1/SOX4/BECN2/PRKAA1/HNF1A	39
R-HSA-977347	Serine biosynthesis	1.27452	0.182257	0.615107	63826/256987	SRR/SERINC5	2
GOBP:0071279	cellular response to cobalt ion	1.27375	0.184235	0.617292	664/5176	BNIP3/SERPINF1	2
GOBP:2000439	positive regulation of monocyte extravasation	1.27334	0.14221	0.553926	177	AGER	1
GOBP:0030321	transepithelial chloride transport	1.27293	0.176526	0.60772	7439/5031/5030/65010	BEST1/P2RY6/P2RY4/SLC26A6	4
GOBP:0017038	protein import	1.27273	0.176526	0.60772	257364/1191/338328	SNX33/CLU/GPIHBP1	3
GOBP:0098976	excitatory chemical synaptic transmission	1.2724	0.190661	0.625434	2906/139411/8572/54434/2902	GRIN2D/PTCHD1/PDLIM4/SSH1/GRIN1	5
GOBP:0002740	negative regulation of cytokine secretion involved in immune response	1.2721	0.164751	0.591552	3586/10859/284	IL10/LILRB1/ANGPT1	3
GOBP:0071321	cellular response to cGMP	1.27172	0.164751	0.591552	5138/6532/9693	PDE2A/SLC6A4/RAPGEF2	3
GOBP:0051402	neuron apoptotic process	1.2716	0.125424	0.525959	51604/351/581/664/6326/23385/637/54532/26355/7157	PIGT/APP/BAX/BNIP3/SCN2A/NCSTN/BID/USP53/FAM162A/TP53	10
GOBP:0009649	entrainment of circadian clock	1.27138	0.186114	0.619316	2776/8403/23239/56938	GNAQ/SOX14/PHLPP1/ARNTL2	4
GOBP:0040012	regulation of locomotion	1.27112	0.176526	0.60772	120892/3352/1132	LRRK2/HTR1D/CHRM4	3
GOBP:0021530	spinal cord oligodendrocyte cell fate specification	1.27099	0.144928	0.560421	10215/429	OLIG2/ASCL1	2
GOBP:0090312	positive regulation of protein deacetylation	1.27082	0.144928	0.560421	1859/25855/3458	DYRK1A/BRMS1/IFNG	3
GOBP:0030193	regulation of blood coagulation	1.27067	0.190661	0.625434	2149/2811/857/2150	F2R/GP1BA/CAV1/F2RL1	4
GOBP:0051209	release of sequestered calcium ion into cytosol	1.27032	0.125571	0.526055	30001/5027/5331/5336/7226/3357/5332/6363/2149/57192	ERO1A/P2RX7/PLCB3/PLCG2/TRPM2/HTR2B/PLCB4/CCL19/F2R/MCOLN1	10
GOBP:0006829	zinc ion transport	1.27016	0.180639	0.612794	7779/29986/64924	SLC30A1/SLC39A2/SLC30A5	3
GOBP:0060075	regulation of resting membrane potential	1.27005	0.180851	0.613028	3759/3766/8645/478	KCNJ2/KCNJ10/KCNK5/ATP1A3	4
R-HSA-6803211	TP53 Regulates Transcription of Death Receptors and Ligands	1.2697	0.167625	0.59427	8794/8793/3486	TNFRSF10C/TNFRSF10D/IGFBP3	3
GOBP:0060122	inner ear receptor cell stereocilium organization	1.26927	0.158714	0.58256	6385/3280/11020/115908/124590/388585/8100/25861	SDC4/HES1/IFT27/CTHRC1/USH1G/HES5/IFT88/WHRN	8
GOBP:0070234	positive regulation of T cell apoptotic process	1.26924	0.188042	0.622581	6352/29124/56891	CCL5/LGALS13/LGALS14	3
GOBP:0060045	positive regulation of cardiac muscle cell proliferation	1.26923	0.158628	0.58256	7049/3516/657/57057/6910/4208/1432/6909/10413/23414/2254/2735/23493/7472/983	TGFBR3/RBPJ/BMPR1A/TBX20/TBX5/MEF2C/MAPK14/TBX2/YAP1/ZFPM2/FGF9/GLI1/HEY2/WNT2/CDK1	15
GOBP:0014910	regulation of smooth muscle cell migration	1.26915	0.179343	0.610408	5361/6653/1636/5154	PLXNA1/SORL1/ACE/PDGFA	4
GOBP:0003310	pancreatic A cell differentiation	1.26914	0.147645	0.563033	222546/3642	RFX6/INSM1	2
GOBP:0099175	regulation of postsynapse organization	1.26905	0.155227	0.575749	51738/7476/1607/6792/11141/4897/58489/378/6405/58504/57497/25978	GHRL/WNT7A/DGKB/CDKL5/IL1RAPL1/NRCAM/ABHD17C/ARF4/SEMA3F/ARHGAP22/LRFN2/CHMP2B	12
hsa04975	Fat digestion and absorption	1.26888	0.113966	0.505917	5320/5408/2169/5322/84647/948/1056/8612/84649/5319/2168	PLA2G2A/PNLIPRP2/FABP2/PLA2G5/PLA2G12B/CD36/CEL/PLPP2/DGAT2/PLA2G1B/FABP1	11
GOBP:0046010	positive regulation of circadian sleep/wake cycle, non-REM sleep	1.26851	0.185151	0.617798	51738/2692/4544	GHRL/GHRHR/MTNR1B	3
GOBP:0035063	nuclear speck organization	1.26833	0.185151	0.617798	2334/6733/8444	AFF2/SRPK2/DYRK3	3
GOBP:0010288	response to lead ion	1.26831	0.16153	0.587395	351/5515/5860/4137/1788/5516/6678	APP/PPP2CA/QDPR/MAPT/DNMT3A/PPP2CB/SPARC	7
hsa05034	Alcoholism	1.2681	0.0650814	0.383132	84699/2787/3066/10013/136/2906/116443/1644/111/5501/6464/1392/79885/814/9734/53358/94235/9759/148327/808/2784/6570/2790/2902/810/4852/1385/6655/1386/59345/2771	CREB3L3/GNG5/HDAC2/HDAC6/ADORA2B/GRIN2D/GRIN3A/DDC/ADCY5/PPP1CC/SHC1/CRH/HDAC11/CAMK4/HDAC9/SHC3/GNG8/HDAC4/CREB3L4/CALM3/GNB3/SLC18A1/GNG10/GRIN1/CALML3/NPY/CREB1/SOS2/ATF2/GNB4/GNAI2	31
GOBP:0009056	catabolic process	1.26806	0.190661	0.625434	344752/57552/126767/9317/13/8824	AADACL2/NCEH1/AADACL3/PTER/AADAC/CES2	6
GOBP:0060390	regulation of SMAD protein signal transduction	1.26783	0.171456	0.601184	6711/58495	SPTBN1/OVOL2	2
GOBP:0032691	negative regulation of interleukin-1 beta production	1.26749	0.167518	0.59427	51738/1524/54/3479/338557/2864/54206	GHRL/CX3CR1/ACP5/IGF1/FFAR4/FFAR1/ERRFI1	7
[truncated: 7,462 more rows]

## Sheet: K_only gene summary
id	pos|score	pos|p-value	pos|fdr	pos|rank	pos|goodsgrna	pos|lfc	neg|score	neg|p-value	neg|fdr	neg|rank	neg|goodsgrna	neg|lfc
[truncated: 19,112 more rows]

[truncated: 5 more sheets: I_only gene summary, C_only gene summary, GSEA_K, GSEA_I, GSEA_C]
