# Supplementary material for: A genetic screen identifies a protective type III interferon response to Cryptosporidium that requires TLR3 dependent recognition
Source: PLoS Pathog. 2022 May 18;18(5):e1010003. doi: 10.1371/journal.ppat.1010003 (PMC9154123; doi:10.1371/journal.ppat.1010003)
Supplement: S4 Table — (XLSX) [file ppat.1010003.s015.xlsx]

## Sheet: DiffeGenes_48hr
Gene Symbol	control_rep1	control_rep2	control_rep3	Control.AVG	wt_rep1	wt_rep2	wt_rep3	WT.AVG	transgenic_rep1	transgenic_rep2	transgenic_rep3	Trans.AVG	LogFC_WTvsCON	LogFC_TRANSvsCON
BST2	-0.725342	-1.1879	-0.00120551	-0.638149	6.24122	6.13576	6.2718	6.21626	6.4143	6.26841	6.36255	6.34842	6.85441	6.98657
OAS2	-0.753254	-1.29165	-0.325955	-0.790287	6.0147	5.74306	5.79276	5.85017	6.16728	6.07794	5.80687	6.01736	6.64046	6.80765
IFI44	-2.6556	-1.36329	-2.27296	-2.09729	4.59716	4.23135	4.546	4.45817	5.0958	4.8352	4.82312	4.91804	6.55546	7.01532
IFI44L	-1.83172	-2.60314	-2.96044	-2.4651	3.67396	3.45675	3.77978	3.63683	3.48853	3.42512	3.55262	3.48876	6.10193	5.95385
RSAD2	-1.12211	-1.13489	-0.245933	-0.834313	5.18658	5.02525	4.88916	5.03366	5.30533	5.1296	5.08658	5.17384	5.86797	6.00815
H3F3AP4	2.4253	-4.91612	-4.91611	-2.46898	3.39616	2.32807	3.99092	3.23838	4.38854	4.77007	4.43032	4.52964	5.70736	6.99862
CTC-432M15.3	-4.78971	-4.91165	-3.13984	-4.2804	2.02514	-0.61749	2.14298	1.18354	3.26338	3.4231	2.98548	3.22399	5.46394	7.50438
IFIT3	1.49655	1.47796	1.52167	1.49872	6.706	6.45324	6.61773	6.59232	7.04218	6.84105	6.80739	6.89687	5.0936	5.39815
CXCL10	-4.10028	-4.23924	-4.91612	-4.41855	0.793747	0.474213	0.399947	0.555969	0.835802	0.880785	0.652327	0.789638	4.97452	5.20818
IFITM1	3.66626	3.75624	3.84899	3.75716	8.70014	8.62961	8.78653	8.70543	8.91918	8.92851	8.99626	8.94799	4.94827	5.19082
XAF1	1.77079	1.49172	2.3064	1.8563	6.84303	6.62111	6.89818	6.78744	6.70371	6.82998	6.73974	6.75781	4.93113	4.90151
MX2	0.922122	0.808434	1.56627	1.09894	6.25265	5.73519	6.02132	6.00305	6.87578	6.73708	6.71613	6.77633	4.90411	5.67739
IFIT1	3.83918	3.57205	3.53188	3.6477	8.50507	8.27371	8.41038	8.39639	8.76458	8.68341	8.6036	8.68386	4.74869	5.03616
EPSTI1	-0.274453	0.626431	0.119633	0.157204	4.98013	4.67742	4.96955	4.8757	5.18576	5.14105	5.05825	5.12835	4.71849	4.97115
RP11-665C16.9	-4.91612	-4.91612	-4.91612	-4.91612	1.11435	-2.70296	0.688278	-0.300111	2.2294	2.07865	2.38837	2.23214	4.616	7.14826
MX1	3.73128	3.67386	4.04446	3.81653	8.39546	8.35273	8.33165	8.35995	8.4976	8.33261	8.46158	8.43059	4.54342	4.61406
CMPK2	1.06001	0.757138	0.625826	0.814324	5.22728	5.09312	5.20529	5.17523	5.43581	5.37638	5.25516	5.35579	4.36091	4.54146
DKK1	-3.05092	-2.10173	-3.24266	-2.79843	1.27391	1.84294	1.52808	1.54831	2.70856	2.63372	2.6943	2.67886	4.34675	5.4773
OASL	1.50596	1.41617	1.90869	1.61027	5.93762	6.00233	5.91222	5.95072	6.35467	6.24247	6.21106	6.2694	4.34045	4.65913
NUS1P1	-4.91612	-4.91611	-1.87399	-3.90207	0.839136	-0.998252	1.43394	0.42494	1.84052	2.01056	2.08436	1.97848	4.32701	5.88055
ISG15	3.77119	4.41684	4.48518	4.2244	8.36223	8.76209	8.50722	8.54385	8.45127	8.38719	8.82468	8.55438	4.31944	4.32998
MINOS1-NBL1	1.68981	-1.5067	-3.83152	-1.21614	3.86849	1.49444	3.83901	3.06732	4.71058	4.3599	4.86531	4.64527	4.28345	5.8614
FBXO39	-4.91612	-3.86589	-3.81673	-4.19958	-0.0366569	0.102095	0.157906	0.074448	0.104479	0.152399	0.213998	0.156959	4.27403	4.35654
RP4-777O23.3	-4.91612	-1.36003	-4.91612	-3.73075	-0.448592	-0.0947457	2.14051	0.53239	2.4664	1.72309	2.35527	2.18159	4.26314	5.91234
IFI16	-1.92566	-1.97512	-2.28694	-2.06257	2.2026	1.91438	2.01394	2.04364	2.49127	2.36019	2.28706	2.37951	4.10621	4.44208
ZFP91-CNTF	-4.91611	-4.91612	-1.14651	-3.65958	0.397515	0.0881092	0.789843	0.425156	0.796918	1.37341	0.322176	0.830835	4.08473	4.49041
IFIT2	2.36828	2.15377	2.49017	2.33741	6.56809	6.2647	6.38494	6.40591	6.8378	6.71896	6.62879	6.72852	4.0685	4.39111
SAMD9L	-0.738815	1.02351	-0.616748	-0.110685	4.30686	3.67408	3.87304	3.95133	4.37548	3.93172	4.32084	4.20935	4.06201	4.32003
IFI6	5.5475	5.8169	5.75665	5.70701	9.7476	9.73237	9.79428	9.75808	9.79389	9.79939	9.86782	9.82037	4.05107	4.11336
SAMD9	2.01487	1.73053	1.94995	1.89845	6.01698	5.74367	5.78223	5.84763	6.06038	5.93217	5.78744	5.92666	3.94918	4.02822
IFI35	2.10927	1.91091	1.94129	1.98716	6.02075	5.65556	5.88197	5.85276	6.17671	6.06882	6.17649	6.14067	3.8656	4.15352
HERC5	1.86026	1.71711	2.02392	1.8671	5.83167	5.67815	5.61028	5.7067	5.70413	5.55001	5.42186	5.55866	3.8396	3.69157
DDX60	2.80822	3.31043	3.4607	3.19311	7.08007	6.87676	7.01474	6.99052	7.13885	7.03925	6.89784	7.02531	3.79741	3.8322
DDX58	3.82335	3.60938	3.58233	3.67168	7.41968	7.18832	7.28264	7.29688	7.56301	7.52533	7.39244	7.49359	3.62519	3.82191
SLC15A3	-3.91639	-2.38673	-2.28039	-2.86117	0.834969	0.694354	0.61202	0.713781	0.808511	1.27563	0.803811	0.96265	3.57495	3.82382
ANKRD1	0.0630024	0.14764	0.035856	0.082166	3.6084	3.606	3.71217	3.64219	4.14032	4.05933	4.09526	4.0983	3.56002	4.01614
MMP13	-4.28763	-2.73876	-2.45655	-3.16098	0.135122	0.420678	0.589864	0.381888	1.46706	0.908957	1.04992	1.14198	3.54287	4.30296
HMGB1P3	-2.20004	-2.20086	-4.91612	-3.10567	0.915878	-0.782906	1.10118	0.411383	1.45951	1.63889	1.1705	1.42296	3.51706	4.52863
OAS1	4.87879	4.6667	4.72831	4.75793	8.31109	8.19192	8.28921	8.26407	8.52426	8.47534	8.43763	8.47908	3.50614	3.72114
RP11-887P2.3	-4.91612	-4.91612	-1.95726	-3.92983	-0.0615391	-0.728129	-0.566309	-0.451992	2.21713	2.24694	1.72949	2.06452	3.47784	5.99435
PLSCR1	4.65604	4.37715	4.51433	4.51584	7.97831	7.83684	7.93527	7.9168	8.19215	8.15787	8.09351	8.14784	3.40096	3.632
LGALS9	0.212589	0.0861848	0.66892	0.322565	3.80886	3.65777	3.66077	3.70914	3.82885	3.90183	3.8571	3.86259	3.38657	3.54003
GBP1	-2.35568	-4.48128	-4.35153	-3.7295	-0.673094	0.105949	-0.594382	-0.387176	0.32145	0.679946	0.267227	0.422874	3.34232	4.15237
TRIM6-TRIM34	0.250015	-4.91612	-4.91612	-3.19407	-0.32168	-0.242405	0.659791	0.0319023	-0.488578	0.725165	-4.91612	-1.55984	3.22597	1.63423
PARP9	5.09456	4.97968	4.96103	5.01176	8.10083	7.91794	8.02113	8.0133	8.17864	8.11374	8.05088	8.11442	3.00154	3.10266
UBE2L6	3.38985	3.43638	3.56212	3.46278	6.49977	6.30216	6.57091	6.45761	6.82301	6.62527	6.64218	6.69682	2.99483	3.23404
IFIH1	3.17987	3.43409	3.31799	3.31065	6.29586	6.19145	6.09828	6.19519	6.27731	6.19849	6.15087	6.20889	2.88455	2.89824
CTGF	2.34187	2.50697	2.72559	2.52481	5.33988	5.47797	5.39456	5.40414	5.99397	5.9699	5.92845	5.96411	2.87933	3.4393
RTP4	-2.09185	-1.28679	-1.66051	-1.67972	1.15018	1.33296	1.10648	1.19654	1.26225	1.27502	1.27377	1.27035	2.87626	2.95006
RP11-507K12.1	-1.06668	-2.02131	-4.91612	-2.66803	1.0532	-1.26277	0.716944	0.169123	1.36133	-4.91612	-4.91612	-2.82363	2.83716	-0.155599
OAS3	6.77141	6.58451	6.80671	6.72088	9.57476	9.52268	9.51777	9.5384	9.57476	9.40182	9.31791	9.43149	2.81752	2.71062
FABP5P7	0.579917	-2.26677	-2.98863	-1.55849	1.53837	0.448303	1.67838	1.22168	2.37003	1.40135	1.81298	1.86145	2.78018	3.41995
STAT1	7.15545	6.97161	6.95392	7.02699	9.90707	9.70388	9.71348	9.77481	9.96252	9.84334	9.74692	9.85093	2.74781	2.82394
IFITM3	7.04874	7.25643	7.38176	7.22898	9.88279	9.92336	10.0601	9.9554	10.0599	9.93306	10.1742	10.0557	2.72643	2.82673
LAMP3	3.51924	3.77399	3.73533	3.67619	6.40907	6.20357	6.36519	6.32594	6.46268	6.37148	6.29952	6.37789	2.64976	2.70171
GNRHR2P1	0.672847	-2.60576	0.705646	-0.409088	2.78098	1.27452	2.42224	2.15925	3.07299	2.61001	2.94995	2.87765	2.56834	3.28674
DHX58	0.348919	-0.413476	0.0533686	-0.00372957	2.53609	2.65251	2.45515	2.54792	2.78794	2.52686	2.59285	2.63588	2.55165	2.63961
IFI27	7.49726	7.40315	7.72184	7.54075	9.88264	10.2597	9.93995	10.0274	9.96019	9.71718	10.0309	9.90276	2.48669	2.36201
KRT17	-1.18224	-0.283091	-0.612093	-0.692476	1.54344	1.9347	1.85344	1.77719	2.63471	2.40385	2.5219	2.52015	2.46967	3.21263
USP18	4.28398	4.40302	4.35339	4.3468	6.80925	6.72667	6.74987	6.76193	6.92809	6.80984	6.7613	6.83308	2.41513	2.48628
IRF9	5.22291	5.14754	5.29256	5.22101	7.61304	7.53102	7.68394	7.60933	7.56541	7.69916	7.53657	7.60038	2.38833	2.37937
CXCL11	-0.540273	-0.0233074	-0.465083	-0.342888	2.25486	1.86373	1.96891	2.02917	2.49458	2.46196	2.44648	2.46767	2.37205	2.81056
RP11-212D19.4	-1.35904	-2.70427	-1.98503	-2.01611	1.31786	-1.28374	1.03341	0.355844	1.71129	1.63954	1.65599	1.66894	2.37196	3.68505
CH507-9B2.4	4.47972	0.339894	2.96263	2.59408	5.14855	4.68084	5.04988	4.95976	5.33444	5.26453	4.73222	5.1104	2.36567	2.51631
SP110	4.47552	4.46221	4.30686	4.41486	6.81967	6.62394	6.87232	6.77198	7.02929	6.86976	6.77512	6.89139	2.35711	2.47653
HERC6	4.33105	4.1169	4.16653	4.20482	6.73103	6.37156	6.56489	6.55583	6.7933	6.70929	6.56717	6.68992	2.351	2.4851
MUC5AC	4.34823	4.59994	4.92577	4.62465	6.9249	6.9472	7.03786	6.96999	7.40058	7.78475	7.73827	7.6412	2.34534	3.01655
CCL5	-0.412186	-0.262091	-0.296767	-0.323681	2.11036	1.75585	2.0581	1.97477	2.69337	2.43353	2.34566	2.49085	2.29845	2.81453
BATF2	3.06047	3.12612	3.29474	3.16044	5.46066	5.40895	5.48062	5.45008	5.94267	5.91529	5.84993	5.90263	2.28964	2.74219
PRDM1	0.797183	0.625812	0.42098	0.614658	3.0179	2.75038	2.86475	2.87767	3.16304	3.8219	3.28165	3.4222	2.26301	2.80754
MUC2	1.92126	2.07944	2.74543	2.24871	4.42385	4.41986	4.55504	4.46625	4.21472	4.5194	4.50182	4.41198	2.21754	2.16327
EIF2AK2	6.42301	6.02933	6.09541	6.18259	8.49575	8.2026	8.34383	8.34739	8.60388	8.52198	8.50471	8.54352	2.16481	2.36093
TRANK1	3.83383	3.6978	3.79981	3.77715	6.14721	5.89787	5.77014	5.93841	5.8355	5.88238	5.66884	5.79557	2.16126	2.01843
RASGRF1	-1.75817	-0.308862	-0.317527	-0.794853	1.93244	0.927973	1.16319	1.3412	0.804698	0.818656	0.989788	0.871047	2.13605	1.6659
REC8	2.6691	2.97972	3.18387	2.94423	5.00678	5.10589	5.10252	5.07173	4.60821	5.05318	5.04267	4.90135	2.1275	1.95712
RP11-134E15.2	0.609858	-2.5014	-1.07138	-0.987641	1.57454	0.220307	1.57497	1.12327	1.11589	1.63437	1.80509	1.51845	2.11091	2.50609
DDX60L	4.34344	4.18856	4.30298	4.27833	6.47435	6.38822	6.26476	6.37578	6.41818	6.59265	6.64356	6.55146	2.09745	2.27313
SH2D5	-1.57895	-2.16357	-1.48994	-1.74415	0.113143	0.627588	0.3054	0.34871	-0.319135	0.335114	-0.502042	-0.162021	2.09286	1.58213
TNFSF10	-0.0869384	-0.0189361	-0.211654	-0.105843	1.97835	1.88052	1.90087	1.91992	1.66178	2.22277	1.78346	1.88934	2.02576	1.99518
FAM72C	1.90538	-1.65519	0.0917782	0.11399	2.32378	1.73103	2.28084	2.11188	2.13711	2.36656	2.69589	2.39985	1.99789	2.28586
RPS6KA6	-1.54024	-1.85004	-1.62695	-1.67241	0.539061	-0.133793	0.515695	0.306988	1.77849	2.28936	1.62238	1.89674	1.9794	3.56915
PARP12	4.54365	4.4649	4.49175	4.5001	6.44298	6.46831	6.52677	6.47935	6.57537	6.74338	6.65656	6.65844	1.97925	2.15834
PDE1C	0.181813	0.222513	0.235974	0.213433	2.09471	2.36957	2.01817	2.16082	2.36373	2.95904	2.10422	2.47566	1.94739	2.26223
APOL3	1.12	0.870328	0.754145	0.914824	3.03162	2.92225	2.61692	2.85693	3.42457	3.23503	2.85105	3.17022	1.9421	2.2554
FOSB	1.63235	1.65989	2.05334	1.78186	3.59276	3.8628	3.69472	3.71676	3.83838	3.79659	3.90072	3.84523	1.9349	2.06337
CH17-478G19.2	-0.546393	-0.440459	-1.4155	-0.800783	1.334	0.71511	1.3215	1.12354	1.56628	1.65379	1.44549	1.55519	1.92432	2.35597
APOL1	2.36739	2.56496	2.37166	2.43467	4.447	4.17347	4.45301	4.35783	4.39662	4.32376	4.23952	4.31997	1.92316	1.8853
CFB	2.24657	1.99266	2.25903	2.16609	4.16161	3.94787	4.1391	4.08286	4.38012	4.31881	4.14365	4.28086	1.91677	2.11477
RAB4B-EGLN2	-4.91612	2.34729	1.91424	-0.218193	1.51668	2.11895	1.44729	1.69431	1.84961	1.9611	-4.91611	-0.368467	1.9125	-0.150274
HSPB2-C11orf52	0.926959	1.47639	-4.7307	-0.775783	1.1841	1.00035	1.16828	1.11758	1.86841	1.61423	2.32674	1.93646	1.89336	2.71224
YPEL4	-0.554773	-0.116651	0.724406	0.0176605	1.65657	2.09426	1.97165	1.90749	2.02847	2.44233	2.54398	2.33826	1.88983	2.3206
SP100	5.79916	5.6412	5.8468	5.76239	7.66922	7.62912	7.64684	7.64839	7.71951	7.66257	7.54409	7.64206	1.88601	1.87967
GS1-184P14.2	-0.60895	2.19017	1.14875	0.909991	3.60211	1.10101	3.67247	2.79186	3.54346	3.88631	4.93944	4.12307	1.88187	3.21308
PARP14	6.54772	6.38595	6.34761	6.42709	8.48587	8.16625	8.23272	8.29495	8.26173	8.18048	8.04293	8.16171	1.86786	1.73462
HRASLS2	-0.487939	-0.241119	-0.115286	-0.281448	1.85101	1.40313	1.48969	1.58128	1.88217	1.77932	1.82105	1.82752	1.86273	2.10896
SAMHD1	4.57024	4.47508	4.43172	4.49235	6.49635	6.20934	6.33853	6.34807	6.49934	6.28082	6.21809	6.33275	1.85573	1.8404
TRIM14	5.17943	5.17904	5.1277	5.16206	7.07185	6.90255	7.03973	7.00471	7.14519	7.09453	7.0205	7.08674	1.84265	1.92468
CYR61	2.83524	2.95923	3.00005	2.93151	4.70241	4.80602	4.79932	4.76925	5.07479	5.15972	5.07043	5.10165	1.83774	2.17014
RP11-73M18.2	3.02332	2.21457	0.0119449	1.74994	3.5573	3.38524	3.79531	3.57928	4.58933	3.94402	3.93537	4.15624	1.82934	2.4063
DTX3L	5.96012	5.74991	5.71585	5.80863	7.78337	7.41898	7.63494	7.61243	7.74206	7.78272	7.64303	7.7226	1.8038	1.91398
PSMB9	2.82555	2.80214	2.91543	2.84771	4.53591	4.72202	4.68499	4.64764	4.59679	4.47358	4.49809	4.52282	1.79993	1.67511
IRF7	4.93809	5.21712	5.23185	5.12902	6.73074	7.07203	6.95959	6.92079	6.79874	6.93856	7.07448	6.93726	1.79177	1.80824
RASGRP3	0.923774	0.357395	0.247375	0.509515	2.3967	2.01165	2.3962	2.26818	2.11998	2.37953	2.56796	2.35582	1.75867	1.84631
UBA7	2.98018	3.24015	3.43024	3.21686	4.88849	4.98516	5.03068	4.96811	4.95223	4.93668	4.91723	4.93538	1.75126	1.71852
DHRS2	0.291831	0.198628	0.100564	0.197008	1.95413	1.86968	1.99591	1.93991	1.16895	1.27713	1.29683	1.24764	1.7429	1.05063
C19orf66	5.26974	5.39783	5.58857	5.41872	7.04365	7.09881	7.29921	7.14723	7.35573	7.32689	7.43934	7.37399	1.72851	1.95527
FDX1P1	-0.415005	-0.645815	-1.88257	-0.981131	0.622724	0.472761	1.10596	0.733813	1.24208	1.03915	1.05103	1.11075	1.71494	2.09188
IFIT5	4.29647	4.34466	4.077	4.23938	6.02692	5.91892	5.90667	5.95084	6.17628	6.1123	6.03002	6.1062	1.71146	1.86683
SIK1	0.476114	0.278282	-2.47573	-0.573777	0.840004	0.521708	2.03342	1.13171	1.32152	0.677056	0.860622	0.953066	1.70549	1.52684
RARRES3	3.05495	3.12611	3.12777	3.10294	4.82493	4.80457	4.79164	4.80705	4.63035	4.59159	4.48339	4.56844	1.70411	1.4655
TAP1	5.54394	5.52598	5.52722	5.53238	7.21572	7.26774	7.21189	7.23179	7.36346	7.27102	7.24373	7.29273	1.6994	1.76035
IFITM2	5.23085	5.30156	5.4223	5.31824	7.01438	6.96034	7.04656	7.00709	7.25505	7.22719	7.11954	7.20059	1.68886	1.88236
ALOXE3	2.02368	2.18908	2.58743	2.26673	3.79259	3.98667	4.08586	3.95504	3.99545	4.1655	3.8742	4.01172	1.68831	1.74499
HRC	-0.719553	-2.5383	-1.67608	-1.64465	0.215403	-0.508983	0.391954	0.0327914	-0.889008	0.70305	1.0082	0.274079	1.67744	1.91872
PRH1-PRR4	0.135672	0.653885	-4.91586	-1.37543	0.562794	0.105558	0.218808	0.29572	0.0506695	0.153052	-0.26167	-0.0193164	1.67115	1.35612
MYH15	-0.935251	-1.76598	-0.402118	-1.03445	0.236461	0.779602	0.893316	0.63646	1.59855	1.57847	1.10977	1.42893	1.67091	2.46338
CD68	1.57911	1.66303	1.60406	1.6154	3.30095	3.18825	3.35128	3.28016	3.59754	3.83688	3.76466	3.73302	1.66476	2.11763
HELZ2	6.02773	6.54293	6.53734	6.36933	7.94588	8.13488	8.00893	8.0299	8.13699	8.05469	8.0414	8.07769	1.66056	1.70836
ETV7	2.11721	2.01533	1.92378	2.01877	3.61876	3.71731	3.69942	3.6785	3.81814	3.81011	3.85265	3.82697	1.65972	1.80819
HSH2D	4.86962	4.80853	4.93143	4.86986	6.46688	6.45617	6.6264	6.51649	6.6144	6.79042	6.66693	6.69058	1.64662	1.82072
LAP3	5.74807	5.72412	5.94333	5.80517	7.50932	7.38708	7.45585	7.45075	7.76596	7.70783	7.55291	7.67557	1.64558	1.87039
RP11-548K23.11	-4.03621	-2.74986	-1.78481	-2.85696	0.598194	-4.41971	0.183518	-1.21267	0.629192	0.135143	-0.17332	0.197005	1.64429	3.05396
TRIM69	3.90818	3.89505	3.5828	3.79534	5.51457	5.2797	5.48439	5.42622	5.86974	5.90279	5.68322	5.81858	1.63088	2.02324
RP5-1000K24.2	-1.45185	-0.883243	-1.25533	-1.19681	1.31211	-0.561114	0.494719	0.415237	0.246327	1.49485	0.0293631	0.590181	1.61204	1.78699
PTGS2	3.72317	3.68585	3.66361	3.69088	5.32784	5.13221	5.42202	5.29402	5.76423	5.66268	5.68867	5.70519	1.60314	2.01431
PARP10	5.14026	5.3044	5.63033	5.35833	6.90495	6.96206	7.01137	6.95946	6.78643	6.97653	7.22135	6.99477	1.60113	1.63644
RAET1L	0.934359	1.31118	1.36844	1.20466	2.79985	2.71471	2.88507	2.79988	3.71738	3.64174	3.47104	3.61006	1.59522	2.4054
SPTLC1P1	-0.209725	-1.62966	-1.15354	-0.997642	0.779187	-0.241824	1.13451	0.557292	1.36321	0.959371	1.69599	1.33953	1.55493	2.33717
GBP2	-0.267399	-0.442227	-0.239105	-0.316244	1.24473	1.27521	1.17082	1.23025	1.77727	2.39471	1.73616	1.96938	1.5465	2.28562
EGR2	1.01258	1.16551	1.08719	1.08843	2.49494	2.99068	2.41613	2.63392	3.20009	2.95396	3.14138	3.09847	1.54549	2.01005
ME2	3.59258	0.942355	2.08492	2.20662	4.22556	3.2397	3.73681	3.73402	4.81861	4.50647	4.66195	4.66234	1.52741	2.45573
CXCL8	2.26712	2.51222	2.6138	2.46438	3.9671	4.05771	3.90142	3.97541	4.12055	4.28812	4.29556	4.23475	1.51103	1.77037
C7orf55-LUC7L2	3.26958	2.12642	2.81167	2.73589	4.3833	3.7142	4.63956	4.24568	4.84188	4.95842	4.65539	4.81857	1.50979	2.08268
NLRC5	4.87504	4.8183	5.00422	4.89919	6.42908	6.34586	6.42167	6.39887	6.59096	6.81675	6.66443	6.69071	1.49968	1.79153
RGS2	0.72394	0.618639	0.134618	0.492399	2.05407	1.87893	2.03733	1.99011	2.00933	1.94868	1.68339	1.88047	1.49771	1.38807
NMI	3.51827	3.24925	3.0673	3.27827	4.8448	4.74765	4.71936	4.7706	5.09747	4.90997	4.95745	4.9883	1.49233	1.71002
RP11-463D19.2	-2.04534	-0.232108	0.190947	-0.695501	1.15199	0.331645	0.901535	0.795055	0.852018	1.1665	1.28059	1.0997	1.49056	1.79521
ARL14	1.68082	1.66267	1.75602	1.69984	3.16497	3.22297	3.17211	3.18669	3.98446	4.02959	3.97337	3.99581	1.48685	2.29597
NR1D1	4.79521	4.98795	5.08949	4.95755	6.32704	6.47501	6.46821	6.42342	6.13652	6.22884	6.15743	6.17426	1.46587	1.21671
CD274	-0.0166105	0.819829	0.195598	0.332939	1.76378	2.02452	1.56958	1.78596	1.64781	1.58865	1.43155	1.55601	1.45302	1.22307
SCEL	1.04745	0.738971	0.908689	0.898371	2.49277	2.17776	2.3745	2.34834	2.55729	2.52083	2.48961	2.52258	1.44997	1.62421
HMGB1P5	3.11002	2.66557	2.38174	2.71911	5.11842	2.4669	4.86556	4.1503	6.4794	6.44852	6.29703	6.40832	1.43118	3.68921
HLA-F	4.73646	5.07523	5.06519	4.95896	6.28944	6.48286	6.36802	6.38011	6.19743	6.2124	6.3215	6.24378	1.42115	1.28482
AL513122.2	-4.91458	1.58205	1.51328	-0.606416	0.481322	0.587033	1.36983	0.812727	1.64748	0.25328	-0.0648932	0.611956	1.41914	1.21837
XXbac-BPG246D15.9	2.00804	1.78024	2.5642	2.11749	3.52239	3.86499	3.17989	3.52242	3.33141	2.81085	3.42827	3.19017	1.40493	1.07268
RAET1E	-0.102739	-0.82395	-0.354638	-0.427109	1.15573	1.05426	0.70736	0.972452	1.52869	1.00979	1.30805	1.28218	1.39956	1.70929
FOS	4.21044	4.46027	4.43152	4.36741	5.59449	5.84381	5.86033	5.76621	5.90871	5.928	5.99201	5.94291	1.3988	1.5755
B2M	6.69708	6.61324	6.51658	6.60897	8.06329	7.88779	8.01532	7.9888	8.21041	8.19117	8.16276	8.18811	1.37983	1.57914
RIMKLB	-0.667881	-0.666788	-0.583288	-0.639319	0.412467	0.901022	0.871775	0.728421	0.715662	1.21567	1.22185	1.05106	1.36774	1.69038
LAMA2	-0.0232753	-2.92158	-2.12516	-1.69001	0.999051	-0.0271815	-1.95525	-0.327795	0.218841	-2.82309	0.774916	-0.609778	1.36221	1.08023
IL32	2.20014	2.35607	2.10992	2.22205	3.49219	3.75141	3.49098	3.57819	4.04561	4.30085	4.24118	4.19588	1.35615	1.97383
HIST1H1C	1.94891	2.16179	2.12504	2.07858	3.33833	3.42537	3.52394	3.42921	3.09124	3.36176	3.47889	3.31063	1.35063	1.23205
BFSP1	-0.0403644	-0.112051	-3.10986	-1.08742	-0.111947	0.534673	0.329284	0.25067	1.318	0.948503	0.595962	0.954157	1.33809	2.04158
MAFF	4.41601	4.51793	4.55874	4.49756	5.79317	5.80062	5.88663	5.8268	5.92551	5.93071	5.92631	5.92751	1.32924	1.42995
NR4A1	5.34736	5.91615	5.99173	5.75175	6.86465	7.23596	7.1412	7.0806	7.68077	7.66028	7.90194	7.74767	1.32886	1.99592
GBP3	4.84448	4.68051	4.56802	4.69767	6.08868	5.99338	5.99461	6.02556	6.80519	6.43996	6.58757	6.61091	1.32789	1.91324
EGR3	2.46749	2.7108	2.61382	2.59737	3.78057	4.07652	3.90838	3.92182	4.98321	4.81279	5.08842	4.96147	1.32445	2.3641
MFSD8	0.740457	-1.52032	1.26709	0.162409	1.87321	0.665187	1.92149	1.48663	2.7656	2.4511	2.354	2.52357	1.32422	2.36116
AL135787.1	-4.91612	0.683061	1.90181	-0.777081	1.7395	0.673028	-0.782325	0.543401	-0.496021	1.2425	0.133016	0.293166	1.32048	1.07025
NR4A3	-0.147637	0.608189	0.521516	0.327356	1.7013	1.7295	1.5121	1.64763	2.32369	2.21318	1.99274	2.17654	1.32028	1.84918
TM4SF1	4.82025	5.00455	4.89224	4.90568	6.22039	6.31266	6.13281	6.22195	7.21966	7.25667	7.20413	7.22682	1.31627	2.32115
FAM3C2	3.55733	3.23362	3.04949	3.28015	4.75051	4.32778	4.69894	4.59241	5.19296	5.0918	5.07179	5.11885	1.31226	1.8387
AC012314.11	0.602756	0.131626	-0.18105	0.184444	1.90374	0.759615	1.81931	1.49422	1.74431	1.3896	1.88256	1.67216	1.30978	1.48771
AC012314.12	0.602756	0.131626	-0.18105	0.184444	1.90374	0.759615	1.81931	1.49422	1.74431	1.3896	1.88256	1.67216	1.30978	1.48771
AC012314.14	0.602756	0.131626	-0.18105	0.184444	1.90374	0.759615	1.81931	1.49422	1.74431	1.3896	1.88256	1.67216	1.30978	1.48771
AC012314.2	0.602756	0.131626	-0.18105	0.184444	1.90374	0.759615	1.81931	1.49422	1.74431	1.3896	1.88256	1.67216	1.30978	1.48771
AC012314.4	0.602756	0.131626	-0.18105	0.184444	1.90374	0.759615	1.81931	1.49422	1.74431	1.3896	1.88256	1.67216	1.30978	1.48771
AC012314.5	0.602756	0.131626	-0.18105	0.184444	1.90374	0.759615	1.81931	1.49422	1.74431	1.3896	1.88256	1.67216	1.30978	1.48771
SERPINE1	2.73494	3.13341	3.12886	2.99907	4.21847	4.35203	4.33438	4.30163	4.81421	4.8927	4.81755	4.84149	1.30256	1.84242
CEACAM1	2.19337	2.72512	2.87126	2.59658	4.34857	3.56693	3.75723	3.89091	4.97114	5.06881	4.80169	4.94721	1.29432	2.35063
TAP2	5.67898	5.87281	5.91023	5.82067	7.11594	7.14425	7.05962	7.1066	7.00492	7.05521	6.94491	7.00168	1.28593	1.18101
CH17-260O16.1	-0.450529	-4.91612	-4.91612	-3.42759	-0.195909	-4.90858	-1.3208	-2.14176	0.996606	1.59932	0.376367	0.990764	1.28582	4.41835
C1QTNF9B-AS1	0.431058	-0.31052	0.112927	0.0778218	1.41494	1.04877	1.62144	1.36172	1.28798	2.05846	1.44742	1.59795	1.2839	1.52013
PLEKHA4	4.76797	5.03228	5.21318	5.00448	6.25307	6.32462	6.26301	6.28024	6.37253	6.34727	6.43554	6.38512	1.27576	1.38064
DUSP5	4.20156	4.43687	4.46863	4.36902	5.57391	5.74164	5.61132	5.64229	6.38251	6.40885	6.21121	6.33419	1.27327	1.96517
GS1-114I9.3	-0.255336	-0.962675	-1.61111	-0.94304	0.753516	-0.321609	0.557982	0.329963	1.0664	0.878566	0.810161	0.918376	1.273	1.86142
CDHR4	-0.408683	-1.04209	-0.773166	-0.741314	0.355252	0.505213	0.731875	0.53078	0.70386	0.710817	0.211508	0.542062	1.27209	1.28338
EIF4EBP3	1.22672	-4.91612	0.88382	-0.935193	0.665055	-0.781588	1.12128	0.334914	1.39964	1.31436	1.03957	1.25119	1.27011	2.18638
KIF17	-0.504308	0.136958	-0.723653	-0.363668	0.51326	1.15691	1.0253	0.898487	1.57465	0.666024	1.89653	1.37907	1.26216	1.74274
PTPRR	1.61503	1.93677	1.5313	1.69437	2.94093	2.96689	2.9344	2.94741	3.7665	3.79474	3.67964	3.74696	1.25304	2.05259
PPM1K	3.4022	3.17155	3.29081	3.28819	4.51032	4.5532	4.52724	4.53025	4.37893	4.25806	4.16357	4.26685	1.24207	0.978665
APOL6	4.76895	4.76864	4.62641	4.72133	6.076	5.93383	5.87713	5.96232	5.96374	5.92459	5.70196	5.86343	1.24099	1.1421
MT2A	5.77335	5.88281	5.82201	5.82606	6.96193	7.07888	7.15726	7.06602	7.23023	7.34586	7.2671	7.28106	1.23996	1.45501
HECTD2	0.352907	0.195462	0.223882	0.257417	1.55288	0.864425	2.05703	1.49144	1.19843	1.72723	1.83339	1.58635	1.23403	1.32893
CTD-2116N17.1	1.27862	0.166048	-0.906668	0.179334	1.84395	0.853183	1.54109	1.41274	1.81683	1.89108	1.91205	1.87332	1.23341	1.69399
H3F3AP6	1.07062	-1.21917	-0.984721	-0.377755	0.261365	1.12635	1.17656	0.854757	1.14931	1.33294	0.272862	0.918369	1.23251	1.29612
CXCL1	-0.404827	-0.425853	-0.501346	-0.444009	0.83047	0.800486	0.718254	0.78307	1.49796	1.64506	1.65726	1.60009	1.22708	2.0441
CST7	-0.768244	-1.51302	-1.54246	-1.27458	0.319304	-0.279032	-0.206131	-0.0552864	0.511488	0.416911	0.359766	0.429388	1.21929	1.70396
TNFRSF12A	5.36361	5.50813	5.58136	5.48437	6.62046	6.68194	6.80186	6.70142	7.27787	7.3164	7.44722	7.34717	1.21705	1.8628
RGCC	-1.47197	-1.4336	-1.48687	-1.46415	-0.236771	-0.466543	-0.0556763	-0.252997	0.334371	0.251453	0.542315	0.376046	1.21115	1.84019
RPSAP58	1.37351	1.11717	0.826137	1.10561	2.36989	1.77303	2.80444	2.31579	3.78567	-4.84295	1.02946	-0.0092745	1.21018	-1.11488
AP000275.65	0.860146	0.10597	0.463117	0.476411	1.96299	1.30537	1.78153	1.6833	2.24322	2.25982	1.73396	2.079	1.20689	1.60259
ATG9B	2.1516	1.7795	2.39544	2.10885	3.22068	3.50104	3.20697	3.30956	2.5558	3.76002	3.79618	3.37067	1.20071	1.26182
ZC3H12C	2.00879	2.21172	2.51342	2.24465	3.41899	3.46692	3.44697	3.44429	3.41051	3.14042	3.08895	3.21329	1.19965	0.968649
IL15	0.0227808	-1.06783	-0.351779	-0.465609	0.833684	0.660393	0.703974	0.732684	0.632514	0.401588	0.694845	0.576316	1.19829	1.04192
ITGAX	4.49403	4.62915	4.86308	4.66209	5.78044	5.79114	6.00373	5.85843	5.95768	6.27128	5.99592	6.07496	1.19635	1.41287
CAV1	1.70947	1.91506	2.17765	1.93406	3.16848	3.11435	3.09979	3.12754	2.9184	3.0023	2.71358	2.87809	1.19348	0.944036
KCNE4	1.62324	0.913375	0.914601	1.1504	2.28613	2.31599	2.41592	2.33935	2.3891	2.41398	2.41549	2.40619	1.18894	1.25578
RUFY4	1.92186	1.37946	1.86774	1.72302	2.83267	2.75702	3.13455	2.90808	2.54153	3.05994	3.04703	2.88283	1.18506	1.15981
PHF11	3.82625	3.54449	3.54033	3.63702	4.83841	4.75034	4.877	4.82192	4.91207	5.04702	4.915	4.95803	1.18489	1.321
SHISA5	6.7235	6.72137	6.73808	6.72765	7.88845	7.90653	7.93853	7.91117	8.19685	8.23685	8.13519	8.18963	1.18352	1.46198
LLNLF-176F2.1	0.861785	-0.234023	0.817429	0.48173	1.46724	1.7689	1.75041	1.66218	1.0303	1.37315	1.37022	1.25789	1.18045	0.776159
PNPT1	5.78364	5.93909	5.61733	5.78002	7.07817	6.91194	6.87594	6.95535	7.16032	7.0322	7.05077	7.08109	1.17533	1.30107
TRIM34	3.46582	3.41667	3.4231	3.4352	4.64731	4.52503	4.62974	4.60069	4.68432	4.54645	4.47935	4.57004	1.1655	1.13484
TRIM21	4.72412	4.8073	4.84686	4.79276	6.01676	5.81708	6.0399	5.95791	6.35497	6.3003	6.15282	6.26936	1.16515	1.4766
RP11-1223D19.5	-0.0897526	0.0897724	0.453776	0.151265	1.07007	1.29085	1.58443	1.31512	1.16735	1.60324	1.55574	1.44211	1.16385	1.29085
PSORS1C1	1.13262	1.40779	1.64864	1.39635	2.31186	2.38005	2.95342	2.54844	2.64245	3.04887	2.74746	2.81293	1.15209	1.41658
IGFL2	2.59109	2.71289	2.69165	2.66521	3.79649	3.82648	3.79873	3.80724	4.43881	4.29985	4.4631	4.40059	1.14202	1.73538
RP11-134F2.8	2.58405	1.19767	1.52524	1.76899	3.09759	2.38343	3.25102	2.91068	3.92847	3.90063	3.91844	3.91585	1.1417	2.14686
SLX1B	1.01855	1.14113	2.11941	1.42636	2.41195	2.5183	2.76501	2.56509	2.64715	2.74897	2.93675	2.77762	1.13872	1.35126
NPM1P40	-0.0751825	-2.91711	-3.46979	-2.15403	-0.658209	-2.63158	0.240492	-1.01643	0.897131	3.01474	1.05832	1.65673	1.13759	3.81076
LAMA1	2.47402	2.1134	2.13575	2.24105	3.23872	3.36108	3.5268	3.37553	3.79176	3.55914	3.48936	3.61342	1.13448	1.37237
HHLA1	2.89633	2.56459	2.93471	2.79854	4.01963	3.6122	4.13762	3.92315	4.16252	4.3618	4.24367	4.256	1.12461	1.45746
NR4A2	1.54691	1.58056	1.37638	1.50128	2.47309	2.39322	2.99864	2.62165	2.78688	2.82165	2.75273	2.78709	1.12037	1.28581
PDE4B	0.584713	1.39251	1.52708	1.1681	2.50414	2.26646	2.08541	2.28534	2.61763	2.62087	2.33254	2.52368	1.11724	1.35558
PPP1R15A	6.17902	6.32021	6.4155	6.30491	7.3608	7.44153	7.46002	7.42078	7.2598	7.22161	7.27028	7.25056	1.11587	0.945652
FAM46A	3.98772	4.39217	3.87552	4.08513	5.26269	4.98217	5.34546	5.19678	5.77601	5.85564	5.59681	5.74282	1.11164	1.65768
TMED7-TICAM2	0.936152	0.8423	0.807845	0.862099	2.14855	1.70387	2.04209	1.96484	1.80763	2.06456	1.72474	1.86564	1.10274	1.00354
ANGPT1	2.22407	2.31765	2.3424	2.29471	3.3105	3.42464	3.44848	3.39454	4.15606	3.91277	3.85503	3.97462	1.09983	1.67992
KRT7	1.77769	1.70656	1.5985	1.69425	2.66703	2.85304	2.86013	2.7934	2.95981	2.99914	3.1351	3.03135	1.09915	1.3371
DDIT3	4.55846	4.66455	4.69078	4.63793	5.7276	5.70504	5.77414	5.73559	5.68146	5.73703	5.78771	5.7354	1.09766	1.09747
PTRH1	2.67509	3.04476	3.12912	2.94966	4.06519	3.72789	4.34689	4.04666	2.75166	2.69888	2.89229	2.78095	1.097	-0.168712
FBN1	0.829396	0.593087	0.984828	0.802437	1.67541	1.98737	2.03546	1.89942	1.2608	1.48008	1.62575	1.45554	1.09698	0.653106
RNF213	7.94473	7.85977	7.8194	7.87463	9.15327	8.81238	8.93808	8.96791	8.879	9.15283	8.94629	8.9927	1.09328	1.11807
TMEFF1	-0.781318	-0.53557	-1.37427	-0.897052	0.479462	-0.138272	0.230421	0.190537	0.107118	0.68632	-0.507123	0.0954383	1.08759	0.99249
IL16	-1.90251	-0.389507	-0.320368	-0.870795	0.323554	-0.0644993	0.374482	0.211179	1.03979	0.689172	0.587228	0.772064	1.08197	1.64286
AC004057.1	0.855953	5.49762	3.33408	3.22922	4.6241	3.38678	4.92149	4.31079	5.1947	5.29613	4.20005	4.89696	1.08157	1.66774
LGALS3BP	8.87557	9.09646	9.29444	9.08882	10.0457	10.2726	10.1924	10.1702	10.1493	10.0857	10.3044	10.1798	1.08141	1.09098
IER3	5.18763	5.85106	5.88005	5.63958	6.60804	6.85883	6.68919	6.71869	7.37672	6.9921	7.46809	7.27897	1.07911	1.63939
CALB1	2.09906	1.92297	2.37636	2.1328	3.17766	3.07712	3.37507	3.20995	3.40097	3.43221	3.24034	3.35784	1.07715	1.22504
APITD1-CORT	-0.163111	1.42662	1.13609	0.799863	2.13386	1.28327	2.21278	1.87664	1.66985	2.16991	2.02651	1.95542	1.07677	1.15556
HOXC9	-0.708975	-0.762611	-0.971832	-0.814473	0.223894	0.0563896	0.498835	0.259706	0.426117	0.687642	0.226354	0.446704	1.07418	1.26118
NPIPA5	1.42443	2.43344	1.64771	1.83519	3.05298	2.95878	2.71272	2.90816	2.71853	2.61753	2.57595	2.63734	1.07297	0.802144
IL1RN	4.04157	3.79562	3.89057	3.90926	4.95547	4.94178	5.04771	4.98165	5.57997	5.5597	5.54123	5.5603	1.07239	1.65104
KLK5	-0.138156	-0.105049	-0.228225	-0.157143	0.925661	0.896228	0.923447	0.915112	1.24832	1.04061	0.804566	1.03117	1.07226	1.18831
FOSL1	3.06253	3.52665	3.39987	3.32968	4.33179	4.34499	4.52623	4.401	5.17402	5.26122	5.21165	5.21563	1.07132	1.88595
ISG20	3.38236	3.66117	3.7889	3.61081	4.58058	4.76782	4.69452	4.68097	5.26428	5.29055	5.62363	5.39282	1.07016	1.78201
PHYHIP	0.381954	0.570077	0.307899	0.419977	1.45819	1.56131	1.44893	1.48948	1.6617	1.63176	1.89747	1.73031	1.0695	1.31033
HCG4P11	0.353028	0.845806	0.692804	0.630546	1.60631	1.73915	1.74489	1.69678	0.955379	1.35758	2.05024	1.4544	1.06624	0.823853
CSRNP1	4.37174	4.48362	4.66788	4.50775	5.4921	5.66941	5.55934	5.57362	5.6879	5.56881	5.5995	5.61874	1.06587	1.11099
RP11-340I6.6	0.649845	-0.403589	-0.912314	-0.22202	1.13486	0.00246733	1.37072	0.836015	1.25496	1.2496	1.03689	1.18048	1.05803	1.4025
NPIPA3	1.74576	1.11143	1.92235	1.59318	2.80764	2.36033	2.7782	2.64873	2.60601	2.9125	2.65934	2.72595	1.05554	1.13277
ANO7L1	-1.23755	-0.65756	-1.053	-0.982704	0.236245	-0.199302	0.17969	0.0722107	0.290075	0.26056	0.303903	0.284846	1.05491	1.26755
OR2A7	-1.05701	-0.43594	-0.977309	-0.823421	0.0864059	-0.121736	0.728381	0.231017	0.363095	-0.525706	-0.571387	-0.244666	1.05444	0.578755
TIMP1	7.14016	7.12249	7.13933	7.13399	8.22211	8.01421	8.30671	8.18101	8.80003	8.71778	8.85978	8.79253	1.04702	1.65854
FAIM2	-1.1664	0.00703944	-0.526878	-0.562078	1.20213	-0.228388	0.480407	0.484717	0.0164524	0.0806006	-0.430901	-0.111283	1.0468	0.450795
RP11-166B2.1	2.49217	0.604969	2.59197	1.89637	3.05101	2.62521	3.15248	2.9429	2.99155	3.12484	2.57472	2.89703	1.04653	1.00067
DUSP1	3.00739	3.41698	3.40683	3.27707	4.17899	4.41297	4.37141	4.32112	4.41132	4.4998	4.50757	4.4729	1.04406	1.19583
IRF1	4.01775	4.01369	4.19165	4.07436	5.0808	5.14469	5.12842	5.11797	5.23281	5.08229	5.31896	5.21135	1.04361	1.13699
KRT13	3.74661	3.75592	4.04895	3.8505	4.62146	5.03209	5.00982	4.88779	4.91591	5.12837	5.12434	5.05621	1.03729	1.20571
HIST2H4A	-0.324396	1.12034	1.37181	0.722586	1.69597	1.80111	1.77135	1.75614	0.922681	1.61006	2.61204	1.71493	1.03356	0.992343
HLA-V	2.93019	2.89869	2.91152	2.91347	3.82134	4.04051	3.96453	3.94213	2.70528	3.7943	3.46074	3.32011	1.02866	0.406639
EMP1	4.7307	5.08061	5.06838	4.95989	5.97569	6.1072	5.8807	5.98786	6.37493	6.23331	6.12371	6.24398	1.02797	1.28408
NPM1P39	-2.24152	-2.25714	-2.00585	-2.16817	-2.13584	-1.11759	-0.168867	-1.14077	1.9832	1.54451	1.96749	1.83173	1.02741	3.9999
TLR3	3.17282	3.15489	2.8806	3.06944	4.28432	4.08432	3.91466	4.09443	3.99465	3.77243	3.73973	3.8356	1.025	0.766166
TEX19	0.0571564	0.116406	-0.179938	-0.00212519	0.995552	1.07372	0.998817	1.0227	0.627883	0.517534	1.16661	0.770674	1.02482	0.7728
GLI2	1.16379	2.05545	1.62262	1.61395	2.8307	2.63697	2.44313	2.63693	2.07716	2.85141	2.06872	2.33243	1.02298	0.718481
PML	5.45188	5.55977	5.61544	5.54236	6.51322	6.53061	6.64724	6.56369	6.5489	6.72725	6.56636	6.61417	1.02133	1.07181
STAT2	6.12571	5.8783	6.10671	6.03691	7.06206	7.00783	7.10398	7.05796	7.02824	7.16953	6.96688	7.05488	1.02105	1.01798
XXbac-BPG181B23.6	-0.768244	-0.765331	-1.72336	-1.08565	0.319304	-0.323675	-0.206131	-0.0701673	0.299694	0.161017	0.754541	0.405084	1.01548	1.49073
HLA-B	8.794	8.90086	9.01319	8.90268	9.7807	10.0434	9.92603	9.9167	9.89895	9.95788	9.85793	9.90492	1.01402	1.00223
MAML1	0.42037	0.714829	0.536696	0.557298	1.56933	1.18585	1.95137	1.56885	1.71326	1.79961	2.06842	1.86043	1.01155	1.30313
NFKBIA	4.79602	4.77156	4.85006	4.80588	5.79537	5.65728	5.94422	5.79896	6.02174	6.06365	6.17054	6.08531	0.993078	1.27943
PLB1	0.279666	0.469514	0.174379	0.307853	1.42495	1.28518	1.18832	1.29949	1.57135	1.67132	1.92226	1.72164	0.991632	1.41379
PSMB8	5.55795	5.56047	5.64927	5.58923	6.57774	6.60335	6.56033	6.58047	6.65298	6.50745	6.53398	6.56481	0.991244	0.975578
GCNT3	1.31897	1.0426	1.43502	1.26553	2.4566	2.22927	2.07893	2.25493	3.0214	3.02696	3.06481	3.03772	0.989401	1.77219
PER1	5.21619	5.40153	5.41049	5.34274	6.22037	6.44934	6.32441	6.33137	6.16009	6.03665	6.33405	6.17693	0.988634	0.834189
FRRS1	2.84849	2.7645	2.54271	2.71857	3.22104	4.18586	3.7032	3.70337	3.42427	2.58232	3.50981	3.17213	0.984799	0.453565
AC093616.4	0.00656171	0.419324	-0.0799125	0.115325	0.927388	1.09372	1.27761	1.09957	0.585354	1.53546	0.954119	1.02498	0.984248	0.909655
TNFAIP3	2.78172	2.53814	2.39191	2.57059	3.64701	3.37507	3.62918	3.55042	3.6031	3.55945	3.65484	3.60579	0.97983	1.0352
LY6G6C	1.08203	1.17263	1.01138	1.08868	1.97629	2.01985	2.20452	2.06689	2.48888	2.6396	2.44181	2.52343	0.978207	1.43475
CSF1	3.00486	3.26584	3.23877	3.16982	4.11243	4.14911	4.16978	4.14377	4.46333	4.54306	4.31645	4.44095	0.973952	1.27113
AL513523.1	0.60953	-0.825517	-4.91611	-1.7107	0.131807	-0.396432	-1.9458	-0.736807	1.21181	1.33702	1.03319	1.19401	0.973891	2.9047
AL513523.2	0.60953	-0.825517	-4.91611	-1.7107	0.131807	-0.396432	-1.9458	-0.736807	1.21181	1.33702	1.03319	1.19401	0.973891	2.9047
KLK10	6.11447	6.43446	6.50676	6.3519	7.19957	7.37828	7.39765	7.32517	7.89122	7.86876	7.87505	7.87834	0.973269	1.52645
KRT80	6.02034	6.14532	6.23285	6.13284	7.04509	7.15275	7.11823	7.10536	7.41646	7.46764	7.39157	7.42522	0.972519	1.29238
ADAR	8.69247	8.61776	8.57419	8.62814	9.64992	9.571	9.57667	9.5992	9.50952	9.47733	9.33946	9.4421	0.971057	0.813963
TDRD7	5.23654	5.05954	5.02049	5.10552	6.1218	6.07814	6.02893	6.07629	6.20712	6.1717	6.07782	6.15222	0.970767	1.04669
RP11-515E23.1	-1.10594	-0.866959	-1.0469	-1.0066	-0.28846	0.118036	0.0583096	-0.0373717	-0.492915	0.164367	-0.678099	-0.335549	0.969227	0.67105
ZC3HAV1	5.54109	5.45092	5.40963	5.46721	6.51859	6.35236	6.42997	6.43364	6.42882	6.41026	6.29528	6.37812	0.966428	0.910905
ZSCAN12P1	3.44315	3.07789	2.88757	3.1362	4.09549	4.08568	4.12178	4.10098	3.95651	4.26656	4.0951	4.10606	0.964782	0.969857
RP11-432B6.3	2.35295	-0.492716	1.26669	1.04231	2.38649	1.97606	1.6544	2.00565	1.18533	1.16627	1.11173	1.15444	0.963341	0.112135
ZNFX1	6.4288	6.37548	6.38219	6.39549	7.41953	7.29018	7.36508	7.35826	7.47234	7.47305	7.35483	7.43341	0.962772	1.03792
NCOA7	5.29302	5.4019	5.34017	5.34503	6.43312	6.22813	6.25826	6.3065	6.65057	6.56726	6.35779	6.52521	0.961473	1.18018
ECM1	1.91059	2.01471	2.03934	1.98821	2.83539	2.97453	3.01793	2.94262	3.45479	3.78853	3.74168	3.66167	0.954405	1.67345
SYNE1	1.6065	1.42563	1.36325	1.46513	2.38628	2.71083	2.15991	2.41901	1.98013	2.17239	2.4126	2.18837	0.953881	0.723246
DAPP1	0.19268	-0.0677072	0.0169625	0.0473119	1.00132	0.980693	1.01687	0.999625	1.67583	1.46027	1.23748	1.45786	0.952314	1.41055
TLX1	0.0747016	0.768875	1.24581	0.696462	1.35154	1.97157	1.61258	1.64523	1.19082	1.55023	1.03953	1.26019	0.948768	0.563729
GPR19	0.0416257	0.251051	-0.0976643	0.0650041	1.17298	0.713429	1.1494	1.01194	0.902765	1.03356	0.852211	0.929512	0.946933	0.864508
PPT2-EGFL8	1.18259	0.401623	0.490216	0.691476	1.60472	1.6073	1.70055	1.63753	1.48862	1.548	1.36755	1.46806	0.946049	0.77658
ISCA1P1	0.302199	-0.141772	-3.64607	-1.16188	0.0155215	-0.970966	0.30432	-0.217041	-0.0759904	0.564187	-1.70612	-0.405975	0.944841	0.755908
GULP1	4.51791	4.4228	4.32844	4.42305	5.49744	5.19531	5.40874	5.36716	5.82351	5.75123	5.82277	5.79917	0.944112	1.37612
AREG	4.65778	4.78639	4.79732	4.74716	5.67122	5.68997	5.71171	5.69097	6.65958	6.68781	6.73444	6.69394	0.943805	1.94678
SLC2A3	5.21125	5.68652	5.75175	5.54984	6.42874	6.59405	6.44635	6.48971	6.2587	6.44128	6.20469	6.30156	0.939874	0.751717
S100A2	0.214699	0.224804	0.0959991	0.178501	0.972615	1.27023	1.11158	1.11814	1.57571	1.26458	1.64602	1.49544	0.939642	1.31694
KLK7	3.4582	3.48703	3.56078	3.502	4.36617	4.50904	4.44863	4.44128	4.98273	4.97877	4.93567	4.96572	0.939276	1.46372
APOBEC3D	2.31463	2.49875	2.40886	2.40742	3.5075	3.10575	3.42094	3.34473	3.70222	3.72557	3.80333	3.74371	0.937316	1.33629
CADPS	4.59476	4.46742	4.87662	4.64627	5.51963	5.62103	5.60006	5.58024	6.03726	6.14134	5.8458	6.00813	0.933971	1.36187
ERAP1	4.95537	4.94584	4.73275	4.87799	5.92745	5.60811	5.89386	5.80981	6.10598	6.02053	6.07541	6.06731	0.931821	1.18932
AMOTL2	6.11792	5.98292	6.09232	6.06439	7.00682	6.87998	7.10169	6.99616	7.05383	7.12647	6.83505	7.00512	0.931774	0.940728
FLT3LG	-0.429601	-0.0266627	-0.020855	-0.159039	0.694814	0.832437	0.787403	0.771551	0.328908	0.185573	0.630777	0.381753	0.930591	0.540792
THEMIS2	4.01151	4.10823	4.12133	4.08036	4.9559	5.03289	5.04072	5.00984	5.21341	5.30562	5.18693	5.23532	0.929481	1.15496
SECTM1	4.52402	4.5378	4.75065	4.60416	5.47634	5.60407	5.51744	5.53262	5.54649	5.46707	5.51285	5.5088	0.92846	0.904647
H1F0	7.37753	7.45301	7.41577	7.41543	8.28514	8.37209	8.37132	8.34285	8.11958	8.07498	8.17932	8.12463	0.927418	0.709195
RNF31	5.44682	5.29516	5.34069	5.36089	6.28529	6.10714	6.4695	6.28731	6.45228	6.37934	6.38844	6.40669	0.926426	1.0458
MT1E	5.70347	5.69749	5.34278	5.58125	6.5439	6.40484	6.57252	6.50709	6.72328	6.87861	6.69993	6.76727	0.925837	1.18603
ANXA1	2.84444	2.87571	3.05902	2.92639	3.9553	3.82715	3.7671	3.84985	4.73191	4.73391	4.80551	4.75711	0.923461	1.83072
MUC12	0.425028	1.25461	1.29085	0.990163	1.73201	1.89543	2.10904	1.91216	1.64165	2.36108	2.23613	2.07962	0.921997	1.08946
EGR1	6.46758	6.94472	6.93584	6.78271	7.54378	7.75057	7.8121	7.70215	8.16319	8.04724	8.13224	8.11422	0.919436	1.33151
ARHGAP42	3.47854	3.0356	2.99148	3.16854	4.41673	3.82339	4.0214	4.08717	4.22543	4.06422	3.93413	4.07459	0.918636	0.906053
DUSP6	6.66163	6.83434	6.86909	6.78835	7.59944	7.80144	7.70803	7.70297	8.32369	8.29022	8.29515	8.30302	0.91462	1.51467
RP11-468E2.4	2.97988	2.93734	3.27929	3.0655	4.06735	3.97394	3.89815	3.97981	3.6156	3.92342	3.84825	3.79576	0.914307	0.730251
TUBB3	2.86014	3.14958	3.32658	3.1121	3.95334	4.14243	3.97686	4.02421	4.42673	4.47025	4.61078	4.50259	0.912108	1.39049
FBLN1	0.425025	1.03517	0.950093	0.803429	1.62901	1.73364	1.78039	1.71435	1.75869	1.54732	2.05407	1.78669	0.910919	0.983264
GMPR	4.26262	4.05451	4.28293	4.20002	5.08201	5.12523	5.12298	5.11008	5.22624	5.00891	5.05018	5.09511	0.910058	0.895093
PLAUR	3.98764	3.92087	4.09923	4.00258	4.78672	4.95143	4.9708	4.90298	5.59619	5.82829	5.90107	5.77519	0.900402	1.77261
FCMR	-0.0285926	0.204042	0.327949	0.167799	1.07716	1.02125	1.09133	1.06324	1.24042	1.62465	1.61278	1.49262	0.895444	1.32482
AKAP12	4.31456	4.24576	4.37305	4.31112	5.23569	5.20236	5.18027	5.2061	5.55864	5.51395	5.46316	5.51192	0.89498	1.20079
LMO7	7.63693	7.55226	7.66188	7.61702	8.64336	8.35841	8.52624	8.50934	8.77658	8.67771	8.7215	8.72526	0.892316	1.10824
TBC1D3I	0.580988	0.674009	0.836051	0.697016	2.32238	1.00907	1.42985	1.5871	2.10206	1.94112	1.77253	1.93857	0.890085	1.24155
CCDC17	-0.578553	-0.591042	0.110228	-0.353123	-0.300662	0.914054	0.993255	0.535549	-0.284015	1.21684	1.77302	0.901946	0.888672	1.25507
RP11-49K24.6	2.90227	2.54102	2.3009	2.5814	3.7254	2.96999	3.71225	3.46921	3.87802	3.92871	3.79083	3.86585	0.887818	1.28446
PSME2	6.24176	5.96265	6.09171	6.0987	6.96459	6.89427	7.09969	6.98618	7.09759	7.12907	7.12985	7.11884	0.887478	1.02013
SH3TC2	3.10801	3.04163	2.81002	2.98655	3.84696	3.97872	3.79286	3.87285	3.67155	4.04778	4.077	3.93211	0.886293	0.945556
RPL12P38	-0.726435	-0.475803	-0.103332	-0.43519	0.511727	0.0162084	0.821586	0.449841	1.09887	1.05248	1.39727	1.18287	0.88503	1.61806
COX6B2	-0.501934	-1.41159	-0.182799	-0.698775	-0.166818	0.241924	0.482441	0.185849	-0.31645	0.738025	1.52451	0.648694	0.884624	1.34747
HLA-C	8.72886	8.93507	8.89814	8.85402	9.65565	9.8086	9.75107	9.73844	9.7604	9.77383	9.80476	9.77966	0.884415	0.925638
YBX1P1	-0.312783	-0.252204	-0.212884	-0.25929	0.39588	0.775344	0.699745	0.623656	0.381569	-0.0308375	-0.200954	0.0499261	0.882947	0.309216
COMMD3-BMI1	4.44897	3.81426	3.665	3.97607	5.15308	4.52028	4.90065	4.858	5.25919	4.9687	5.15358	5.12716	0.881927	1.15108
KIFC3	3.78604	4.01621	3.83721	3.87982	4.72396	4.77318	4.7718	4.75632	4.47533	4.96056	4.4606	4.63217	0.876497	0.752347
WWC2	3.19843	3.40381	3.26204	3.28809	4.22297	4.09127	4.17795	4.16406	3.90052	3.46858	3.80019	3.72309	0.875971	0.435001
IL15RA	1.93367	2.06523	1.81629	1.9384	2.81709	2.7507	2.87287	2.81355	3.237	3.1973	3.20091	3.21174	0.875157	1.27334
RP11-163E9.2	0.368888	-0.580968	0.907105	0.231675	0.99561	0.814681	1.48618	1.09882	1.34692	1.29934	1.10679	1.25102	0.86715	1.01934
SLC2A3P1	3.19056	2.51472	3.15592	2.95373	4.05115	3.51032	3.90024	3.82057	3.82126	3.89073	3.80946	3.84048	0.866836	0.886749
PRSS1	-0.341883	-0.563668	-0.914766	-0.606772	0.407626	0.206477	0.163727	0.259277	-0.23185	0.561744	0.3469	0.225598	0.866049	0.83237
SPATS2L	6.08042	5.98224	5.8799	5.98085	6.99013	6.6372	6.90673	6.84469	7.54065	7.43025	7.41516	7.46202	0.863833	1.48117
CTD-3074O7.11	3.06555	3.12647	4.10721	3.43308	4.35803	4.16478	4.3642	4.29567	4.12173	4.25571	4.02349	4.13365	0.862589	0.700566
CATSPER1	-0.122169	0.454891	0.225153	0.185958	1.08737	1.06877	0.985163	1.0471	1.11236	1.18706	1.37884	1.22609	0.861141	1.04013
RPLP0P6	1.18335	0.393245	0.541436	0.706009	1.80775	0.99629	1.8878	1.56395	2.18369	2.02423	2.14438	2.11744	0.857937	1.41143
GJB3	4.27536	4.41902	4.41445	4.36961	5.08253	5.32083	5.27515	5.22617	5.61329	5.62751	5.68103	5.64061	0.856562	1.271
EDN1	1.35126	1.44879	1.22604	1.34203	2.25402	2.22227	2.11927	2.19852	2.68396	2.79758	2.74974	2.74376	0.856487	1.40173
GBP4	0.44068	-0.213453	-0.102461	0.0415887	0.443467	1.4773	0.756114	0.892294	0.588746	0.608647	1.11248	0.769957	0.850705	0.728368
SDCBP2	1.98989	2.38729	2.52688	2.30135	2.98384	3.25473	3.21505	3.15121	3.76922	4.28204	4.0736	4.04162	0.849852	1.74026
FAM167A	-0.0233031	0.509818	0.299269	0.261928	1.15987	1.18838	0.980506	1.10958	1.27138	1.33648	1.21239	1.27342	0.847657	1.01149
EMP3	3.63932	3.68106	3.67225	3.66421	4.40131	4.56768	4.5665	4.51183	4.79263	4.93041	5.02177	4.91494	0.847622	1.25073
BLOC1S5-TXNDC5	3.3819	2.42947	0.376144	2.0625	4.23558	2.44429	2.03761	2.90583	2.3242	2.24602	1.94472	2.17165	0.843323	0.109142
LCN2	2.75341	2.72628	2.85562	2.77843	3.62942	3.61742	3.61756	3.62147	3.60006	3.80843	3.70968	3.70606	0.843032	0.927622
DMKN	1.42703	1.73487	1.41404	1.52531	2.56182	2.25269	2.28947	2.36799	2.95293	2.97831	2.64369	2.85831	0.84268	1.33299
SMIM5	1.31382	1.30925	1.17065	1.26457	2.14289	2.04156	2.13655	2.107	1.63496	2.40825	1.93503	1.99275	0.842427	0.728177
NSFP1	1.93422	1.33606	0.0395753	1.10328	2.57736	1.50853	1.74216	1.94268	2.11576	1.2913	1.29618	1.56775	0.839398	0.464462
TNFRSF9	0.889912	1.34067	0.662699	0.964427	1.69331	1.82972	1.87841	1.80048	2.05846	2.08657	2.16734	2.10413	0.836052	1.1397
PLK2	5.64055	5.63355	5.73883	5.67098	6.56344	6.44918	6.50469	6.50577	7.0559	6.91408	6.80465	6.92488	0.834792	1.2539
EVA1C	2.99164	2.79696	3.18156	2.99005	3.79857	3.84952	3.82328	3.82379	4.18456	4.10586	4.13471	4.14171	0.833738	1.15166
TREX1	2.7464	2.91321	3.21493	2.95818	3.60885	3.93243	3.83203	3.7911	3.43442	3.75888	3.73394	3.64241	0.832923	0.684234
TNFAIP2	1.16681	0.917266	0.563156	0.882411	1.95535	1.47621	1.70919	1.71358	1.70423	1.2098	1.21325	1.37576	0.831174	0.493349
YAF2	3.13808	2.51461	2.13048	2.59439	3.35423	3.43521	3.47037	3.41994	3.44536	3.32852	3.54287	3.43892	0.825545	0.844528
AQP3	4.85243	4.9385	5.00103	4.93065	5.71172	5.74353	5.80416	5.75314	6.07577	6.05824	6.18199	6.10533	0.822482	1.17468
PSG4	1.06853	1.14327	0.858381	1.02339	1.78135	1.8218	1.93183	1.84499	1.66247	1.77446	1.52894	1.65529	0.8216	0.631899
CREB5	3.10965	3.30267	3.36597	3.25943	3.8656	4.16545	4.21162	4.08089	4.09179	4.23103	4.1195	4.14744	0.821459	0.888009
MYD88	5.79502	6.08242	6.07502	5.98416	6.82408	6.78457	6.80109	6.80325	7.14046	6.9947	6.9439	7.02636	0.81909	1.0422
PCK1	-1.17823	-0.972817	-1.08637	-1.07914	0.35548	-0.439081	-0.696858	-0.260153	0.679055	0.402342	0.435883	0.50576	0.818984	1.5849
SLC3A2	7.20571	6.92879	7.30322	7.14591	7.92461	7.97709	7.9686	7.95677	7.94117	7.94354	7.82976	7.90482	0.810863	0.758918
FAM57B	1.89495	2.2461	2.37311	2.17139	2.9734	2.97804	2.98755	2.97966	2.57491	2.50971	2.45972	2.51478	0.80827	0.343391
LINC01057	2.84176	2.81115	2.82677	2.82656	3.5438	3.47753	3.87468	3.63201	3.84739	4.11908	3.98776	3.98474	0.805446	1.15818
GABRP	3.16988	2.9076	3.17403	3.08384	3.93055	3.7475	3.98785	3.88863	3.99769	4.18144	3.97801	4.05238	0.804798	0.968545
MTMR8	-0.0249158	-0.133158	0.257439	0.0331217	1.1405	0.964523	0.40628	0.8371	0.180612	0.274429	-0.057751	0.13243	0.803978	0.0993081
TP53INP2	3.2192	3.28423	3.40022	3.30122	4.04744	4.14288	4.12373	4.10469	4.53919	4.77571	4.67505	4.66332	0.803466	1.3621
EFEMP2	2.70452	3.12967	3.34852	3.0609	3.54466	4.00642	4.04066	3.86392	3.66473	3.94248	3.62357	3.74359	0.803011	0.682686
LY6E	5.56268	5.97646	6.0294	5.85618	6.50486	6.82705	6.64423	6.65872	6.76575	6.61312	6.86633	6.7484	0.80254	0.892222
MDGA1	1.17657	1.70986	1.99748	1.62797	2.81706	2.51196	1.95573	2.42825	1.79014	2.05964	2.44984	2.09987	0.80028	0.471905
ZCCHC2	4.43221	4.73209	4.59867	4.58765	5.51784	5.1348	5.49055	5.38107	5.77457	5.63434	5.33705	5.58199	0.793412	0.994335
MUC13	5.91552	5.89782	5.86763	5.89365	6.73885	6.61092	6.70888	6.68622	7.16352	7.02728	7.07276	7.08785	0.792562	1.1942
ZNF165	4.50604	4.32909	4.35029	4.39514	5.16516	5.20003	5.19371	5.1863	5.28061	5.27986	5.27389	5.27812	0.791163	0.882976
APOBEC3B	5.20897	5.22929	5.2202	5.21949	6.00743	5.99078	6.0291	6.00911	6.18658	6.11564	6.09164	6.13129	0.789618	0.911798
ITGA3	7.38902	7.5849	7.4466	7.47351	8.32021	8.16414	8.29593	8.2601	8.73447	8.6768	8.568	8.65976	0.786588	1.18625
HERPUD1	6.94999	6.83661	6.81322	6.8666	7.74239	7.46242	7.75435	7.65305	8.29061	8.27036	8.2234	8.26146	0.786449	1.39485
HYAL1	1.74051	2.07079	2.39164	2.06765	2.68924	2.98402	2.87943	2.85089	3.40248	3.55099	3.75286	3.56878	0.78325	1.50113
SEC16B	0.762742	0.461328	0.0579756	0.427349	1.39415	1.12002	1.11687	1.21035	1.24385	0.971632	1.4945	1.23666	0.782997	0.809311
TRIM5	4.96264	5.00775	5.051	5.00713	5.87973	5.69044	5.79543	5.78853	5.9952	6.0585	5.98376	6.01249	0.781402	1.00536
LAT2	2.43086	2.28295	2.40683	2.37354	3.18226	3.02662	3.25201	3.15363	3.55881	3.48578	3.69777	3.58079	0.780085	1.20724
IL2RG	3.92546	3.70051	3.80942	3.8118	4.48674	4.65328	4.63432	4.59145	5.01789	5.26539	5.13743	5.14023	0.779652	1.32844
LY6D	-0.0664707	0.602477	0.00825582	0.181421	0.78836	1.21126	0.879572	0.959732	0.633597	0.663457	1.11489	0.803981	0.778311	0.622561
CCBE1	-0.13911	-0.440248	-0.401272	-0.326877	0.358581	0.335175	0.644114	0.445957	-0.0528548	0.162127	0.243763	0.117678	0.772833	0.444555
CIDEB	1.38504	1.27915	1.31014	1.32478	1.9025	2.07536	2.31237	2.09674	2.42241	2.29175	2.45839	2.39085	0.771968	1.06607
ARHGDIB	1.10928	0.986816	0.91465	1.00358	1.88484	1.72892	1.7117	1.77515	1.9118	2.02933	2.03365	1.99159	0.771566	0.988009
GPNMB	-0.0278318	-0.566212	0.169097	-0.141649	0.674293	0.391821	0.819675	0.628596	0.801116	0.548704	0.883781	0.744534	0.770245	0.886183
C5orf56	0.513086	1.03853	1.00456	0.85206	1.71372	1.45573	1.69562	1.62169	1.45118	1.83205	1.38809	1.55711	0.76963	0.705046
NDUFC2-KCTD14	1.70165	1.44525	2.21526	1.78739	2.78709	2.21011	2.6694	2.55553	3.04798	2.17769	2.99932	2.74166	0.768146	0.954279
HIVEP2	3.98427	4.08635	3.98932	4.01998	4.67583	5.05392	4.63171	4.78715	4.79951	4.84725	4.65479	4.76718	0.767175	0.747205
RAB8A	6.53879	6.37193	6.35182	6.42085	7.25373	7.01176	7.2979	7.1878	7.33307	7.17751	7.30143	7.27067	0.766947	0.849821
GCNT2	1.01431	0.499221	0.965809	0.826446	1.86869	1.44341	1.46787	1.59332	1.87834	2.17027	1.91884	1.98915	0.766877	1.16271
EIF4EP2	3.06298	2.98246	2.31864	2.78803	3.88844	3.03421	3.73985	3.55416	3.80332	3.62841	3.70383	3.71185	0.766137	0.923825
CALR	9.6205	9.39422	9.43281	9.48251	10.3494	10.0602	10.3322	10.2473	10.6759	10.5842	10.4347	10.5649	0.76477	1.08244
PKD1L2	1.73674	1.41494	1.27721	1.4763	2.35124	2.1097	2.261	2.24065	2.1543	2.19797	1.88576	2.07934	0.76435	0.603044
SPECC1L-ADORA2A	-0.727919	-0.0647086	0.745267	-0.015787	-0.103957	0.752018	1.59544	0.747835	0.417697	0.64581	-4.91612	-1.2842	0.763622	-1.26842
PELI2	1.06252	1.41312	0.118929	0.864854	1.68695	1.5751	1.61878	1.62695	1.69645	1.31791	1.28697	1.43378	0.762092	0.568923
CD55	6.14766	6.23718	6.15942	6.18142	6.92938	6.96271	6.93505	6.94238	7.49102	7.49277	7.46757	7.48379	0.760959	1.30237
CTD-2369P2.12	4.08261	2.99755	3.58243	3.5542	4.35079	4.2179	4.37562	4.31477	4.55615	4.59998	4.05173	4.40262	0.760568	0.848416
BIRC3	2.93678	3.26779	2.96926	3.05794	3.8744	3.87712	3.69043	3.81399	3.88793	3.75976	3.67758	3.77509	0.756043	0.717146
LAMA3	4.45536	4.35806	4.24496	4.35279	5.06119	5.02619	5.2345	5.10729	5.8906	5.67907	5.66553	5.74507	0.754498	1.39227
CTSV	5.27679	5.14588	5.16295	5.19521	6.08044	5.78882	5.97618	5.94848	6.27514	6.11008	6.1592	6.18147	0.753272	0.986265
PKIB	4.22409	4.31453	4.17228	4.23696	4.96904	5.04615	4.95113	4.98877	5.62486	5.65419	5.50949	5.59618	0.751808	1.35922
LDHAP4	4.88545	4.45624	4.84787	4.72985	5.50902	5.37931	5.55469	5.48101	5.559	5.4243	5.54094	5.50808	0.751154	0.77823
XKR5	-0.158077	-0.803213	0.19777	-0.254507	0.602679	0.394029	0.493121	0.49661	0.635631	0.852599	0.757368	0.748532	0.751116	1.00304
PSMC1P1	5.00018	4.5117	4.26956	4.59381	5.61375	5.00737	5.41267	5.3446	5.82984	5.68811	5.59411	5.70402	0.750782	1.11021
HLA-K	0.596228	1.18336	0.888801	0.889462	1.37749	1.89334	1.64806	1.63963	1.56519	1.72777	1.61032	1.63442	0.75017	0.744963
LSM8	4.88716	4.3285	4.29406	4.50324	5.26663	5.11229	5.37775	5.25222	5.49173	5.53379	5.47308	5.49953	0.748983	0.996293
MXRA5	1.96761	1.96335	1.7732	1.90139	2.7131	2.5752	2.66036	2.64955	2.79705	2.80755	2.72896	2.77785	0.748162	0.876466
STK17A	4.74295	4.69841	4.57498	4.67212	5.41496	5.48609	5.35931	5.42012	5.41306	5.2988	5.32695	5.34627	0.748004	0.674153
AXL	1.60888	1.42647	1.61964	1.55167	2.15273	2.27954	2.46536	2.29921	2.35675	2.71249	2.18645	2.41856	0.747543	0.866898
CORO7-PAM16	-1.48582	-0.111456	0.705438	-0.29728	0.522607	0.580007	0.246364	0.449659	-0.778682	-0.379865	1.23134	0.0242637	0.746939	0.321543
FBXO6	2.73934	2.89192	2.76131	2.79753	3.47136	3.52548	3.63602	3.54429	3.78512	3.7765	3.89814	3.81992	0.74676	1.02239
TAGLN	2.45074	2.5733	2.66912	2.56438	3.28793	3.27752	3.35655	3.30734	4.0567	3.99139	3.88247	3.97685	0.74295	1.41247
UNC93B1	4.88916	5.36269	5.0982	5.11668	5.81913	5.93906	5.81921	5.85913	5.90743	5.92719	5.87597	5.90353	0.74245	0.786846
NTN4	2.64817	2.54372	2.9365	2.70946	3.6217	3.15108	3.57654	3.44977	3.83076	3.97088	3.66896	3.82353	0.740311	1.11407
EEF1A1P11	2.79579	2.10333	2.3077	2.40227	3.34107	2.73749	3.34491	3.14116	4.01017	3.6818	3.83624	3.84274	0.738883	1.44047
PROX1	1.47054	1.69018	0.68897	1.28323	2.32782	1.64173	2.09527	2.02161	2.40624	2.42847	1.65472	2.16314	0.738377	0.879913
LIPG	5.65037	5.74309	5.79075	5.72807	6.38575	6.55076	6.4626	6.46637	6.78762	6.70242	6.69535	6.72846	0.738302	1.0004
SLC38A2	7.37751	7.20591	7.26438	7.2826	8.08588	7.93458	8.03055	8.017	7.98509	7.86564	7.90367	7.91813	0.734401	0.635537
ARSI	0.875336	1.31573	1.44922	1.21343	1.61371	1.95923	2.26405	1.94566	1.77773	2.08971	1.93534	1.93426	0.73223	0.720829
PIM1	5.37586	5.31754	5.53425	5.40922	6.17356	6.06203	6.18836	6.14131	6.5289	6.4984	6.53665	6.52132	0.732098	1.1121
EEF1A1P5	4.23885	3.94826	3.91506	4.03406	5.01978	4.32415	4.95211	4.76535	5.1905	5.15418	5.08039	5.14169	0.731289	1.10763
NEK2	5.47722	5.17661	5.17108	5.27497	6.10887	5.86746	6.03407	6.00346	6.02537	5.93274	5.9537	5.9706	0.728497	0.695633
LGALS7	0.941515	0.970357	1.19083	1.03423	1.64493	1.91322	1.71929	1.75915	2.14574	2.17579	2.30597	2.20916	0.72491	1.17493
FHL2	5.94661	6.03643	6.09269	6.02524	6.69123	6.86591	6.68534	6.74749	7.09624	7.10499	7.0588	7.08667	0.722253	1.06143
TNS4	6.79075	6.8536	7.08679	6.91038	7.58936	7.67997	7.62695	7.63209	8.04502	8.07925	7.9513	8.02519	0.721708	1.11481
RP11-598P20.5	-4.9082	1.16354	-0.531102	-1.42526	1.48946	-4.5861	0.980214	-0.705475	2.11327	2.11044	1.45344	1.89238	0.719781	3.31764
SYNGR4	-0.0505176	0.108501	0.383049	0.147011	0.726777	0.93603	0.92649	0.863099	1.12338	1.01398	1.01498	1.05078	0.716088	0.903769
ARNTL	4.44178	4.24276	4.36736	4.35063	5.18713	4.90091	5.11074	5.06626	5.32884	5.14754	5.26651	5.24763	0.715628	0.896996
FRMD5	4.40839	4.57905	4.45006	4.47917	5.15042	5.2098	5.22131	5.19384	5.41123	5.37787	5.34307	5.37739	0.714675	0.898222
PCDHAC2	2.88617	2.99427	2.53654	2.80566	3.78609	3.32359	3.44947	3.51972	3.98932	3.4149	3.73462	3.71294	0.714058	0.907287
KIF1A	1.94196	2.07145	2.38596	2.13312	2.73401	3.11052	2.69656	2.84703	3.13257	2.98817	3.09079	3.07051	0.713909	0.937388
HLA-E	8.16566	8.16018	8.19987	8.17524	8.8382	8.94506	8.8694	8.88422	8.88367	8.88898	8.87772	8.88345	0.708979	0.708214
MAP7D2	0.196032	0.667794	0.611339	0.491722	1.47718	1.04437	1.07763	1.19973	1.36381	1.54909	1.57061	1.4945	0.708006	1.00278
ANP32E	6.08527	5.7902	5.93264	5.93604	6.91002	6.35606	6.66425	6.64344	6.76837	6.3465	6.49242	6.53577	0.707408	0.599729
ETS1	2.48217	2.65011	2.66451	2.59893	3.42656	3.18619	3.30335	3.30537	3.34958	3.30282	3.13363	3.26201	0.706439	0.663078
PRSS22	4.33179	4.19238	4.57649	4.36689	4.9239	5.14547	5.14475	5.07137	5.03625	5.16264	5.35643	5.18511	0.704487	0.81822
SKA2	4.80863	4.67059	4.42922	4.63614	5.4906	5.1268	5.4039	5.34043	5.64476	5.58196	5.55941	5.59538	0.704288	0.959233
TDRD6	-0.551346	0.330853	0.0272047	-0.0644295	0.379034	0.493258	1.04714	0.63981	-0.381227	-1.34017	0.91618	-0.268405	0.70424	-0.203975
DCLRE1C	4.40979	3.2729	3.55012	3.74427	4.78205	3.99291	4.56982	4.44826	4.60571	4.70972	4.65846	4.65797	0.703991	0.913696
RBCK1	7.02263	6.96186	7.23646	7.07365	7.62273	7.82945	7.87888	7.77702	7.59525	7.81049	7.68382	7.69652	0.703373	0.622872
C10orf54	5.2319	5.14841	5.31581	5.23204	5.79509	5.98537	6.02053	5.93366	6.08459	6.0948	6.07434	6.08458	0.701626	0.85254
MED30	2.98447	3.01423	2.79301	2.93057	3.78129	3.44593	3.66689	3.63137	4.03368	4.23424	4.13464	4.13418	0.700797	1.20361
EEF1A1P6	4.19224	2.58562	3.37506	3.38431	4.29735	3.74776	4.2094	4.08484	4.38732	4.18732	4.18678	4.25381	0.700529	0.8695
DUSP4	3.08246	3.26269	3.37126	3.2388	3.93204	4.02696	3.84994	3.93631	4.67303	4.58357	4.58091	4.6125	0.697508	1.3737
CLDN6	0.714629	0.950285	0.530447	0.731787	1.38935	1.5718	1.32348	1.42821	2.06204	2.3324	1.88307	2.0925	0.696424	1.36072
CCND3	4.82602	4.66061	4.68626	4.7243	5.40905	5.19066	5.64838	5.41603	5.95294	5.86561	5.8062	5.87492	0.691733	1.15062
ISY1-RAB43	5.1178	4.90851	5.12774	5.05135	5.7721	5.74682	5.70897	5.74263	5.8348	5.77435	5.7302	5.77978	0.691279	0.728432
MUC20	5.8013	5.80318	5.98047	5.86165	6.46264	6.57363	6.62111	6.55246	6.70077	6.78284	6.79713	6.76025	0.690811	0.898595
PSMA5	6.22086	5.69053	5.97455	5.96198	6.6307	6.57189	6.75465	6.65241	6.91201	6.96411	7.03431	6.97015	0.690432	1.00817
PLK3	3.79245	3.90652	4.25597	3.98498	4.52184	4.74994	4.75322	4.675	4.86622	4.96227	4.98167	4.93672	0.690022	0.95174
ULBP2	3.42889	3.31467	3.44112	3.3949	4.02305	4.13273	4.08788	4.08122	4.30638	4.1973	4.2496	4.25109	0.686327	0.856197
FAM3C	5.62827	5.54007	5.53841	5.56892	6.39873	6.04234	6.32262	6.25456	6.87852	6.77408	6.90208	6.85156	0.685646	1.28264
TPH2	-0.347916	-0.184445	0.117651	-0.138237	0.668493	0.503186	0.467883	0.546521	-0.134733	0.765004	0.43941	0.35656	0.684758	0.494797
IGFL1P1	2.17491	1.84093	2.44745	2.15443	2.67048	2.8077	3.03628	2.83816	2.23859	2.55281	2.26962	2.35367	0.683724	0.199243
RORA	5.81783	6.10139	6.09796	6.00573	6.71865	6.60927	6.73702	6.68831	6.7241	6.55519	6.76177	6.68035	0.682585	0.674624
GTPBP2	6.55479	6.56221	6.8279	6.6483	7.27253	7.33413	7.38347	7.33004	7.28907	7.5555	7.47664	7.4404	0.68174	0.7921
APOL2	4.81261	4.79217	4.8137	4.80616	5.43149	5.51906	5.50866	5.48641	5.46503	5.56309	5.42238	5.4835	0.680244	0.67734
ERRFI1	7.88957	8.09099	8.1403	8.04029	8.67707	8.75061	8.73225	8.71997	9.1834	9.26115	9.15908	9.20121	0.679685	1.16092
RRM2	7.94603	7.91807	7.5438	7.80263	8.57392	8.39122	8.48124	8.48212	8.55962	8.47475	8.46714	8.5005	0.679493	0.697874
PTPN12	5.7088	5.22475	5.30327	5.41227	6.22464	5.85354	6.1946	6.09092	6.51105	6.48162	6.32672	6.4398	0.67865	1.02752
MXD1	4.4447	4.13622	4.30061	4.29384	5.00477	4.97639	4.92913	4.9701	4.88221	5.03307	5.19616	5.03715	0.676254	0.743304
DPCR1	0.593101	1.32641	1.03495	0.984821	1.88221	1.62505	1.47284	1.66003	1.5323	1.6053	1.1976	1.44507	0.675212	0.460248
ZRSR2	2.89105	2.89204	3.06816	2.95042	3.79935	3.37189	3.70499	3.62541	3.90553	3.75281	4.06088	3.9064	0.674994	0.955988
CMTR1	6.28119	6.10891	6.21472	6.20161	6.87389	6.88553	6.86351	6.87431	6.8596	6.91635	6.76012	6.84536	0.672704	0.643747
KRT8P36	0.45488	0.558194	0.231607	0.414893	1.23152	0.714594	1.3111	1.08574	1.84543	1.64038	1.59626	1.69402	0.670842	1.27913
MANF	6.16807	6.2947	6.17079	6.21119	7	6.71863	6.92343	6.88068	7.43324	7.34441	7.41613	7.39793	0.669497	1.18674
PHKG1	0.511819	-0.138963	0.65767	0.343509	0.863447	1.02491	1.14932	1.01256	0.167215	1.07808	0.433948	0.559749	0.669053	0.216241
CTD-2132N18.3	1.96797	2.39325	0.651191	1.67081	2.50581	2.17266	2.34017	2.33955	2.20453	2.16148	2.55476	2.30692	0.668742	0.636119
CD7	1.34068	1.72401	1.44009	1.50159	2.03792	2.2798	2.19233	2.17002	2.0094	1.89769	2.04891	1.98533	0.668422	0.483739
RNF19A	4.4308	4.44988	4.7393	4.53999	5.29101	4.94841	5.38405	5.20782	5.62327	5.41284	5.43937	5.49183	0.667828	0.951836
PCDH7	-0.462344	-2.46172	-1.30729	-1.41045	-0.970282	0.212886	-1.47096	-0.742785	-1.16827	1.01628	0.225789	0.0245988	0.667666	1.43505
CACNG6	-0.0867605	0.246877	0.568994	0.243037	0.877353	0.892855	0.959216	0.909808	0.649402	0.354734	0.65466	0.552932	0.666771	0.309895
CXCL2	-0.116731	0.489376	0.696949	0.356531	0.802885	1.15549	1.10972	1.0227	1.33156	1.32355	1.68191	1.44568	0.666167	1.08914
ST20-MTHFS	3.06591	2.78469	3.0418	2.96413	3.6334	3.50336	3.75039	3.62905	3.88544	3.66212	3.82496	3.79084	0.664916	0.826707
CCDC69	4.80181	4.52839	4.69165	4.67395	5.52358	5.23121	5.26005	5.33828	5.61697	5.63742	5.49299	5.58246	0.664333	0.908511
CLDND1	5.38458	5.29975	5.38806	5.35746	6.15535	5.81249	6.09651	6.02145	6.15472	6.31971	6.04448	6.17297	0.663984	0.815507
FAM107B	4.80605	5.06407	4.8982	4.92278	5.54674	5.46238	5.75055	5.58656	5.94116	5.82613	5.73588	5.83439	0.663782	0.911617
RP4-539M6.19	1.49867	0.76574	1.57723	1.28055	2.45316	1.69292	1.67939	1.94183	2.31382	0.882591	-0.689586	0.835607	0.661278	-0.444941
TFF1	3.04309	3.34842	3.28637	3.22596	3.8003	3.95555	3.90505	3.88697	4.49608	4.66521	4.78321	4.64817	0.661006	1.42221
GAS7	-0.393306	-1.15387	-0.619276	-0.722149	-0.500809	0.41712	-0.102708	-0.0621324	0.830601	-0.00809511	0.732786	0.518431	0.660017	1.24058
KLRC3	-0.560908	-1.0569	-1.11715	-0.911652	-0.225634	-0.51325	-0.0227737	-0.253886	0.498136	0.404636	0.647603	0.516791	0.657766	1.42844
ATP2A3	2.22896	2.67116	2.94266	2.61426	3.33531	3.24968	3.23107	3.27202	3.00037	3.04271	3.16497	3.06935	0.657761	0.455088
PSME1	7.51642	7.36927	7.31164	7.39911	8.15296	7.84814	8.16552	8.05554	8.3424	8.22571	8.32949	8.2992	0.656433	0.900092
RSRC2	6.53702	6.34373	6.4772	6.45265	7.20122	6.873	7.25059	7.10827	7.31649	7.42216	7.3065	7.34838	0.655621	0.895736
TMPRSS5	-0.169627	0.920492	0.269287	0.340051	0.612961	1.13818	1.23194	0.994361	1.03534	0.775849	1.55041	1.12053	0.65431	0.780479
HOXC6	2.33917	2.26242	2.14866	2.25009	3.00284	2.78874	2.92091	2.90416	2.99008	3.30635	3.14362	3.14668	0.654079	0.896596
CXCL5	3.94998	4.00989	3.94675	3.96887	4.62837	4.76456	4.47562	4.62285	5.11051	5.02708	4.90583	5.01447	0.653977	1.0456
GPRC5A	7.28797	7.43674	7.60829	7.44433	8.15065	8.19624	7.94586	8.09758	8.61437	8.57175	8.46568	8.5506	0.653246	1.10627
NEDD8	6.13269	5.74275	5.93649	5.93731	6.71961	6.32757	6.72131	6.5895	6.69971	6.85751	6.77784	6.77835	0.652187	0.841045
TRIM38	5.00272	4.83473	4.8695	4.90232	5.66084	5.5113	5.48997	5.55404	5.67999	5.73567	5.65758	5.69108	0.651719	0.788759
CACHD1	1.29533	0.975189	1.21005	1.16019	1.93764	1.71086	1.78704	1.81185	1.76541	1.54274	1.7615	1.68988	0.651656	0.529693
FAM234B	3.20777	3.21354	3.3143	3.2452	3.89506	3.95866	3.8325	3.89541	3.97643	3.87941	3.69359	3.84981	0.650204	0.604607
CA9	-0.744019	-0.180534	0.619995	-0.101519	0.0832467	0.719344	0.842919	0.548503	0.523058	0.0921545	0.833937	0.48305	0.650023	0.584569
SPATA12	1.4609	1.30569	1.43475	1.40045	2.11646	2.00931	2.02531	2.05036	2.2658	2.32881	2.26385	2.28615	0.649913	0.885703
PTAFR	0.402066	0.630595	0.720457	0.584373	1.26048	1.20086	1.2382	1.23318	2.09277	1.86663	1.78025	1.91322	0.648808	1.32884
PIWIL4	2.32663	2.07755	2.04255	2.14891	2.70452	2.88516	2.79622	2.7953	2.97275	3.17912	3.07359	3.07515	0.64639	0.926243
SLC6A20	5.21118	5.55566	5.52034	5.42906	5.90937	6.08503	6.22754	6.07398	6.36625	6.42957	6.35797	6.3846	0.644923	0.95554
SERPINE2	5.79587	5.87802	5.79669	5.82353	6.51966	6.35974	6.52363	6.46768	7.09374	6.98059	7.01817	7.03083	0.64415	1.20731
AC079250.1	-0.0305662	-0.439171	-0.540057	-0.336598	0.597873	0.128314	0.179586	0.301924	0.738291	1.47843	1.37751	1.19808	0.638523	1.53468
SLC2A1	10.0064	10.2022	10.2189	10.1425	10.7078	10.8422	10.7909	10.7803	10.7657	10.9043	10.7163	10.7954	0.637816	0.652932
KLF12	5.37794	5.4346	5.6212	5.47792	6.09774	6.01939	6.22986	6.11566	6.00694	5.90384	5.97198	5.96092	0.637746	0.483004
DMC1	1.96242	1.6067	1.44192	1.67035	1.883	2.58808	2.45163	2.30757	2.53643	2.13766	1.85234	2.17548	0.637221	0.505128
MYEOV	5.06694	5.239	5.47244	5.25946	5.78435	6.0073	5.8978	5.89648	5.80672	5.752	5.7979	5.78554	0.637025	0.52608
DDR2	-0.137332	0.585377	0.0482639	0.165436	1.58052	0.0726359	0.752722	0.80196	0.561945	0.0888739	0.407814	0.352878	0.636523	0.187441
CKS1B	5.77626	5.79364	5.78745	5.78578	6.48533	6.34422	6.4372	6.42225	6.35627	6.18562	6.32826	6.29005	0.636467	0.504268
NPC1	6.30767	6.35895	6.5859	6.41751	7.09225	6.91916	7.14731	7.05291	7.35217	7.39331	7.28182	7.34243	0.635403	0.924927
SAMD4A	4.82422	4.99897	5.09537	4.97285	5.53889	5.48561	5.79835	5.60762	5.54298	5.9347	5.48586	5.65451	0.634767	0.681659
JAZF1	-0.00768617	0.475133	0.420223	0.29589	0.846655	1.09979	0.84146	0.929302	0.769424	0.969148	0.602523	0.780365	0.633412	0.484475
THSD4	5.95879	6.09325	6.00508	6.01904	6.65325	6.70409	6.5941	6.65048	6.70208	6.76175	6.59223	6.68535	0.631443	0.666313
NEDD4L	6.6041	6.46401	6.60176	6.55662	7.33561	7.02022	7.20829	7.18804	7.15343	7.10384	7.04479	7.10069	0.631417	0.544065
TPM4	8.94936	9.10439	9.11616	9.05663	9.71149	9.68212	9.67019	9.68793	10.2011	10.1066	10.1214	10.143	0.631299	1.0864
SYNGR3	0.788975	1.06268	0.819397	0.89035	1.57996	1.65049	1.33211	1.52085	1.57869	1.54892	1.39028	1.50596	0.630504	0.615614
CAV2	2.7346	3.07037	2.87811	2.89436	3.51496	3.54653	3.51231	3.5246	3.84423	3.98897	3.93111	3.92144	0.630243	1.02708
TRIM25	7.37647	7.48119	7.56512	7.47426	8.16705	8.09033	8.05278	8.10338	8.00585	7.9127	7.84342	7.92066	0.629126	0.446398
QSER1	3.7012	3.52333	3.9278	3.71744	4.66864	4.14887	4.21689	4.3448	4.00531	3.91243	4.08993	4.00256	0.627359	0.285116
TUFT1	4.77757	4.94095	4.82248	4.847	5.56233	5.41175	5.44561	5.47323	5.99954	5.72492	5.64653	5.79033	0.626233	0.943333
RASD1	-0.840295	-0.706334	-0.082773	-0.543134	-0.305984	0.269925	0.282704	0.0822152	0.37575	0.433601	0.854535	0.554629	0.625349	1.09776
UBBP4	0.0419193	-0.968965	-0.059182	-0.328743	0.61034	-0.228448	0.507275	0.296389	0.91607	0.349585	0.781517	0.682391	0.625131	1.01113
HMGB1P10	-0.248708	0.238517	-0.503468	-0.17122	0.213113	0.422036	0.725871	0.453673	0.34968	-0.312374	0.295108	0.110804	0.624893	0.282024
ASAH2B	3.29847	2.57635	3.30158	3.0588	3.64716	3.81863	3.58488	3.68356	4.01005	3.7715	3.98831	3.92329	0.624757	0.864488
RP11-1280N14.3	-0.574786	0.504828	0.649683	0.193242	0.51242	0.559087	1.37859	0.8167	0.958614	1.00703	1.50211	1.15592	0.623459	0.962676
ZG16B	1.58934	1.52865	1.66224	1.59341	2.16996	2.25798	2.22117	2.21637	2.33201	2.22211	2.39595	2.31669	0.622962	0.723279
LPP	6.11273	6.11818	6.12982	6.12024	6.89695	6.35298	6.97851	6.74281	6.75135	6.72587	6.92921	6.80214	0.622569	0.681897
FAM103A2P	1.62501	1.16376	1.25454	1.34777	1.95164	1.86763	2.0849	1.96806	2.37943	2.29688	2.28738	2.32123	0.620286	0.97346
CXCL3	1.5787	1.86171	1.7458	1.72874	2.40978	2.2778	2.35843	2.34867	2.65853	2.80996	2.82753	2.76534	0.619931	1.0366
CYP2S1	5.79687	5.63247	5.83325	5.7542	6.28174	6.35459	6.48448	6.3736	6.46995	6.45774	6.419	6.4489	0.619404	0.694699
ICAM1	5.70032	5.71179	5.88599	5.76603	6.34774	6.44754	6.36021	6.38516	6.49333	6.39542	6.54938	6.47938	0.619128	0.713343
CD22	3.54765	3.29907	3.53245	3.45972	4.12208	4.03358	4.08037	4.07868	4.18147	4.40412	4.20923	4.26494	0.618955	0.805215
CDCA5	5.5589	5.53548	5.6914	5.59526	6.16117	6.18089	6.30055	6.2142	6.06119	5.90491	6.04071	6.00227	0.618939	0.407011
TMEM265	1.80959	1.97449	2.23643	2.00684	2.4588	2.65379	2.76325	2.62528	2.43233	2.87025	2.69666	2.66641	0.618444	0.659576
TTK	5.56043	5.32507	5.22589	5.37046	6.1031	5.82987	6.02792	5.98696	5.8776	5.86124	5.85705	5.8653	0.616502	0.494836
PDE9A	3.6108	3.46144	3.60416	3.5588	4.24253	4.09411	4.18579	4.17414	4.35888	4.42796	4.31748	4.36811	0.615342	0.809307
SNCG	2.80745	3.03154	3.20104	3.01334	3.34985	3.83537	3.69488	3.6267	3.76747	3.80933	4.11755	3.89812	0.613355	0.884773
RELB	2.8826	3.30063	3.32043	3.16789	3.6969	3.95473	3.68579	3.77914	3.76801	3.40554	4.16808	3.78054	0.611252	0.612654
GRHL1	2.35164	2.65915	2.72098	2.57726	3.28927	3.24779	3.02378	3.18695	3.1401	2.70444	3.27207	3.03887	0.609693	0.461615
SERPINB8	3.59118	3.93352	4.13236	3.88569	4.56673	4.40735	4.50858	4.49422	5.0481	5.05881	5.01566	5.04086	0.608534	1.15517
GEM	4.06379	4.3663	4.24561	4.22523	4.75142	4.83283	4.91511	4.83312	4.79284	4.73621	4.79645	4.77517	0.607888	0.549935
TROAP	5.90263	5.89341	6.16483	5.98696	6.47936	6.56858	6.7339	6.59395	6.42195	6.61466	6.55668	6.53109	0.606989	0.544137
C4BPB	4.14566	4.06774	4.07453	4.09598	4.7213	4.71128	4.6755	4.70269	4.57542	4.49402	4.48448	4.51797	0.606714	0.421998
IL6R	3.31341	3.51882	3.34022	3.39082	3.88222	4.031	4.07811	3.99711	4.267	4.35473	4.08455	4.23543	0.606295	0.844611
CDKN3	5.06138	4.76178	4.59397	4.80571	5.47852	5.22693	5.52998	5.41181	5.72091	5.56451	5.77821	5.68788	0.606099	0.88217
GOLGA4	7.00795	6.73888	6.75696	6.83459	7.60022	7.28714	7.43418	7.44052	7.59044	7.7047	7.36149	7.55221	0.605923	0.717618
PLEKHO1	1.80255	1.90935	2.38158	2.03116	2.40696	2.88306	2.6178	2.63594	2.6369	2.56732	2.77042	2.65821	0.604786	0.627054
LITAF	4.96595	4.8401	5.11015	4.97207	5.50092	5.56118	5.66792	5.57667	5.88979	5.81589	5.95131	5.88566	0.604604	0.913594
TMPRSS3	3.0419	2.95298	3.16216	3.05235	3.60275	3.76357	3.60318	3.6565	3.5112	3.50774	3.43227	3.48374	0.604156	0.431392
PRSS36	0.377188	-0.74429	0.636106	0.0896681	0.582126	0.929913	0.564677	0.692239	0.625477	0.62642	1.24024	0.830711	0.60257	0.741043
SLC16A4	2.87185	2.46219	2.55211	2.62872	3.29142	3.13976	3.25895	3.23005	3.64463	3.56673	3.43307	3.54814	0.601329	0.919427
MT1X	2.95443	3.10529	3.06692	3.04221	3.50108	3.75115	3.67805	3.64343	3.68041	3.53423	3.66855	3.62773	0.601217	0.585515
HIST2H2AA3	1.93876	2.77019	2.38386	2.36427	2.81878	2.99586	3.08175	2.96547	2.91343	2.74557	3.39533	3.01811	0.601197	0.653839
IL22RA1	4.73747	4.81709	4.95029	4.83495	5.3973	5.43632	5.47248	5.43537	5.66088	5.64146	5.67293	5.65842	0.600419	0.823474
NUAK1	3.35179	3.31449	3.31612	3.32747	3.95067	3.85197	3.9808	3.92781	4.32305	3.52073	3.67039	3.83806	0.600348	0.510591
FAM122C	1.13252	1.31986	1.16463	1.20567	1.8096	1.67926	1.92695	1.80527	1.65916	2.24009	1.51187	1.80371	0.599604	0.598038
RP11-500M8.7	3.56458	3.03494	3.23087	3.2768	4.01124	3.67843	3.9389	3.87619	4.54321	4.23829	4.47688	4.41946	0.599394	1.14266
RDX	4.7192	4.62857	4.52947	4.62575	5.29821	5.12668	5.24063	5.22184	5.43558	5.20855	5.35101	5.33171	0.596093	0.705965
GRB7	5.11136	5.17228	5.35451	5.21271	5.78025	5.7285	5.9171	5.80862	6.01046	6.04843	6.14695	6.06861	0.595901	0.8559
MYOM1	1.23896	0.554058	0.664511	0.819175	1.34109	1.32474	1.57729	1.41437	1.9642	1.55522	1.50315	1.67419	0.595196	0.855015
SPAG1	2.80834	3.07166	2.95512	2.94504	3.67953	3.39588	3.54433	3.53991	4.06291	4.05038	3.8437	3.98566	0.594873	1.04062
LYPD3	3.40772	3.48601	3.5356	3.47644	4.03409	4.07377	4.10505	4.07097	4.67581	4.55282	4.72434	4.65099	0.594528	1.17455
EPHA2	6.72467	7.01195	7.14076	6.95913	7.46179	7.63751	7.55812	7.55247	7.73789	7.69114	7.75059	7.72654	0.593346	0.76741
HSP90B1	10.4664	10.269	10.249	10.3281	10.9735	10.8488	10.9415	10.9213	11.2958	11.2397	11.2134	11.2497	0.593147	0.921531
DLL4	0.649884	0.423439	0.937547	0.67029	1.0739	1.41333	1.30289	1.26338	1.22479	1.2196	0.925186	1.12319	0.593086	0.452905
ZBTB43	4.36003	4.40744	4.08167	4.28305	4.74813	4.92812	4.94584	4.87403	4.92383	4.92877	4.68218	4.84493	0.590984	0.56188
HEG1	4.01608	4.24038	4.38736	4.21461	4.83029	4.72295	4.86129	4.80485	4.68677	4.51652	4.09402	4.43244	0.590236	0.217829
CA2	5.03228	5.20266	5.13911	5.12469	5.66327	5.70714	5.7737	5.7147	5.93707	5.94308	5.95166	5.94394	0.590017	0.819252
GPAT3	3.67936	3.68388	3.64408	3.6691	4.31353	4.24147	4.22201	4.259	4.46555	4.31039	4.36262	4.37952	0.589898	0.710415
LAMB3	6.75934	6.84436	7.01539	6.87303	7.40022	7.60236	7.3842	7.46226	7.25075	7.24977	7.26541	7.25531	0.58923	0.382281
COL1A1	3.79583	4.01863	4.0053	3.93992	4.43502	4.52142	4.63001	4.52882	3.90503	4.63783	4.68305	4.40864	0.588896	0.468716
UBE2S	6.07153	6.31938	6.27208	6.22099	6.72561	6.80491	6.89593	6.80881	6.87696	6.88446	6.93398	6.89847	0.58782	0.677472
MAP7D1	5.00791	5.04276	5.27349	5.10805	5.62578	5.79888	5.66216	5.69561	5.78588	5.67268	5.80073	5.7531	0.587555	0.645044
ICAM2	3.79217	3.98986	4.09768	3.9599	4.53701	4.49991	4.60514	4.54735	4.84317	4.83386	4.83439	4.83714	0.58745	0.877233
ZYX	7.55907	7.75623	7.77049	7.69526	8.22458	8.1865	8.43637	8.28249	8.98716	9.02299	9.17118	9.06044	0.587224	1.36518
FER1L6	0.529401	0.65969	0.46647	0.551854	1.16141	1.14916	1.10648	1.13902	1.64724	1.75891	1.7067	1.70428	0.587165	1.15243
KIAA0040	5.54858	5.61453	5.6067	5.58994	5.98136	6.34392	6.20506	6.17678	6.54995	6.53	6.44663	6.50886	0.586845	0.918925
UBR5	6.74407	6.54235	6.76914	6.68519	7.55247	7.01275	7.24779	7.271	7.24317	7.40054	7.33565	7.32646	0.585814	0.641267
TSG101	6.19278	5.93569	5.84338	5.99062	6.7044	6.23898	6.78568	6.57636	7.16013	7.25061	7.11316	7.17463	0.585741	1.18402
PARP6	5.74574	5.73946	6.00203	5.82907	6.4336	6.38467	6.42298	6.41375	6.20675	6.23508	6.31985	6.2539	0.584676	0.424822
VEPH1	0.737262	0.351576	0.231399	0.440079	0.544908	1.22116	1.30539	1.02382	1.01391	1.30599	0.984625	1.10151	0.583743	0.661428
AGO2	6.10705	6.68781	6.63842	6.47776	7.14252	6.87385	7.16718	7.06118	7.11186	7.41415	7.10544	7.21048	0.58342	0.732721
VSIG10L	2.96549	3.11789	3.12381	3.06906	3.5439	3.71281	3.69503	3.65058	3.6334	3.70923	3.68752	3.67672	0.581517	0.607654
CREBRF	4.43827	4.49613	4.29936	4.41125	4.99632	4.98663	4.99448	4.99248	4.88275	4.85957	4.84192	4.86141	0.581224	0.450158
OGFR	6.39716	6.61195	6.56336	6.52416	7.0252	7.05481	7.23314	7.10438	7.14768	7.2784	7.25133	7.2258	0.580224	0.701646
CTC-487M23.8	1.09139	1.11863	0.786253	0.998757	1.74966	1.21082	1.77451	1.57833	2.60339	2.43311	2.61354	2.55001	0.579574	1.55126
AUNIP	2.8067	2.62988	2.66116	2.69925	3.40444	3.09861	3.33303	3.27869	3.46483	3.46564	3.29914	3.40987	0.579447	0.710625
SHC1	7.17718	7.18418	7.21835	7.19323	7.78023	7.71185	7.82414	7.77207	8.17736	8.21107	8.1735	8.18731	0.578839	0.994077
BHLHE41	-0.112602	-0.661511	-1.04271	-0.605608	-0.555676	0.260043	0.215012	-0.0268737	1.31018	0.0809477	1.63563	1.00892	0.578735	1.61453
CFLAR	6.27486	5.89381	6.0599	6.07619	6.7042	6.61376	6.6467	6.65489	6.79718	6.81131	6.71424	6.77424	0.578699	0.698054
PPP1R12A	5.63465	5.51793	5.74759	5.63339	6.40464	5.89973	6.32962	6.21133	6.66688	6.4269	6.44784	6.51387	0.577945	0.880484
EIF3J	6.39712	6.01344	5.9131	6.10789	6.91908	6.41936	6.71638	6.68494	6.99178	6.87564	6.94406	6.93716	0.577052	0.829274
FGFBP1	5.81353	5.96882	5.80353	5.86196	6.37246	6.49179	6.45148	6.43858	6.77036	6.75454	6.7766	6.76717	0.576619	0.905207
KLK1	3.51752	3.73512	3.84165	3.6981	4.21577	4.27082	4.3351	4.2739	4.46295	4.48045	4.41904	4.45415	0.575798	0.756046
DNAJB4	3.75115	3.49972	3.47297	3.57461	4.25468	4.12405	4.07178	4.15017	4.32229	4.14983	4.25135	4.24116	0.575556	0.666543
SGK1	1.89326	2.17759	1.93702	2.00262	2.50303	2.72679	2.50408	2.57797	3.06982	2.93466	3.07144	3.02531	0.575344	1.02269
SPHK1	0.44371	0.656505	0.990079	0.696765	1.15686	1.59708	1.06115	1.27169	1.10443	1.27318	1.25576	1.21112	0.574928	0.514358
DRP2	1.9924	1.7873	1.91564	1.89844	2.4859	2.32653	2.60671	2.47305	2.01069	2.09023	1.9407	2.01387	0.574601	0.115429
MYADM	6.2288	6.85164	7.01149	6.69731	7.16029	7.44153	7.20722	7.26968	7.68883	7.43482	7.52535	7.54967	0.572371	0.852358
APOC2	0.26707	0.121132	0.156258	0.181487	0.946179	0.336853	0.97714	0.753391	0.96611	0.893063	1.04361	0.967593	0.571904	0.786107
MYZAP	1.5972	1.86062	1.71494	1.72425	2.32047	2.3178	2.25007	2.29611	2.38388	2.11912	2.15474	2.21925	0.571858	0.494994
EIF2S2P4	2.75337	2.00604	2.02379	2.26107	2.95679	2.99356	2.54738	2.83257	3.23975	3.20143	2.33543	2.92554	0.571508	0.664473
SERTAD3	4.04136	4.23289	4.29404	4.18943	4.70006	4.7977	4.78131	4.75969	4.73462	4.75745	4.85151	4.78119	0.570258	0.591759
GPR3	2.05763	2.46095	2.577	2.36519	2.87541	2.9806	2.94552	2.93384	3.18684	3.22336	3.42824	3.27948	0.568648	0.914289
ZNF720	4.52101	3.98998	4.09287	4.20129	4.81014	4.70133	4.79806	4.76984	5.07044	4.92856	4.97425	4.99108	0.568558	0.789799
MMRN2	1.8956	2.14416	2.34116	2.12697	2.6476	2.76052	2.67813	2.69542	2.45193	2.6624	2.62348	2.57927	0.568444	0.452295
ZFP36	5.27247	5.67156	5.82699	5.59034	6.0428	6.21466	6.21799	6.15849	6.48009	6.59085	6.83235	6.63443	0.568143	1.04409
CHMP5	6.58177	6.73119	6.61758	6.64351	7.21031	7.23976	7.18445	7.21151	7.4089	7.3665	7.2744	7.34993	0.567996	0.70642
INPP4B	0.525628	-0.598563	-1.64829	-0.573743	0.0885647	0.196847	-0.30354	-0.00604278	0.723005	1.52561	-0.0791636	0.723149	0.5677	1.29689
EREG	4.13948	4.38572	4.24548	4.25689	4.79745	4.87592	4.79912	4.82416	5.25253	5.24845	5.05606	5.18568	0.567267	0.928788
MASTL	5.06035	4.89868	4.88185	4.94696	5.60561	5.4419	5.49294	5.51348	5.49461	5.50492	5.40262	5.46738	0.566524	0.520422
ST6GALNAC2	2.19238	2.11922	2.23878	2.18346	2.73473	2.77479	2.73919	2.74957	3.02397	3.09145	2.89681	3.00407	0.566112	0.820615
GIMAP2	0.222031	0.231103	0.182426	0.211853	0.891572	0.383828	1.05818	0.777859	0.606443	0.832773	0.625306	0.688174	0.566005	0.476321
SLC2A12	3.52251	3.44702	3.4381	3.46921	4.08529	4.01505	4.00472	4.03502	4.10982	4.11201	3.96402	4.06195	0.565813	0.592743
RP4-734P14.4	2.60078	2.35521	2.60627	2.52075	3.11028	3.08446	3.06343	3.08606	3.2113	3.29488	3.34754	3.28457	0.565305	0.763822
SERTAD4	2.98522	3.03112	2.92454	2.9803	3.69036	3.40303	3.54321	3.54553	3.52468	3.62556	3.14346	3.43123	0.565236	0.450937
KIAA1033	6.13438	5.96468	5.88772	5.99559	6.68984	6.20107	6.79111	6.56067	6.76532	6.93828	6.82906	6.84422	0.565077	0.848626
LGALS1	1.92252	2.47188	2.44972	2.28137	2.65503	3.11775	2.76324	2.84534	2.81797	2.87241	3.09299	2.92779	0.563966	0.646418
CASP8	5.23085	4.78876	4.76454	4.92805	5.72976	5.09471	5.6515	5.49199	6.10687	6.24987	6.21386	6.1902	0.563941	1.26215
FABP3	5.09007	5.07188	5.1027	5.08822	5.68812	5.58615	5.6818	5.65202	6.04089	6.09713	6.08992	6.07598	0.563805	0.987761
MSI2	7.12465	7.18585	7.05718	7.12256	7.84341	7.48956	7.72496	7.68598	8.07058	8.00893	7.98084	8.02012	0.563419	0.897557
ANXA2	8.79153	8.72139	8.66783	8.72692	9.42907	9.07043	9.36803	9.28917	10.0804	10.1093	10.0537	10.0812	0.562258	1.35424
LAMC2	6.33148	6.33889	6.27112	6.31383	6.87841	6.91513	6.83195	6.87516	7.11358	7.10559	7.01542	7.0782	0.561334	0.764368
CBR3	1.27825	1.31722	1.16736	1.25427	1.84456	1.86262	1.73654	1.81457	1.9785	1.99537	1.91969	1.96452	0.560298	0.710243
P4HB	9.28807	9.41156	9.39754	9.36572	10.0433	9.78953	9.94476	9.92585	10.376	10.0045	10.2057	10.1954	0.560132	0.8297
ATXN7	5.23176	4.98459	5.40034	5.20557	5.83692	5.65619	5.80355	5.76555	5.63721	5.96994	5.72186	5.77634	0.559988	0.570771
AUTS2	0.256005	0.741039	0.73366	0.576902	1.07657	0.961816	1.37189	1.13676	0.820544	1.59235	1.23172	1.21487	0.559855	0.637968
SYT12	3.45886	3.61663	4.01273	3.69608	4.19981	4.30296	4.2648	4.25586	4.49182	4.22666	4.437	4.38516	0.55978	0.689086
FAM72A	2.67967	2.79566	2.62041	2.69858	3.43727	3.11763	3.21913	3.25801	2.94861	3.02294	3.03899	3.00351	0.559433	0.304934
CPAMD8	-0.215277	-0.713288	-0.365934	-0.4315	0.28541	0.0163198	0.0817499	0.127826	-0.613578	0.113855	-0.475946	-0.325223	0.559326	0.106276
UBE2C	5.88826	5.90885	5.76547	5.85419	6.4423	6.2811	6.51405	6.41248	6.40858	6.61415	6.46646	6.4964	0.558289	0.642205
MND1	3.25928	3.35214	3.17403	3.26182	3.82298	3.73352	3.90212	3.81954	3.97124	3.93423	4.02595	3.97714	0.557725	0.715324
LONRF2	0.655346	0.384456	0.879422	0.639741	1.14532	1.32534	1.12144	1.19737	1.64818	1.98341	2.03396	1.88851	0.557628	1.24877
WHAMM	3.60907	3.43496	3.45348	3.49917	4.17995	4.03329	3.95627	4.0565	4.06338	4.04671	4.13577	4.08195	0.557331	0.582781
GPR179	1.27299	-1.5957	-0.550189	-0.290967	0.830087	-1.1634	1.13223	0.266303	1.4019	-0.967017	-1.58027	-0.381797	0.55727	-0.0908301
UBE2Q2P1	1.43205	0.865486	1.12225	1.13993	1.37947	1.76489	1.94678	1.69705	1.20998	1.70016	1.59147	1.50054	0.557119	0.360609
LINC01347	2.23847	1.63222	2.28559	2.05209	2.76122	2.45692	2.60679	2.60831	1.97114	2.5751	1.7226	2.08961	0.556214	0.0375209
PLEKHG6	4.98615	5.07816	5.12571	5.06334	5.49751	5.82907	5.53139	5.61932	5.44397	5.70634	5.46305	5.53779	0.555981	0.474445
HIST2H2BE	3.78743	4.06911	3.79531	3.88395	4.36471	4.49201	4.46258	4.43977	4.48586	4.63147	4.64024	4.58586	0.555817	0.701908
MALL	3.70358	4.18647	4.06688	3.98564	4.59701	4.4998	4.5271	4.5413	5.31547	5.47963	5.16267	5.31926	0.555665	1.33362
SAP30	3.73764	3.82355	3.79599	3.78573	4.37082	4.32749	4.32337	4.34056	4.18014	4.11808	4.26517	4.1878	0.554832	0.402068
TINAGL1	6.05704	6.37468	6.45987	6.2972	6.77286	6.93442	6.84843	6.8519	6.76929	6.91318	7.00592	6.89613	0.554708	0.598935
CKAP2L	5.30418	5.11968	5.10033	5.17473	5.84047	5.53338	5.8139	5.72925	5.63868	5.7984	5.68032	5.7058	0.554519	0.531069
FHL3	4.69193	4.60885	4.79504	4.69861	5.15516	5.283	5.31974	5.25263	5.42137	5.51414	5.57248	5.50266	0.554028	0.804058
ZNF274	0.13785	0.0205234	0.334078	0.164151	0.990174	0.523914	0.63706	0.717049	0.707314	1.5662	0.405471	0.892994	0.552898	0.728844
FLNA	9.76592	9.76562	9.96389	9.83181	10.4023	10.3644	10.3864	10.3844	10.7016	10.6143	10.7293	10.6817	0.552556	0.849933
KIAA0895	3.76582	3.26132	3.54224	3.52313	4.25623	3.9096	4.06026	4.07536	4.43278	4.4116	4.391	4.4118	0.552236	0.888668
RAB30	2.87749	2.89163	2.92558	2.89823	3.49136	3.52703	3.33006	3.44949	3.40683	3.33642	3.79338	3.51221	0.551253	0.613979
ETV4	5.57047	5.65677	5.84361	5.69028	6.15965	6.23331	6.32987	6.24094	6.41527	6.46982	6.43432	6.4398	0.550663	0.749522
SIGLEC10	0.339056	0.414808	0.421676	0.391847	0.713483	1.19162	0.92084	0.941981	0.148589	1.0881	0.320266	0.518986	0.550134	0.127139
TNC	-0.570247	0.20291	0.286717	-0.0268731	0.875301	-0.0653336	0.758347	0.522771	0.903698	2.02858	0.490217	1.14083	0.549644	1.1677
CLIP2	6.52311	6.27938	6.44439	6.41562	6.9316	6.97338	6.99026	6.96508	7.1781	7.1184	7.13781	7.14477	0.549453	0.729147
LSM12P1	2.51285	2.47369	1.45947	2.14867	3.02754	1.988	3.07752	2.69769	3.35123	3.2379	3.41054	3.33322	0.549014	1.18455
DDIAS	3.51884	3.25703	3.57843	3.45143	4.22367	3.99869	3.77835	4.00024	4.01867	3.95733	3.67594	3.88398	0.548805	0.432545
PHF1	6.4792	6.4358	6.65663	6.52388	6.94343	7.14663	7.12797	7.07268	6.89511	6.96885	7.01799	6.96065	0.548804	0.436774
MOSPD1	4.1744	4.02063	3.94455	4.04653	4.69477	4.52523	4.56522	4.59507	4.83629	4.75323	4.94146	4.84366	0.548548	0.797133
LCK	3.47558	3.34982	3.54293	3.45611	3.89242	4.086	4.03514	4.00452	4.50454	4.47428	4.55356	4.5108	0.548409	1.05468
TSC22D1	7.93182	8.03061	7.85346	7.93863	8.57908	8.32466	8.55512	8.48629	9.12841	9.03917	9.13788	9.10182	0.547655	1.16319
PTENP1	2.69105	1.90133	2.13754	2.24331	2.92585	2.73493	2.71181	2.79086	2.62734	3.09101	2.70324	2.8072	0.547556	0.563893
FURIN	4.2079	4.53646	4.63478	4.45971	4.91393	5.05515	5.05258	5.00722	5.20575	5.08059	5.32872	5.20502	0.547506	0.74531
LDHA	10.2877	10.3591	10.1308	10.2592	10.8605	10.6428	10.9163	10.8065	11.1656	11.1458	11.1468	11.1527	0.547363	0.893577
DBF4B	4.30665	4.40681	4.56924	4.42757	4.96916	4.96394	4.9883	4.9738	4.76352	4.87481	4.67285	4.77039	0.546233	0.342829
ARHGAP23	5.40293	5.35931	5.28892	5.35039	5.69002	6.04488	5.95485	5.89658	5.78912	6.05062	6.04324	5.961	0.546191	0.610604
ATF3	3.70602	4.14615	4.21227	4.02148	4.63743	4.58476	4.47857	4.56692	4.60151	4.63187	4.58989	4.60775	0.545436	0.586274
CTD-2207O23.3	-4.66286	-4.91221	0.457834	-3.03908	-0.592655	-4.9161	-1.97428	-2.49434	-4.91582	2.18213	2.08117	-0.217509	0.544733	2.82157
ARAP2	3.65206	3.65615	3.62954	3.64591	4.05572	4.39102	4.12516	4.19063	4.22026	4.3998	4.22385	4.2813	0.544718	0.635388
ZWINT	6.22276	5.96241	5.84441	6.00986	6.58853	6.39621	6.67704	6.55393	6.62119	6.46804	6.61661	6.56861	0.544067	0.558755
PPP4R1L	2.56799	2.2467	2.56526	2.45998	2.99577	3.03494	2.98116	3.00396	3.2336	2.92465	3.11726	3.09184	0.543975	0.631854
ASAP1	4.7	4.54991	4.88755	4.71249	5.07808	5.1294	5.5612	5.25622	5.36165	5.45688	5.29762	5.37205	0.543737	0.659567
SP140L	4.70327	4.18351	4.45593	4.44757	4.87149	4.81814	5.28182	4.99048	5.01019	5.29764	4.95077	5.0862	0.542914	0.638631
TCHH	-0.705493	-0.292772	-0.553261	-0.517175	0.0820022	-0.0722434	0.0664321	0.025397	-0.560771	-0.036664	0.127731	-0.156568	0.542572	0.360607
C6orf141	0.0191754	-0.245149	0.0443454	-0.0605427	0.389217	0.458475	0.59693	0.481541	1.21976	1.56844	1.27986	1.35602	0.542084	1.41656
TRIM22	1.93556	1.61943	1.75757	1.77085	2.41332	2.20399	2.32066	2.31266	2.26554	2.37811	1.96127	2.20164	0.541803	0.430786
LRRFIP1P1	0.343548	0.245301	0.522144	0.370331	1.10152	0.665092	0.968739	0.911785	0.404782	0.984847	0.791114	0.726914	0.541454	0.356583
RP11-514P8.7	-0.157581	0.040779	0.0745628	-0.0140798	0.294298	0.544316	0.741874	0.52683	0.197867	-0.511334	-0.0295798	-0.114349	0.540909	-0.100269
BTN2A2	4.48488	4.26661	4.45967	4.40372	4.89247	4.83701	5.10245	4.94398	4.99685	5.02769	4.84731	4.95728	0.540254	0.553563
FSTL4	0.473926	1.07576	1.46682	1.0055	1.56626	1.57683	1.49396	1.54568	1.3715	1.32542	1.32949	1.34214	0.540181	0.336634
NAT6	4.13866	4.25766	4.43827	4.2782	4.73527	4.72627	4.98968	4.81708	4.99138	5.25989	5.24907	5.16678	0.538877	0.888582
TUBB6	5.70196	5.9221	5.90642	5.84349	6.34129	6.33669	6.46667	6.38155	6.5493	6.50199	6.77972	6.61034	0.538059	0.766846
SPINK4	2.45204	2.8121	2.71366	2.65927	3.03071	3.26961	3.29087	3.19706	3.75678	3.68424	3.76771	3.73625	0.537796	1.07698
FMR1	6.0514	5.9154	5.80582	5.92421	6.61401	6.31855	6.45304	6.46187	6.52025	6.36008	6.43608	6.4388	0.537659	0.514598
TNFRSF1A	5.46256	5.22832	5.70253	5.46447	6.08343	5.87384	6.04813	6.0018	6.3505	6.40617	6.43086	6.39584	0.537329	0.931371
IFI27L1	3.25784	2.96137	3.27542	3.16487	3.66362	3.70917	3.73369	3.70216	3.48651	3.57086	3.65059	3.56932	0.537283	0.404447
RBPJ	6.30409	6.18002	6.06247	6.18219	6.89142	6.38776	6.87778	6.71899	6.90202	6.83691	6.72479	6.82124	0.536794	0.639047
EGF	3.48912	3.22624	3.17095	3.29544	4.007	3.82686	3.66144	3.83176	3.77155	4.08513	4.24167	4.03278	0.536325	0.737344
PRNP	6.87674	6.9055	6.99573	6.92599	7.47985	7.40723	7.49971	7.46226	7.77568	7.74701	7.7753	7.766	0.536275	0.84001
DNAJA1	6.83464	6.61801	6.62746	6.69337	7.33855	7.1474	7.20192	7.22929	7.58749	7.5492	7.39502	7.51057	0.53592	0.817198
TRPV3	3.21763	3.56748	3.58371	3.45627	4.04098	3.95466	3.98008	3.99191	3.94041	3.85021	4.02078	3.93713	0.535634	0.480862
PEA15	6.12251	6.05576	6.26883	6.14903	6.70811	6.62754	6.718	6.68455	6.98784	6.94997	6.88658	6.94146	0.535517	0.79243
DUSP8	3.62307	4.0219	3.92593	3.85697	4.28947	4.4433	4.44457	4.39244	4.76267	4.74563	4.91717	4.80849	0.535477	0.951524
KLF4	4.74939	4.85537	4.80225	4.80234	5.27714	5.39177	5.34335	5.33742	5.55053	5.59456	5.62021	5.58843	0.535081	0.786098
LGALS8	7.41088	7.21858	7.21736	7.28227	7.91349	7.72103	7.81737	7.8173	8.01443	8.05215	8.0026	8.02306	0.535027	0.740785
PTMAP5	2.15863	2.53947	2.04848	2.24886	2.94187	2.65912	2.75043	2.78381	2.65367	2.55123	2.31351	2.50613	0.534948	0.257277
PCNX1	6.01018	5.94383	6.04934	6.00111	6.7884	6.34325	6.47535	6.53566	6.56014	6.72227	6.52383	6.60208	0.534549	0.600965
SGO1	4.04862	3.87849	3.69651	3.87454	4.49448	4.35642	4.37426	4.40839	4.20413	4.22141	4.16159	4.19571	0.533843	0.321169
ASPH	8.08781	7.8359	7.92621	7.94997	8.61619	8.27527	8.55829	8.48325	8.84135	8.75553	8.67239	8.75643	0.533277	0.806452
QKI	3.25891	2.63216	2.68284	2.85797	3.64126	3.12355	3.40595	3.39025	3.55169	3.4952	3.48767	3.51152	0.532284	0.653547
BCL6	4.49904	4.39757	4.46308	4.45323	4.93361	5.03676	4.98548	4.98529	4.79712	4.96467	4.73199	4.83126	0.532056	0.378032
NFATC1	1.33811	0.448619	0.215643	0.667457	1.20588	1.01919	1.37247	1.19918	1.31451	1.42253	1.18857	1.30854	0.531724	0.641079
MTCO1P12	3.45756	2.19399	2.67017	2.7739	3.40499	2.925	3.58563	3.30521	3.24836	3.60544	3.42271	3.4255	0.531304	0.651599
FGF7P6	3.08395	2.46256	2.30175	2.61609	3.49247	2.89168	3.058	3.14738	2.97897	2.47355	2.85681	2.76978	0.531295	0.153689
KNSTRN	5.03065	5.11393	5.09647	5.08035	5.50239	5.64517	5.68715	5.61157	5.67422	5.31941	5.47585	5.48983	0.531223	0.409479
MORF4L2	7.63488	7.57237	7.47038	7.55921	8.18504	7.84695	8.23496	8.08898	8.53447	8.66369	8.56804	8.58873	0.529777	1.02952
RP11-717K11.2	3.76733	3.12392	3.33052	3.40726	4.0489	3.81535	3.94623	3.93683	3.84099	3.50939	3.59853	3.64964	0.529568	0.242376
MAP3K10	3.91207	3.94053	4.32344	4.05868	4.50413	4.70221	4.55757	4.58797	4.57786	4.46693	4.77076	4.60518	0.529288	0.5465
NR1D2	5.91632	5.51518	5.34306	5.59152	6.26749	6.08735	6.00544	6.12009	5.78721	5.77472	5.66948	5.7438	0.528572	0.152283
FLNC	5.59451	5.90455	6.11638	5.87181	6.28192	6.6384	6.27961	6.39998	6.20648	6.31154	6.3938	6.30394	0.528161	0.432127
MAGI1	5.81422	5.84756	5.83012	5.83063	6.43494	6.32287	6.31808	6.35863	6.34797	6.19419	6.15589	6.23268	0.527997	0.40205
TMSB10	9.14628	9.18998	9.17907	9.17177	9.61284	9.63561	9.84807	9.69884	9.95736	10.1128	10.0384	10.0362	0.527066	0.864394
TRIM56	6.89794	6.77785	6.82428	6.83336	7.33351	7.43869	7.30844	7.36021	7.17979	7.12215	7.18301	7.16165	0.526858	0.328297
NUB1	6.45788	6.42303	6.38305	6.42132	7.12382	6.67791	7.03848	6.94674	7.30329	7.33981	7.29949	7.31419	0.525415	0.892874
MCL1	7.3564	7.33897	7.2741	7.32316	7.84723	7.86975	7.8271	7.84803	8.11208	8.0688	8.14182	8.10756	0.524867	0.784405
USP53	5.5866	5.3534	5.32902	5.42301	6.14659	5.77122	5.92495	5.94759	6.21143	6.35116	5.95406	6.17221	0.524583	0.749208
VCL	8.12235	7.93973	7.97686	8.01298	8.59393	8.52528	8.49283	8.53735	8.96773	8.93306	8.77482	8.89187	0.524365	0.878891
IL23A	-0.594045	-0.272074	-0.551635	-0.472585	-0.0410332	-0.0897964	0.283914	0.051028	0.186066	0.502624	0.154017	0.280902	0.523613	0.753487
NAMPT	7.0571	6.92226	6.72883	6.90273	7.58244	7.19088	7.50408	7.4258	7.48186	7.37908	7.44558	7.43551	0.523074	0.532781
SPNS3	1.78988	1.88888	1.92286	1.86721	2.3976	2.30831	2.46026	2.38872	2.0949	1.80379	2.30327	2.06732	0.521516	0.200112
BMP4	6.97326	7.04575	7.07197	7.03032	7.45111	7.55694	7.64448	7.55084	7.54068	7.58649	7.62502	7.58406	0.520518	0.553735
NUP50	7.38299	7.35214	7.3007	7.34528	7.89218	7.85662	7.84664	7.86515	8.26784	8.16937	8.16124	8.19949	0.51987	0.85421
CFDP1	5.92159	5.78912	5.59286	5.76785	6.38667	6.0085	6.46623	6.28713	6.63733	6.64088	6.5465	6.60824	0.519277	0.840385
PAX8	3.13941	3.09892	3.56563	3.26799	3.8469	3.7167	3.7956	3.7864	3.84372	3.87494	3.98603	3.90156	0.518413	0.633578
CRABP2	7.01712	7.13886	7.03219	7.06272	7.60721	7.46563	7.67041	7.58108	8.2155	8.05705	8.1788	8.15045	0.518362	1.08773
TGIF2	4.98805	4.83382	4.78556	4.86914	5.39894	5.29872	5.46374	5.38713	5.46558	5.31011	5.30334	5.35968	0.517989	0.490533
OPTN	6.47586	6.5528	6.47096	6.49987	6.98286	7.06396	7.00657	7.01779	7.03474	7.0379	7.0714	7.04801	0.51792	0.548138
ARF4	6.95616	6.92902	7.0902	6.9918	7.62305	7.36876	7.53699	7.5096	7.95137	7.69077	7.76032	7.80082	0.517803	0.809025
SMG1P4	-0.267148	0.992831	1.40473	0.710138	1.05379	1.07523	1.55418	1.22773	1.41946	1.1736	1.39038	1.32781	0.517595	0.617675
OSBPL3	5.10349	5.01589	5.49944	5.20627	5.48767	5.81981	5.86198	5.72315	5.43737	5.85788	5.58453	5.62659	0.516877	0.420317
RPL23AP1	0.759364	0.48687	0.658711	0.634982	1.12322	1.06246	1.26935	1.15168	0.829662	1.18211	1.16595	1.05924	0.516695	0.424261
PTTG1	5.92686	5.76579	5.64736	5.78	6.31101	6.18132	6.39754	6.29662	6.47631	6.54854	6.50651	6.51045	0.516623	0.730454
LIPH	4.18272	3.93214	4.01143	4.0421	4.66584	4.46832	4.54136	4.55851	5.44991	5.07905	5.36708	5.29868	0.516408	1.25658
ZEB1	0.435682	0.797012	0.865727	0.699474	1.29348	1.28919	1.06477	1.21581	0.59107	1.12464	1.62184	1.11252	0.516339	0.413044
CENPA	3.86291	3.81696	3.80585	3.82857	4.31584	4.3072	4.41073	4.34459	4.33807	4.2765	4.20032	4.27163	0.516018	0.443057
SLCO3A1	2.87664	2.43825	2.55899	2.62463	3.18852	3.01502	3.21614	3.13989	2.64879	2.78579	2.82187	2.75215	0.515267	0.127525
EXO1	4.45321	4.2825	4.37323	4.36965	5.01138	4.7575	4.88575	4.88488	4.89931	4.82118	4.80813	4.84287	0.515227	0.473224
GCOM1	1.96773	2.22835	2.35541	2.18383	2.70649	2.48171	2.90832	2.69884	3.10773	2.62489	3.10888	2.94717	0.515007	0.763337
CYTH3	4.99857	5.41658	5.23641	5.21719	5.77059	5.73162	5.69155	5.73126	5.82933	5.74345	5.82334	5.79871	0.514068	0.581519
WDR60	4.2418	4.12689	4.57208	4.31359	4.91362	4.4975	5.06939	4.82684	4.88331	4.88261	4.99555	4.92049	0.51325	0.606902
BRCA2	5.51131	5.1963	5.2538	5.32047	5.93163	5.5442	6.02446	5.83343	6.06307	6.07967	6.04021	6.06098	0.512957	0.740511
TRIP13	5.02923	4.30223	4.4169	4.58279	5.22192	4.86455	5.19344	5.09331	5.1403	5.24187	5.43729	5.27315	0.510519	0.690366
SBDS	5.89382	5.87618	5.74937	5.83979	6.42749	6.22563	6.39519	6.34944	6.83656	6.76005	6.83464	6.81042	0.509648	0.970628
POC5	3.24276	3.16517	3.38271	3.26355	3.93011	3.57806	3.80623	3.77147	3.55744	3.45941	3.73778	3.58488	0.50792	0.321329
BTN3A1	5.23831	5.03146	5.23917	5.16964	5.71348	5.6405	5.676	5.67666	5.59686	5.62198	5.52939	5.58274	0.507018	0.413102
NAB2	6.52862	6.56619	6.60782	6.56754	6.98438	7.12806	7.11089	7.07445	7.32542	7.44682	7.39328	7.38851	0.506906	0.820967
LGALS7B	-0.151625	1.31956	1.27115	0.813029	1.11155	1.55396	1.29428	1.31993	1.28051	1.04691	2.13764	1.48835	0.506899	0.675321
TGIF2-C20orf24	3.3006	3.10652	3.733	3.38004	3.85459	3.72407	4.08164	3.88677	4.24811	4.52498	4.52021	4.4311	0.506727	1.05106
ZMYND15	3.54449	3.69187	3.86579	3.70072	4.18458	4.20019	4.23734	4.20737	4.36244	4.41114	4.43828	4.40395	0.506654	0.703236
CDC25C	4.75945	4.75597	4.65383	4.72309	5.27781	5.14898	5.25975	5.22884	5.18183	5.1484	5.11821	5.14948	0.505757	0.42639
GDF9	0.93649	0.69326	0.440885	0.690211	1.16037	1.02929	1.39776	1.19581	0.881619	0.98892	1.59842	1.15632	0.505595	0.466109
BAZ2A	7.2269	7.493	7.64344	7.45445	8.12842	7.67824	8.07189	7.95952	8.15181	8.13182	8.03642	8.10668	0.505072	0.652237
UBASH3B	3.87802	3.60635	3.77722	3.75386	4.30572	4.21087	4.25418	4.25692	4.12148	4.20969	4.20971	4.18029	0.503064	0.426432
PPT1	6.91096	7.37344	6.65492	6.97977	7.7737	7.03996	7.63472	7.48279	7.77645	7.86272	7.59591	7.74503	0.503017	0.765251
S100P	7.13088	7.13584	7.20586	7.15753	7.43512	7.84132	7.70467	7.66037	7.77251	7.97947	7.83507	7.86235	0.502843	0.704823
AC069513.1	0.768279	0.721956	1.39676	0.962331	1.77096	1.196	1.42774	1.4649	0.192522	0.380339	0.68502	0.419294	0.502569	-0.543037
RP11-551L14.8	0.600527	-0.420099	-0.114454	0.0219911	0.359722	0.551247	0.660622	0.523864	0.130526	0.589491	0.126349	0.282122	0.501873	0.260131
CSRP1	7.71569	7.58685	7.67621	7.65958	8.1332	8.17492	8.17616	8.16143	8.49251	8.48006	8.38155	8.45137	0.501845	0.791791
ZNF430	3.98525	3.69926	3.68086	3.78846	4.17238	4.21965	4.47878	4.29027	4.46884	4.2882	4.4118	4.38961	0.501812	0.601156
HSPA5	9.75609	9.70961	9.69177	9.71916	10.2557	10.1816	10.224	10.2204	10.6978	10.6352	10.6066	10.6466	0.501286	0.927397
NPIPA2	0.376545	0.814513	0.475157	0.555405	1.04696	0.669235	1.45309	1.05643	1.60313	0.113428	0.983563	0.90004	0.501026	0.344636
ZCRB1	5.24964	4.9361	4.77999	4.98857	5.61899	5.23625	5.61263	5.48929	5.80716	5.74945	5.76272	5.77311	0.500714	0.784534
PMP22	2.96914	3.7305	3.5384	3.41268	3.91869	3.94517	3.8763	3.91338	3.9187	3.98852	3.80265	3.90329	0.500703	0.490609
HMGB1P8	0.44853	0.6183	0.852642	0.639824	1.37056	0.852611	1.19634	1.13984	1.2429	0.765357	1.04454	1.0176	0.500013	0.377776
TMEM106A	1.22351	0.718598	1.07221	1.00477	1.24437	1.51288	1.75557	1.50427	1.38619	1.20748	1.39839	1.33069	0.4995	0.325915
OBSL1	1.12161	1.22722	1.60553	1.31812	1.70524	1.89127	1.85596	1.81749	1.46892	1.32469	2.08467	1.62609	0.49937	0.307975
GSG2	3.22745	3.31806	3.10666	3.21739	3.7265	3.73579	3.68305	3.71511	3.50446	3.42131	3.37579	3.43385	0.497724	0.216463
IL1R2	0.168775	-0.196551	0.357035	0.109753	0.651448	0.779037	0.391115	0.6072	0.427757	0.727134	0.59471	0.5832	0.497447	0.473447
PNPLA8	5.06568	4.99609	4.93517	4.99898	5.59111	5.37353	5.52387	5.49617	5.94417	5.7303	5.67189	5.78212	0.497193	0.783141
NCAPH	5.42831	5.30456	5.33115	5.35467	5.90154	5.77601	5.87582	5.85112	5.90126	5.86911	5.77764	5.84934	0.496448	0.494664
MRPS18C	4.28784	4.25609	4.03171	4.19188	4.70825	4.49691	4.85963	4.68826	5.15858	5.26547	5.32893	5.25099	0.496384	1.05911
FLVCR2	3.72783	3.25177	3.68206	3.55389	4.19439	3.69542	4.26101	4.05027	4.32566	4.31641	4.21003	4.28403	0.496383	0.730144
FAM35DP	0.0793671	-0.417951	-0.279041	-0.205875	0.22462	0.210319	0.435487	0.290142	-0.456576	-0.43605	-0.169833	-0.354153	0.496017	-0.148278
UBE2T	5.10242	5.05458	4.96903	5.04201	5.55768	5.46768	5.58786	5.53774	5.70184	5.6422	5.66315	5.66906	0.495727	0.627054
FAM46B	2.89954	3.03954	3.02471	2.98793	3.41778	3.62209	3.41055	3.48347	3.30082	3.34474	3.53502	3.39353	0.495539	0.405595
TINCR	0.253585	0.258739	-0.0157165	0.165536	0.764035	0.600872	0.617484	0.660797	1.04233	-0.0240183	0.0485324	0.355614	0.495261	0.190078
ANLN	6.1304	6.1159	6.0906	6.1123	6.80523	6.3757	6.641	6.60731	6.77558	6.71862	6.59114	6.69511	0.495012	0.582811
AKAP13	6.57122	6.47219	6.6328	6.55874	7.17865	6.95099	7.02784	7.05249	6.63616	6.76363	6.60363	6.66781	0.493754	0.109068
TBC1D29	2.1443	1.46544	2.24986	1.9532	2.42441	2.50683	2.40503	2.44542	2.32565	2.55061	2.56821	2.48149	0.492217	0.52829
ST3GAL4	4.86646	4.81382	4.85808	4.84612	5.33055	5.2559	5.42589	5.33745	5.74222	5.80859	5.79986	5.78356	0.49133	0.937439
RBM7	4.51833	4.26517	4.24439	4.34263	4.90496	4.71036	4.88471	4.83334	5.04435	4.92823	4.99341	4.98866	0.490712	0.64603
PCNX2	4.89317	4.87295	5.20491	4.99034	5.39303	5.77243	5.27717	5.48088	4.9017	4.76655	4.62564	4.76463	0.490532	-0.225715
HIST2H2BF	0.230395	0.752868	0.640389	0.541218	1.07393	0.823466	1.19495	1.03078	0.867673	1.29356	1.74021	1.30048	0.489566	0.759263
RNF19B	5.04709	5.14158	5.06161	5.08343	5.56512	5.61677	5.53642	5.57277	5.63494	5.63207	5.57196	5.61299	0.489345	0.529563
TRIM47	3.5828	4.01702	4.18944	3.92976	4.37069	4.53933	4.34711	4.41904	4.61069	4.58715	4.59258	4.59681	0.489286	0.667051
SNW1	6.31271	6.08242	6.05433	6.14982	6.75071	6.47449	6.69118	6.63879	6.92404	6.8297	6.76735	6.84036	0.488974	0.690546
C16orf87	3.09909	3.07847	2.89758	3.02504	3.65297	3.39943	3.48859	3.51366	3.69626	3.47115	3.64414	3.60385	0.488618	0.578804
LARP7	5.94284	5.90132	5.97284	5.939	6.50315	6.27878	6.50032	6.42742	6.62737	6.65414	6.46298	6.5815	0.488418	0.642498
CDCA8	5.71831	5.62489	5.70144	5.68155	6.17774	6.17776	6.15318	6.16956	5.9923	5.91548	5.88438	5.93072	0.488015	0.249173
TMEM92	3.40979	3.39288	3.58507	3.46258	3.81804	3.95672	4.07664	3.95047	4.17475	3.96743	4.15694	4.09971	0.487892	0.637129
COL16A1	3.78216	3.80525	4.13706	3.90816	4.11089	4.65423	4.42248	4.39586	4.16435	4.23774	4.74875	4.38362	0.487706	0.475457
ZMAT2	5.34671	5.12424	5.17581	5.21558	5.81578	5.54904	5.74446	5.70309	5.90835	5.70563	5.77206	5.79535	0.487509	0.579762
LOXL4	3.52244	3.44088	3.57952	3.51428	3.98711	4.02507	3.99293	4.00171	3.90882	3.91205	3.8652	3.89536	0.487425	0.381077
LRP4	0.824381	-0.616875	0.211902	0.139803	0.333059	0.778278	0.767096	0.626144	0.350935	0.642372	0.967497	0.653601	0.486341	0.513798
RBMS2	5.88898	5.92318	5.84927	5.88714	6.36655	6.28998	6.46369	6.37341	6.56124	6.55255	6.4854	6.53306	0.486261	0.645918
PPIB	8.53324	8.41423	8.43938	8.46228	8.99505	8.85486	8.99407	8.94799	9.21449	9.15936	9.15271	9.17552	0.485709	0.713234
RAB8B	4.47257	4.67564	4.3915	4.51324	5.25109	4.73904	5.0059	4.99868	5.15105	4.91783	4.89302	4.9873	0.485439	0.474061
ASAH2	2.75026	3.12115	1.56411	2.4785	3.18582	2.91041	2.79509	2.96377	2.8146	2.74818	2.79292	2.78523	0.485269	0.306725
LDLR	8.418	8.66818	8.58799	8.55806	9.02452	9.08831	9.01656	9.04313	9.21256	9.14812	9.11784	9.15951	0.485073	0.601452
FAM64A	4.97405	4.85839	5.03358	4.95534	5.38496	5.48418	5.45112	5.44009	5.22121	5.21025	5.26366	5.23171	0.484745	0.276366
MMP24	3.15652	3.08629	3.31283	3.18521	3.50545	3.76702	3.7368	3.66976	3.54608	3.55856	3.59943	3.56802	0.484543	0.382808
ROM1	0.749092	0.344481	0.686045	0.593206	0.938763	0.991446	1.30142	1.07721	0.794083	0.925931	1.00234	0.907451	0.484005	0.314245
LSMEM1	0.994095	-0.0942504	0.0876361	0.32916	1.00434	0.784175	0.649706	0.81274	1.04155	0.731434	0.743105	0.838697	0.483579	0.509536
METTL22	3.71248	3.85027	4.2928	3.95185	4.50876	4.3313	4.46498	4.43501	4.38825	4.52458	4.54425	4.48569	0.483164	0.533845
AZI2	5.40564	5.14708	5.26197	5.27156	5.83331	5.72034	5.71053	5.75472	5.79007	5.7905	5.85473	5.81177	0.483159	0.540202
SEC31A	4.7044	4.41066	4.57115	4.56207	5.16358	4.87098	5.09878	5.04445	5.17009	5.29138	5.18344	5.21497	0.482378	0.652903
ZNF207	7.47153	7.40368	7.30076	7.39199	8.09796	7.60143	7.92349	7.87429	8.23899	8.14174	8.09483	8.15852	0.482304	0.766531
PBK	5.86279	5.35598	5.39193	5.5369	6.14636	6.00796	5.90267	6.019	5.66103	5.57224	5.59228	5.60852	0.482096	0.0716164
DUSP10	1.82866	1.86388	1.86666	1.85306	2.47086	2.36993	2.16398	2.33493	2.47629	2.24898	2.44964	2.39163	0.481862	0.53857
ZNF600	4.39979	4.11103	4.46403	4.32495	4.80738	4.60878	5.00396	4.8067	5.00923	5.06928	5.11018	5.0629	0.481752	0.737945
FRS3	3.40268	2.61646	3.3389	3.11935	3.56402	3.49435	3.74243	3.60027	3.30301	3.34767	3.43273	3.36114	0.480919	0.241789
CDK2	6.74653	6.4514	6.77623	6.65805	7.13697	7.0543	7.22491	7.13873	7.12326	7.07301	7.06615	7.08747	0.480676	0.429421
WARS	6.69746	6.57861	6.63384	6.63664	7.18112	7.11725	7.04875	7.11571	7.57427	7.3748	7.41406	7.45438	0.479071	0.817741
DLGAP5	5.85977	5.62395	5.54077	5.67483	6.28387	6.04888	6.12818	6.15364	6.04701	5.87878	5.97678	5.96752	0.478813	0.292692
MTFR2	2.83401	2.73148	2.51219	2.69256	3.19148	3.03246	3.29017	3.17137	3.1776	2.6679	3.08438	2.97663	0.478812	0.284068
BTC	2.00888	2.00146	1.69713	1.90249	2.53801	2.36175	2.24308	2.38094	2.29608	2.43871	2.33888	2.35789	0.478453	0.455399
RNF103-CHMP3	2.64693	2.61401	2.60372	2.62155	3.23643	2.85051	3.21245	3.0998	3.35082	3.21924	3.37873	3.31626	0.478245	0.694712
TPM1	5.28738	5.72532	5.67897	5.56389	6.02429	6.06719	6.03438	6.04195	6.48374	6.54718	6.57206	6.53433	0.478064	0.970439
RP11-61N20.3	1.43821	0.886982	1.28441	1.2032	1.69157	1.65642	1.69559	1.68119	1.89844	1.8391	1.82978	1.85577	0.477992	0.652573
GTPBP1	6.56488	6.49517	6.59101	6.55035	7.04522	7.01622	7.0233	7.02825	7.11496	6.96487	6.95979	7.01321	0.477896	0.462856
AGR2	9.70204	9.52286	9.43662	9.55384	10.0499	9.91965	10.1248	10.0314	10.4672	10.5527	10.5152	10.5117	0.477608	0.957851
SLAIN2	5.30552	5.41211	5.2835	5.33371	5.88576	5.61268	5.93512	5.81119	6.40178	6.40474	6.27342	6.35998	0.477481	1.02627
DAXX	6.04227	6.05541	6.19438	6.09735	6.68718	6.33452	6.7027	6.5748	6.92355	6.88741	6.68174	6.8309	0.477446	0.733546
TSC22D2	4.27813	4.35241	4.10333	4.24462	4.76843	4.58949	4.80704	4.72165	4.87448	4.96882	4.90042	4.91457	0.477035	0.669952
ECT2	7.17352	6.95551	6.86113	6.99672	7.55802	7.45631	7.40581	7.47338	7.31399	7.33052	7.26765	7.30406	0.476663	0.307337
NQO1	7.48633	7.41406	7.36723	7.42254	7.9237	7.90707	7.8663	7.89902	8.36427	8.2391	8.23772	8.28036	0.47648	0.857823
INPP1	4.96966	4.92399	4.96046	4.95137	5.61087	5.27077	5.40174	5.42779	5.90963	5.91443	5.84474	5.8896	0.476425	0.93823
FAM72D	2.10963	2.64019	2.41526	2.38836	2.78836	3.01505	2.78977	2.8644	2.81913	2.70048	2.56184	2.69382	0.476036	0.305458
THOC2	6.83813	6.56951	6.66103	6.68956	7.29276	6.84291	7.35866	7.16478	7.36828	7.38948	7.2119	7.32322	0.475221	0.633663
RAB3IL1	3.99462	3.9549	4.1005	4.01667	4.37618	4.56343	4.53577	4.49179	4.26848	4.47216	4.27135	4.33733	0.475121	0.320657
CEP152	4.79347	4.61418	4.88906	4.76557	5.31806	5.12294	5.28035	5.24045	5.49342	5.32919	5.30738	5.37666	0.47488	0.611091
EMC2	4.78631	4.71125	4.66975	4.72244	5.33855	4.99566	5.25728	5.19716	5.49351	5.58684	5.48784	5.52273	0.474726	0.80029
RP11-403F21.4	-0.0621389	0.240744	0.335482	0.171362	0.479358	0.697303	0.761449	0.646036	0.486972	0.511589	0.0152157	0.337926	0.474674	0.166563
TMEM198	1.76006	2.09975	2.19448	2.0181	2.40275	2.52175	2.55333	2.49261	2.35838	2.26994	2.22937	2.2859	0.474513	0.267801
PRRG3	-0.118783	-1.53227	-1.16857	-0.939873	-0.158125	-1.63836	0.399626	-0.465619	1.2372	3.21059	1.44355	1.96378	0.474254	2.90365
DOCK3	0.42503	0.764443	0.535212	0.574895	0.864199	1.18943	1.09043	1.04802	1.33255	1.2013	1.20322	1.24569	0.473126	0.670795
RP11-644F5.10	3.15631	2.8062	2.97364	2.97872	3.47386	3.40083	3.47985	3.45151	3.27507	2.82619	2.73933	2.94686	0.472794	-0.0318551
GSDMA	-0.90806	-0.625142	-0.610655	-0.714619	-0.487716	-0.187572	-0.0509837	-0.242091	0.671522	0.250046	0.146974	0.356181	0.472528	1.0708
SPA17	4.09313	4.04304	3.9128	4.01632	4.66738	4.29183	4.50732	4.48884	4.85467	4.84128	4.7371	4.81102	0.47252	0.794693
PTMA	10.7677	10.7543	10.7633	10.7618	11.3201	11.0797	11.3019	11.2339	11.1637	10.973	11.0445	11.0604	0.472109	0.298655
FIBCD1	2.4305	3.15521	2.90208	2.82926	3.15617	3.3981	3.34714	3.30047	3.27982	3.49762	3.6673	3.48158	0.471209	0.652315
LYST	4.73554	4.56118	4.93285	4.74319	5.20101	5.15637	5.28568	5.21435	5.22784	5.19751	5.37833	5.26789	0.47116	0.524703
ERBIN	6.00938	5.829	5.76342	5.86727	6.53195	6.1919	6.28842	6.33743	6.50061	6.39261	6.54417	6.47913	0.47016	0.611864
PBX3	2.32591	2.51135	2.42199	2.41975	2.93548	2.88214	2.85051	2.88938	2.86772	2.63075	2.68907	2.72918	0.469628	0.309431
ITCH	5.80829	5.60876	5.67926	5.69877	6.28184	5.99962	6.22169	6.16772	6.39705	6.48449	6.16807	6.34987	0.468949	0.651104
SPICE1	4.71265	4.6443	4.61328	4.65674	5.22547	5.06246	5.08815	5.12536	4.84046	4.96541	5.09115	4.96567	0.468618	0.308929
SMYD5	5.48124	5.14353	5.18028	5.26835	5.82157	5.58921	5.80002	5.73693	5.82436	5.84375	6.09197	5.92003	0.46858	0.651675
MSANTD3	3.66436	3.87223	3.66199	3.73286	4.21941	4.13115	4.25174	4.20076	4.45325	4.47799	4.37211	4.43445	0.4679	0.701585
ARHGAP11A	6.26772	6.11449	6.22326	6.20182	6.73701	6.59122	6.67751	6.66858	6.46104	6.20373	6.30574	6.3235	0.466757	0.12168
KDM4D	0.454291	0.673263	0.418576	0.515376	0.984004	0.944122	1.01742	0.981849	0.823852	0.856781	0.378538	0.68639	0.466473	0.171014
GOSR2	-1.33651	0.318677	-1.03711	-0.684982	1.88892	-0.611929	-1.93379	-0.218934	2.38009	-3.00239	-1.19296	-0.605086	0.466048	0.0798964
EEF1E1-BLOC1S5	0.377852	0.476968	-0.357325	0.165831	0.505712	0.687833	0.701921	0.631822	0.985495	-0.00891631	0.765587	0.580722	0.465991	0.414891
SAP30L	4.83901	4.90493	4.91221	4.88539	5.51672	5.28477	5.25158	5.35102	5.52411	5.49549	5.48379	5.50113	0.465638	0.615746
HMGB2	8.15986	8.34911	8.30864	8.27253	8.7551	8.72784	8.72997	8.73764	8.56951	8.37425	8.44142	8.46173	0.465103	0.189195
NUCB2	5.83886	5.74694	5.62084	5.73555	6.26863	6.13753	6.19519	6.20045	6.46774	6.36637	6.34568	6.39326	0.464902	0.657717
CIART	0.378075	-0.16034	0.550357	0.256031	0.422796	0.586515	1.15069	0.719999	0.102541	1.07196	0.59889	0.591131	0.463969	0.3351
IFRD1	4.59679	4.87487	4.75433	4.742	5.31773	5.07965	5.21972	5.2057	5.39077	5.31794	5.37122	5.35998	0.463702	0.617979
LNX1	3.81631	4.16158	3.89595	3.95795	4.27144	4.37802	4.61548	4.42165	4.91049	4.7713	4.84717	4.84299	0.463701	0.885044
AURKA	5.50706	5.56957	5.53482	5.53715	6.01062	5.97978	6.01117	6.00052	5.94816	5.90881	5.82816	5.89504	0.463376	0.357894
CDK3	2.89545	1.35887	2.99733	2.41722	2.62787	2.91807	3.09431	2.88008	-0.313585	1.85221	1.43983	0.99282	0.462867	-1.4244
GADD45B	4.00333	4.39109	4.32314	4.23918	4.59319	4.84814	4.66466	4.702	4.65045	4.64864	4.88993	4.72967	0.462816	0.490489
CDCA2	5.10691	4.93846	4.88909	4.97815	5.501	5.36873	5.45173	5.44049	5.38114	5.16376	5.48515	5.34335	0.462337	0.365201
MBD5	4.00643	4.00179	3.97908	3.99577	4.58328	4.31624	4.47316	4.45756	4.53862	4.69873	4.32721	4.52152	0.461793	0.525755
RP11-449H3.3	3.78322	3.75998	3.87616	3.80646	4.37049	4.11141	4.32116	4.26769	4.50555	4.38722	4.32478	4.40585	0.461232	0.599397
AJUBA	5.69404	5.72401	5.53886	5.6523	6.11703	6.0365	6.18672	6.11342	5.82561	5.8745	5.70565	5.80192	0.461112	0.149617
ERFE	3.26328	2.98067	2.97674	3.07356	3.49094	3.56579	3.54646	3.5344	3.63423	3.61771	3.32796	3.52663	0.460834	0.45307
KIR3DX1	0.080641	-0.0850253	0.438327	0.144647	0.723234	0.354448	0.736571	0.604751	0.495113	0.970939	0.429838	0.631963	0.460104	0.487316
AURKB	5.76331	5.72319	5.77524	5.75391	6.1733	6.17129	6.29653	6.21371	6.07246	6.17084	6.10753	6.11695	0.459798	0.363036
KLK6	5.19279	5.1591	5.20541	5.18577	5.62568	5.68664	5.62345	5.64526	6.08269	6.13498	6.05326	6.09031	0.459485	0.904538
ADGRE5	6.53115	6.55663	6.70638	6.59806	6.98623	7.10698	7.07941	7.05754	7.41304	7.26526	7.31625	7.33152	0.459485	0.73346
PPP1R14C	1.81076	2.10308	2.07512	1.99632	2.38918	2.46796	2.50859	2.45524	2.32303	2.30085	2.2109	2.27826	0.458922	0.28194
NEK3	3.3674	3.234	3.46872	3.35671	3.72853	3.80078	3.91647	3.81526	4.13723	4.09418	4.28105	4.17082	0.45855	0.814114
SCUBE1	0.043712	0.423814	-0.855884	-0.129453	0.676243	-0.105636	0.416672	0.329093	0.430441	-0.634412	-0.236788	-0.14692	0.458546	-0.017467
TUBB2BP1	-0.229984	-0.847386	-0.553987	-0.543786	0.36046	-0.350235	-0.267307	-0.0856939	0.6666	0.949366	0.41252	0.676162	0.458092	1.21995
BMS1P7	0.468622	0.448044	0.580291	0.498985	1.1276	0.378347	1.36457	0.956839	1.23158	1.65812	1.36161	1.4171	0.457853	0.918115
CCDC34	3.59115	3.47159	3.30486	3.45587	4.17282	3.4969	4.07072	3.91348	3.84317	3.76429	3.76956	3.79234	0.457611	0.336471
BORA	4.87535	4.81344	4.69167	4.79349	5.34541	5.18618	5.22035	5.25065	5.04976	4.98225	5.18112	5.07104	0.457163	0.277559
LIPA	6.7845	6.54325	6.57613	6.63463	7.15605	7.03845	7.07995	7.09148	7.35411	7.27362	7.15656	7.26143	0.456857	0.626805
GPR1	0.0143979	0.0421661	-0.467634	-0.137023	0.401083	0.748745	-0.193146	0.318894	-0.434737	0.0605859	-0.114905	-0.163019	0.455917	-0.0259952
ARID3A	3.97974	4.42827	4.18737	4.19846	4.61976	4.55807	4.78524	4.65436	4.30976	4.26027	4.659	4.40968	0.455896	0.211217
WBP11	6.69973	6.51301	6.55382	6.58885	7.24612	6.8559	7.03221	7.04475	7.32953	7.26776	7.25157	7.28295	0.455892	0.694098
FAM193B	5.57924	5.14011	5.72104	5.48013	5.81499	5.78256	6.21015	5.9359	5.97304	6.17592	6.0314	6.06012	0.455769	0.579989
KIF2C	6.04516	5.97564	5.90791	5.97624	6.48798	6.32799	6.47914	6.4317	6.50437	6.3485	6.3774	6.41009	0.455469	0.433852
LAMC1	6.74839	6.83696	7.02426	6.86987	7.37651	7.1584	7.43965	7.32485	7.67563	7.44011	7.48293	7.53289	0.454981	0.663024
AC244489.1	2.34999	2.46925	2.49144	2.43689	3.05561	2.5887	3.03037	2.89156	2.93102	3.02401	3.25889	3.07131	0.454665	0.634415
HIVEP1	4.69888	4.60607	4.68699	4.66398	5.21214	5.0411	5.10205	5.11843	5.3633	5.40141	5.26558	5.34343	0.45445	0.679449
KCNJ5	1.08172	1.27308	1.55899	1.3046	1.88822	1.78161	1.60601	1.75861	2.37358	2.00812	1.90529	2.09566	0.454015	0.791066
C4orf19	1.90223	1.86344	1.77265	1.84611	2.29284	2.23033	2.37701	2.30006	2.40779	2.59541	2.37037	2.45785	0.453954	0.611746
KLHL24	3.85128	4.18993	4.20479	4.082	4.40244	4.47242	4.73262	4.53583	4.61376	4.34144	4.41921	4.45814	0.453826	0.376135
ZCCHC7	5.15267	4.93058	4.74436	4.94254	5.49547	5.1782	5.51482	5.39616	5.69557	5.62894	5.62262	5.64904	0.453623	0.706505
SQSTM1	9.0157	9.16874	9.33985	9.17477	9.47996	9.80262	9.60088	9.62782	9.66442	9.58389	9.65092	9.63308	0.453054	0.458313
C10orf11	1.12499	1.72529	1.52309	1.45779	1.90543	1.88715	1.93955	1.91071	2.34465	2.28264	2.28216	2.30315	0.45292	0.845363
B4GALNT3	4.56695	4.87125	5.1377	4.85863	5.24717	5.38639	5.30072	5.31143	5.28732	5.44914	5.31738	5.35128	0.452793	0.49265
TBXA2R	-0.612315	0.0248792	0.0734455	-0.17133	0.28785	0.427146	0.128787	0.281261	0.245287	0.34568	0.511057	0.367341	0.452591	0.538671
NUSAP1	7.48158	7.42649	7.33523	7.41443	7.90089	7.73183	7.96822	7.86698	7.9377	7.83946	7.83785	7.87167	0.452547	0.457236
FBXO32	3.04814	3.17578	3.06679	3.0969	3.45054	3.54385	3.65227	3.54889	4.04932	4.09586	4.16529	4.10349	0.451985	1.00659
RSC1A1	2.36254	1.64602	1.72906	1.91254	2.57641	1.98562	2.5309	2.36431	2.83214	2.77101	2.58376	2.72897	0.451771	0.81643
LAG3	0.350719	0.298575	0.891612	0.513635	0.899403	0.922286	1.07255	0.964745	0.899346	0.935114	0.881202	0.90522	0.451109	0.391585
CCDC12	4.56127	4.85747	4.91542	4.77805	5.23652	5.14388	5.30604	5.22881	5.57887	5.3569	5.55127	5.49568	0.450762	0.717629
HNRNPA2B1	10.0566	9.92434	9.97308	9.98467	10.557	10.2768	10.4721	10.4353	10.6035	10.3903	10.4506	10.4814	0.450642	0.49677
NUPR1	4.43688	4.34554	4.45508	4.4125	4.82367	4.85611	4.90936	4.86304	4.91649	4.78047	5.12464	4.94053	0.450545	0.528033
AVPI1	4.67484	5.08912	5.02808	4.93068	5.22596	5.54972	5.36776	5.38115	5.30047	5.16627	5.37697	5.28124	0.450467	0.350559
BTN2A1	5.28118	5.23774	5.40393	5.30762	5.76694	5.77714	5.73008	5.75805	5.71279	5.74997	5.70506	5.72261	0.450434	0.41499
CDK17	4.23574	4.05627	4.30095	4.19766	4.77312	4.47629	4.69486	4.64809	4.83857	4.76616	4.89098	4.83191	0.450432	0.63425
CALCOCO2	6.78622	6.722	6.65627	6.7215	7.33587	6.97275	7.20697	7.17186	7.54086	7.44834	7.4603	7.48317	0.450365	0.761672
PPP3CC	3.43935	3.68551	3.30383	3.47623	4.00912	3.77866	3.99074	3.92617	4.07977	4.29789	3.86258	4.08008	0.449943	0.60385
RPS26P6	4.22387	3.02941	1.78913	3.01414	0.108359	2.04125	1.86157	1.33706	4.60394	5.14026	4.73379	4.826	-1.67708	1.81186
TEN1-CDK3	3.30652	4.53162	3.45489	3.76434	3.20554	3.4581	3.172	3.27855	4.47632	4.27904	4.51443	4.42326	-0.485795	0.658922
AL034550.1	-0.614317	1.04277	-0.295773	0.0442266	-1.45311	0.398327	-0.294631	-0.449805	1.15658	1.24817	-0.348706	0.685348	-0.494032	0.641121
ST6GAL1	0.011204	-0.326569	0.0560725	-0.0864309	-0.341812	-1.17866	-0.662834	-0.727768	0.219597	0.304718	0.80797	0.444095	-0.641338	0.530526
EPM2A	0.786526	-1.58522	-0.821177	-0.539956	0.56868	-1.27006	-3.28118	-1.32752	0.551578	-2.28005	1.49418	-0.0780953	-0.787566	0.461861
HSD3B1	1.73515	1.17613	1.33882	1.4167	0.831596	0.896536	0.700268	0.809467	1.63415	1.73364	1.6582	1.67533	-0.607236	0.258628
KRT20	4.25441	4.25293	4.12917	4.21217	3.44025	3.49165	3.37844	3.43678	4.52416	4.50437	4.37511	4.46788	-0.775387	0.255711
FPGT-TNNI3K	0.0672891	0.945882	0.150612	0.387928	-0.0435199	-0.188404	-0.162502	-0.131475	0.728133	0.830528	0.179417	0.579359	-0.519403	0.191431
EIF1AY	1.2194	0.533973	0.453678	0.735684	-0.203501	0.30985	0.22352	0.109956	0.99435	1.00333	0.778226	0.925301	-0.625728	0.189617
HIST1H2BE	-0.957049	0.853896	0.0328644	-0.0234297	-0.456519	-0.681183	-0.465304	-0.534335	-0.325527	-0.60447	1.33672	0.135574	-0.510906	0.159004
RNF152	-0.427739	0.0302798	0.679153	0.0938979	-0.0835539	-0.602076	-0.67428	-0.453304	-0.690384	0.709338	0.705241	0.241398	-0.547201	0.1475
EEF1A1P16	1.52888	1.04557	0.964321	1.17959	0.666465	0.595001	0.872967	0.711478	1.20426	1.43257	1.29923	1.31202	-0.468113	0.132429
ZNF30	2.8748	3.17521	2.53363	2.86121	2.90135	2.15139	2.09051	2.38108	3.16582	3.05327	2.72182	2.9803	-0.480132	0.119089
ACVRL1	0.643281	0.831666	1.67717	1.05071	0.266059	0.632009	0.378321	0.425463	1.35521	1.19527	0.831602	1.12736	-0.625242	0.0766549
SHD	0.0351238	-0.617695	0.070718	-0.170618	-1.21516	-1.0925	-0.910087	-1.07258	-0.575468	-0.262801	0.517585	-0.106895	-0.901966	0.0637231
RP11-1275J23.3	0.344769	-0.0789647	-3.02748	-0.920558	-4.09241	-0.925085	0.648608	-1.4563	1.25221	-4.90584	1.04849	-0.86838	-0.535738	0.0521778
ARL10	1.00358	0.957832	2.21483	1.39208	-0.214871	1.61198	0.719729	0.705613	0.657335	2.37316	1.19697	1.40915	-0.686467	0.0170745
ZNF827	0.954808	0.653092	0.909721	0.839207	0.0738621	-0.100462	0.805881	0.25976	1.23575	1.38952	-0.0945963	0.843558	-0.579446	0.00435084
ECHDC3	0.193301	-0.550187	0.160733	-0.0653842	-0.669878	-0.768516	-0.159729	-0.532707	-0.21645	-0.331365	0.334626	-0.0710632	-0.467323	-0.00567901
C16orf46	0.218333	0.958184	-0.147575	0.342981	-0.304109	-0.627455	0.330579	-0.200329	0.466958	0.350525	0.15727	0.324918	-0.543309	-0.0180631
AC005077.14	0.221969	0.862102	1.0015	0.695191	-0.123357	0.202384	0.205032	0.0946863	0.449568	0.721151	0.803055	0.657925	-0.600505	-0.0372661
BNIPL	-0.0713058	0.234682	0.209411	0.124262	-0.30446	-0.427721	-0.393346	-0.375175	-0.649619	0.502941	0.401736	0.0850193	-0.499438	-0.0392432
C17orf97	0.717003	0.615914	0.167307	0.500075	-0.0809324	0.0959581	0.0443316	0.0197857	0.467253	0.467399	0.393463	0.442705	-0.480289	-0.0573695
CLEC18C	-0.0636872	0.162989	0.16312	0.0874737	-0.195289	-0.0768308	-1.27649	-0.516204	-0.433438	-0.0313638	0.531947	0.0223817	-0.603678	-0.065092
FDXACB1	1.87215	1.26061	1.36966	1.50081	0.956997	0.699052	0.969311	0.87512	1.33366	1.53142	1.43782	1.4343	-0.625686	-0.0665046
MTRNR2L11	0.844757	0.677685	0.394335	0.638926	0.193657	-0.0936025	0.0309927	0.0436824	0.317146	0.918112	0.443789	0.559682	-0.595243	-0.0792436
SUGCT	1.84119	1.87439	2.07773	1.93111	1.54019	1.10848	1.46455	1.37107	1.98589	1.91996	1.64562	1.85049	-0.560033	-0.0806166
NT5E	5.00829	5.06827	4.91319	4.99658	4.37483	4.49256	4.50931	4.4589	4.88551	4.93921	4.85992	4.89488	-0.537682	-0.101702
STON1	0.558237	0.189296	0.250462	0.332665	-0.139823	-0.0871953	-0.36789	-0.198303	0.0809776	0.236544	0.331911	0.216478	-0.530968	-0.116187
ATP6V1G2-DDX39B	0.916712	1.48737	-0.453115	0.650321	0.747045	-1.25575	-0.85605	-0.454919	0.65202	0.0602045	0.880165	0.530796	-1.10524	-0.119525
DISP2	2.36928	1.41796	1.69839	1.82854	0.750712	1.6154	1.49787	1.288	0.898823	1.83084	2.37896	1.70287	-0.540549	-0.125672
CTD-2026D20.3	1.6881	1.33911	0.793535	1.27358	0.301087	1.2831	0.794371	0.792854	1.21175	1.10126	1.12562	1.14621	-0.480728	-0.127374
RP11-435I10.4	0.533137	2.0894	1.21086	1.2778	0.595491	0.275177	0.762897	0.544522	0.801475	1.44092	1.19491	1.14577	-0.733279	-0.132032
IQSEC2	0.814254	2.05597	1.29417	1.38813	0.440391	0.860711	1.12323	0.808111	1.41003	1.26936	1.05459	1.24466	-0.580019	-0.143469
COLEC12	0.655128	0.523916	0.209418	0.462821	-0.791717	0.590867	-0.537597	-0.246149	-0.393371	0.718891	0.582919	0.302813	-0.708969	-0.160008
RPL17-C18orf32	3.62703	3.82185	3.03963	3.49617	2.97282	3.15558	2.89698	3.00846	3.14614	3.46861	3.33217	3.31564	-0.487714	-0.18053
CPE	2.68769	2.80305	2.71199	2.73424	2.10623	2.26349	2.269	2.21291	2.24783	2.81377	2.57505	2.54555	-0.521337	-0.188689
REG4	7.28593	7.36535	7.18491	7.27873	6.61865	6.62138	6.68953	6.64319	7.07217	7.11522	7.02519	7.07086	-0.635544	-0.207871
CTXN1	3.44449	4.34043	4.28791	4.02428	3.33586	3.77811	3.5388	3.55092	3.69031	3.56057	4.17423	3.80837	-0.473358	-0.215908
MDH1B	0.488765	0.867516	0.495855	0.617379	0.0504431	0.464508	-0.277607	0.0791148	0.534051	0.490601	0.178629	0.401094	-0.538264	-0.216285
RPL13AP5	0.286913	0.442794	0.137606	0.289104	0.231754	-0.552445	-0.53281	-0.2845	-0.558205	1.1284	-0.35202	0.0727264	-0.573605	-0.216378
FABP1	1.42071	1.12311	1.51345	1.35242	0.0347301	0.463658	0.423827	0.307405	1.42758	0.805149	1.16831	1.13368	-1.04502	-0.218746
ZCWPW2	0.51637	0.43481	0.320874	0.424018	-0.251579	0.158583	-0.138732	-0.0772428	0.186343	0.145333	0.254765	0.19548	-0.501261	-0.228538
CES4A	1.0031	1.36275	1.94285	1.43623	0.680979	0.98304	1.07301	0.912342	1.02869	1.11805	1.44398	1.19691	-0.523891	-0.239327
AKR1C2	2.98391	2.79816	2.63748	2.80652	2.26616	2.32555	2.3566	2.31611	2.51415	2.57527	2.59877	2.56273	-0.490413	-0.243789
PRAP1	2.04847	2.55397	2.46302	2.35515	1.80515	1.77331	1.61002	1.72949	1.98575	2.20113	2.13882	2.10857	-0.625658	-0.246584
SLC16A10	1.54221	1.66842	1.49073	1.56712	1.10977	1.1255	1.05404	1.09644	1.91388	1.59005	0.457631	1.32052	-0.470683	-0.246599
SYTL2	7.24846	7.13658	7.16596	7.18366	6.62324	6.66315	6.7511	6.67916	6.84968	6.95102	7.00705	6.93592	-0.5045	-0.247748
RIMBP3C	1.46718	2.13154	1.95526	1.85132	1.38482	1.01994	1.23231	1.21236	1.26846	1.16519	2.36889	1.60085	-0.638966	-0.250477
ST20	1.25086	0.575568	0.602221	0.809551	0.143089	0.133729	0.407531	0.228116	0.392221	0.653415	0.59934	0.548325	-0.581435	-0.261226
APOBR	0.227161	0.0771213	0.140951	0.148411	-0.0990714	-0.377964	-0.795734	-0.424257	-0.410724	0.0139741	0.0516731	-0.115026	-0.572668	-0.263437
SEC1P	0.628755	0.022812	0.260095	0.303887	-1.9198	-0.338162	0.496213	-0.587248	-1.37979	0.932774	0.554422	0.0358025	-0.891135	-0.268085
ZNF124	2.66156	2.42891	2.65613	2.5822	2.23484	2.09472	1.97067	2.10008	2.27664	2.45171	2.19004	2.30613	-0.48212	-0.276064
HSP90AB2P	0.498476	0.849032	0.384849	0.577452	0.645921	-0.0688345	-0.263187	0.104633	0.452239	0.297971	0.153792	0.301334	-0.472819	-0.276118
MT-CO3	12.1227	12.0041	12.0149	12.0473	11.4787	11.3643	11.6498	11.4976	11.6104	11.8833	11.8067	11.7668	-0.549659	-0.28045
ZGLP1	2.31869	2.67811	3.1229	2.70657	1.72439	2.64881	2.34596	2.23972	2.27746	2.49729	2.48526	2.42	-0.466846	-0.286567
KBTBD8	0.527186	-0.52039	-0.102205	-0.0318031	0.86847	-1.17677	-1.28276	-0.530354	-1.13492	0.0649877	0.113944	-0.318663	-0.498551	-0.28686
SGK2	2.48471	2.42018	2.82226	2.57571	1.88987	1.8932	2.41854	2.0672	2.43683	2.22078	2.19962	2.28574	-0.508511	-0.289972
CYP2E1	1.58295	1.24738	1.44996	1.42677	0.593461	0.516087	0.610039	0.573196	0.978884	1.43163	0.961701	1.12407	-0.85357	-0.302695
FBLN2	0.8879	0.686606	0.876807	0.817104	1.09156	0.0287179	-0.285557	0.278241	0.658831	0.232123	0.643479	0.511478	-0.538863	-0.305627
ZNF668	3.12475	3.31782	3.18363	3.20873	2.41146	3.10919	2.24675	2.58913	2.87803	2.84718	2.98131	2.90217	-0.6196	-0.306561
SH3BGRL	5.57686	5.60905	5.49066	5.55886	5.13918	5.02956	5.04975	5.07283	5.34045	5.21244	5.20362	5.25217	-0.486027	-0.306688
GNB4	-0.315933	0.393557	0.0923154	0.0566463	-1.35166	-0.226148	-0.0388833	-0.538896	0.148029	-0.424626	-0.510733	-0.262443	-0.595542	-0.31909
FAXDC2	0.314258	0.0312612	0.518778	0.288099	-0.68871	-0.277257	-0.0503059	-0.338757	0.0775586	-0.413274	0.237214	-0.0328337	-0.626857	-0.320933
RPS8	10.8068	10.8936	10.7595	10.82	10.3184	10.3531	10.2796	10.317	10.4622	10.5078	10.5215	10.4972	-0.502943	-0.322786
EXOSC4	3.4474	3.94543	3.97892	3.79059	3.10961	3.45697	3.29155	3.28604	3.35943	3.40837	3.61288	3.46023	-0.504543	-0.330361
FAM47E	3.41976	3.33265	3.13208	3.29483	2.77203	2.76419	2.73817	2.75813	2.88051	3.04494	2.95879	2.96141	-0.536699	-0.333419
NREP	1.82687	1.84278	1.94934	1.87299	1.37069	1.43412	1.21468	1.33983	1.51404	1.73375	1.37032	1.53937	-0.533164	-0.333625
COL28A1	0.970964	0.576762	0.686429	0.744718	0.337308	-0.23045	0.379338	0.162065	-0.0619901	0.714468	0.579765	0.410748	-0.582653	-0.33397
FAAP20	5.308	6.12026	5.88236	5.77021	5.10213	5.42715	5.33893	5.2894	5.24792	5.25685	5.80111	5.43529	-0.480804	-0.334915
RNF125	3.68244	3.62825	3.53109	3.61393	3.41369	2.92077	3.07437	3.13628	3.62683	3.09072	3.09839	3.27198	-0.477651	-0.341946
ANKRD20A19P	1.00717	0.681416	0.656255	0.781615	0.284725	0.225357	0.321887	0.277323	0.374732	0.527877	0.406748	0.436452	-0.504292	-0.345163
ZCCHC12	0.717902	0.31343	0.204719	0.412017	-0.328094	-0.132838	-0.352022	-0.270985	0.317137	-0.112172	-0.00761781	0.0657823	-0.683002	-0.346235
RAB40B	4.36738	5.24042	4.90734	4.83838	4.35439	4.22603	4.21652	4.26565	4.37949	4.57672	4.50174	4.48598	-0.572731	-0.352394
UGT1A10	0.19353	0.4283	0.156749	0.259526	-0.500992	-0.466426	-0.394908	-0.454109	-0.853023	0.351133	0.204668	-0.0990738	-0.713635	-0.3586
FAM83A	1.73896	4.42036	2.73404	2.96445	2.2706	1.7383	0.997637	1.66885	1.49005	1.37949	4.94369	2.60441	-1.29561	-0.360044
NARS2	5.38086	5.43303	5.2483	5.35407	4.84391	4.87878	4.82702	4.8499	5.1318	4.93334	4.90641	4.99051	-0.504163	-0.36355
RNF144B	1.09732	0.63037	0.702281	0.809989	0.207472	0.150156	0.616867	0.324832	0.565231	0.0500191	0.720977	0.445409	-0.485157	-0.36458
RPS3A	10.994	10.8837	10.7466	10.8748	10.2642	10.1323	10.303	10.2332	10.4765	10.5731	10.4794	10.5097	-0.641585	-0.365101
CFP	0.734212	0.68994	0.794748	0.739633	-0.194732	0.712711	0.256185	0.258055	-0.286388	0.752997	0.644261	0.37029	-0.481579	-0.369343
CNFN	2.92292	3.53145	3.09445	3.18294	2.58172	2.58443	2.63579	2.60065	2.57586	2.73671	3.12078	2.81112	-0.582293	-0.371825
PLA2G4F	0.633781	0.413815	0.649131	0.565576	-0.0183404	-0.189021	0.107771	-0.0331968	-0.0163952	0.207158	0.380565	0.190443	-0.598772	-0.375133
MRPL53	4.42355	4.95849	4.92467	4.7689	3.95137	4.56419	4.33737	4.28431	4.20025	4.16754	4.8086	4.39213	-0.484595	-0.376772
RPL5	10.6674	10.6279	10.501	10.5988	10.0692	9.99138	10.0511	10.0372	10.2196	10.2456	10.19	10.2184	-0.561539	-0.380328
SRSF8	5.22336	5.31727	5.24139	5.26067	4.73895	4.79744	4.66649	4.73429	4.93505	4.87514	4.81863	4.87627	-0.526378	-0.384397
GRHL3	4.89969	4.74935	5.11103	4.92002	4.47452	4.43853	4.38409	4.43238	4.3563	4.76263	4.4855	4.53481	-0.487644	-0.385214
ZNF525	-0.0409262	0.690383	0.807729	0.485728	0.14582	0.138486	-0.268646	0.00521984	0.230768	0.0508705	0.013623	0.0984205	-0.480509	-0.387308
BBS4	3.95774	3.67444	3.72546	3.78588	3.21357	3.27936	3.39965	3.29753	3.27398	3.80224	3.09354	3.38992	-0.488354	-0.395961
2022-03-01	4.34617	4.30593	4.06575	4.23928	3.55388	3.77811	3.6607	3.66423	3.90942	3.72995	3.88504	3.84147	-0.575054	-0.397813
EFCAB6	0.930634	0.708487	0.679913	0.773011	0.306087	0.298637	-0.210849	0.131291	0.483482	0.0927625	0.545217	0.37382	-0.64172	-0.399191
COLQ	2.48674	2.42795	2.36308	2.42593	1.57109	1.60173	1.96324	1.71202	2.38416	2.14926	1.54108	2.02483	-0.713904	-0.401091
GLTSCR2	8.03587	8.12976	8.04247	8.06937	7.42396	7.63637	7.57935	7.54656	7.6504	7.68917	7.65056	7.66338	-0.522804	-0.405988
C15orf61	2.31547	2.46853	2.3203	2.3681	1.65045	2.06917	1.94069	1.88677	1.67219	2.09226	2.11797	1.96081	-0.481329	-0.407291
STEAP1	0.695772	0.458135	0.462092	0.538667	0.225116	-0.0499364	-0.144947	0.0100775	0.422439	-0.214119	0.175181	0.127834	-0.528589	-0.410833
GOLIM4	6.04494	5.96325	5.93778	5.98199	5.56034	5.32684	5.41193	5.43304	5.65321	5.61167	5.44119	5.56869	-0.548954	-0.413299
PTCH2	1.05893	2.69264	1.61051	1.78736	0.729809	0.763772	0.79035	0.76131	0.301318	1.05531	2.75595	1.37086	-1.02605	-0.4165
TMEM37	1.87272	2.19653	1.91237	1.99387	1.42181	1.55303	1.37267	1.44917	1.44741	1.41127	1.87294	1.57721	-0.544707	-0.416668
SSR4P1	0.661519	1.58231	0.750851	0.998226	0.0824946	0.517534	0.771726	0.457251	1.0044	0.146985	0.579802	0.577063	-0.540974	-0.421163
AC104534.3	3.02107	3.76783	3.58307	3.45732	0.779003	3.23471	2.55649	2.19007	3.18297	3.26404	2.63826	3.02842	-1.26725	-0.428899
RNF112	0.449947	-0.936688	0.392781	-0.03132	-0.783962	0.297892	-1.22402	-0.570029	-1.51415	0.594723	-0.46545	-0.461627	-0.538709	-0.430307
MOB3B	2.41883	2.66847	2.93828	2.6752	2.2402	2.14896	2.19504	2.19473	2.37609	2.22899	2.11858	2.24122	-0.480462	-0.433976
DUSP28	3.24695	3.22805	3.14581	3.20694	2.35294	2.88531	2.82949	2.68925	2.54288	2.9916	2.7804	2.77163	-0.517693	-0.43531
FAM45BP	1.76305	2.31446	1.31242	1.79664	0.667071	1.30232	1.00462	0.991335	1.58288	1.23196	1.25708	1.35731	-0.805306	-0.439335
DNLZ	2.04544	2.12935	1.95533	2.04337	1.34511	1.81811	1.53459	1.56594	1.58531	1.57029	1.65321	1.60293	-0.477435	-0.440437
GUCY2C	1.79397	1.9198	1.78612	1.8333	1.30378	0.980049	1.24429	1.17604	1.28265	1.49436	1.39891	1.39197	-0.657256	-0.441324
C16orf71	0.961834	0.225719	0.628006	0.605186	-0.026528	0.383706	-0.800817	-0.14788	0.066754	0.251765	0.168247	0.162255	-0.753066	-0.442931
ESPNP	0.272467	0.970863	0.870586	0.704639	-0.0534629	0.241557	0.426369	0.204821	-0.142875	0.194231	0.714252	0.255203	-0.499818	-0.449436
SULT1C2	0.515752	0.500022	0.756611	0.590795	0.0700492	-0.440512	-0.301938	-0.224134	-0.0852546	0.0400234	0.467263	0.140677	-0.814929	-0.450118
YY2	1.01048	1.06669	1.13759	1.07159	0.699957	0.47884	0.459363	0.546053	0.696348	0.634291	0.531487	0.620708	-0.525533	-0.450878
FBXL15	2.07371	2.59464	2.76078	2.47638	1.95411	2.10289	1.97248	2.00983	1.83368	1.76879	2.46858	2.02369	-0.466551	-0.452693
PSCA	2.71077	2.89299	3.05843	2.88739	1.93595	2.33556	2.23103	2.16751	2.31872	2.47874	2.50537	2.43428	-0.719881	-0.453117
ASB9	2.37302	2.21054	2.18513	2.25623	1.84128	1.6499	1.75406	1.74841	1.85981	1.57844	1.95992	1.79939	-0.507817	-0.456839
EEF2	12.0355	12.0356	12.0403	12.0371	11.515	11.5505	11.5	11.5218	11.6347	11.5592	11.5336	11.5758	-0.515262	-0.461291
RAB4A	5.97456	6.14298	5.87016	5.9959	5.46221	5.50589	5.40017	5.45609	5.53928	5.45873	5.59179	5.52993	-0.53981	-0.465964
ABHD1	1.28455	0.894601	1.17754	1.1189	-0.0903359	0.943689	0.426107	0.426487	0.732024	0.420995	0.804513	0.652511	-0.692412	-0.466388
C7orf73	5.10737	5.10908	5.03652	5.08432	4.60734	4.67578	4.49899	4.59404	4.66329	4.57101	4.61478	4.61636	-0.490285	-0.467963
CERS4	1.21684	1.37168	1.61427	1.40093	0.869754	0.733384	0.893807	0.832315	0.458906	1.32308	1.00871	0.930233	-0.568615	-0.470697
FAM173A	3.06467	3.4939	3.64964	3.40274	2.62338	3.17139	3.01804	2.9376	2.59613	2.89547	3.30128	2.93096	-0.465132	-0.471776
CLDN3	4.74391	5.95139	5.55914	5.41815	4.75809	5.12082	4.93702	4.93864	4.74664	4.63361	5.45053	4.9436	-0.479506	-0.47455
NOTUM	2.33941	2.11708	2.25401	2.23683	1.43274	1.6182	1.69721	1.58272	1.6922	1.75882	1.82933	1.76012	-0.654116	-0.476719
COL6A1	8.25101	8.60942	8.6897	8.51671	7.91251	8.12704	8.11478	8.05144	7.8922	7.97626	8.24759	8.03868	-0.465269	-0.478031
BCL11A	0.736957	0.852591	0.33547	0.641673	-0.0929919	-0.324496	-0.0599833	-0.159157	-0.330544	0.586273	0.224275	0.160001	-0.80083	-0.481671
SENP3-EIF4A1	5.24759	5.60111	4.5693	5.13933	5.08257	4.64622	4.06826	4.59902	4.54326	4.47549	4.95293	4.65723	-0.540314	-0.482103
HEATR5A	4.62259	4.65378	4.54611	4.60749	3.80007	4.2165	4.156	4.05752	4.12622	4.1988	4.04417	4.12306	-0.549972	-0.484432
GPER1	1.34868	1.6929	1.60676	1.54945	0.651852	1.10957	1.12691	0.962777	0.944537	1.2229	1.02715	1.06486	-0.586668	-0.484583
DNAH10	1.68253	1.07574	1.14388	1.30072	0.545989	0.535105	0.538627	0.539907	0.917282	1.01396	0.513492	0.814909	-0.760809	-0.485806
PAQR8	4.7182	4.65203	4.56349	4.64457	4.14693	4.20945	4.07	4.14213	4.21158	4.16465	4.09373	4.15665	-0.502446	-0.48792
SLC39A10	5.81856	5.83858	5.76445	5.8072	5.27679	5.23213	5.12249	5.21047	5.32363	5.4511	5.17042	5.31505	-0.596723	-0.492144
COX16	5.15451	4.62351	4.31646	4.69816	4.05364	4.36435	4.27979	4.23259	4.11623	4.19937	4.30032	4.20531	-0.46557	-0.492855
BSCL2	4.06464	4.37797	4.15325	4.19862	3.11475	3.82817	3.96132	3.63475	4.13871	3.59908	3.37041	3.70273	-0.563874	-0.495887
SELENBP1	7.49402	7.41671	7.59191	7.50088	6.9853	7.01582	6.9977	6.99961	6.99608	6.96616	7.04644	7.00289	-0.501276	-0.497988
PPP1R3F	1.64947	2.11524	1.74028	1.835	1.05745	1.74676	1.27397	1.3594	1.20406	1.31321	1.487	1.33476	-0.475603	-0.500241
KRT10	3.94494	4.15906	3.96092	4.02164	3.38106	3.74993	3.39167	3.50755	3.41088	3.58735	3.56212	3.52012	-0.514088	-0.501526
TRMT61A	3.94192	4.22734	4.3262	4.16515	3.49526	3.821	3.67548	3.66391	3.53309	3.57266	3.88407	3.66327	-0.501243	-0.50188
GAL3ST2	2.18293	2.70422	2.66859	2.51858	1.85794	2.08811	2.0751	2.00705	1.85854	1.93297	2.25806	2.01652	-0.511531	-0.502054
MEF2B	1.70612	2.43566	1.97348	2.03842	1.28717	1.33498	1.62682	1.41632	1.00669	1.63165	1.97013	1.53616	-0.622096	-0.502264
PROM2	5.7624	5.66631	5.90999	5.77957	5.19204	5.26981	5.35542	5.27242	5.24124	5.43174	5.15299	5.27532	-0.507144	-0.504245
CROT	3.05193	3.01892	2.79044	2.95376	2.53316	2.48051	2.34119	2.45162	2.54284	2.48026	2.32423	2.44911	-0.502139	-0.504652
EIF3L	9.09143	8.91001	8.8472	8.94955	8.39631	8.43949	8.40434	8.41338	8.49447	8.46063	8.37914	8.44475	-0.536168	-0.504799
GPX1	5.24997	5.62489	5.56341	5.47942	4.81634	5.0595	4.98414	4.95332	4.87633	4.81217	5.23143	4.97331	-0.526098	-0.506111
RPL18	10.0521	10.3636	10.2957	10.2371	9.58827	9.89781	9.77342	9.75317	9.62235	9.64519	9.9195	9.72901	-0.48397	-0.508122
RP11-793H13.10	1.67819	1.60034	2.2105	1.82968	1.10659	1.36623	1.44436	1.30572	0.932371	1.57312	1.45568	1.32039	-0.523951	-0.509286
ADPRHL1	5.19664	5.26943	5.13916	5.20174	4.6774	4.82971	4.70141	4.73617	4.68604	4.65076	4.73928	4.69203	-0.465569	-0.509717
LHX6	2.58217	2.93125	3.07113	2.86152	2.24835	2.427	2.31954	2.33163	2.34104	2.32271	2.39024	2.35133	-0.529886	-0.510185
COL10A1	1.03374	0.965021	1.1291	1.04262	0.153893	0.622506	0.322405	0.366268	0.209164	0.402766	0.970631	0.52752	-0.676351	-0.515099
CAMK2D	5.56997	5.39171	5.39726	5.45298	5.00682	5.02608	4.87613	4.96968	5.05074	4.88513	4.87064	4.93551	-0.483305	-0.517473
SLC9A2	6.42435	6.26434	6.18933	6.29267	5.79532	5.68398	5.69358	5.72429	5.77326	5.76207	5.78962	5.77498	-0.568379	-0.517689
XKRX	2.62208	2.66776	2.58491	2.62492	2.02767	2.11559	2.09203	2.07843	2.16397	1.96478	2.18929	2.10601	-0.546488	-0.518903
MFNG	1.9395	1.6282	1.75513	1.77428	0.588574	1.35522	0.937934	0.960576	0.960727	1.1695	1.63294	1.25439	-0.813701	-0.519889
PDGFRB	2.87872	3.05308	3.05561	2.9958	2.36138	2.20656	2.31042	2.29279	2.45201	2.77472	2.19887	2.4752	-0.703014	-0.520599
TNFRSF18	3.1057	3.6835	3.8432	3.54414	2.76178	3.2915	3.14824	3.06717	2.87736	2.91678	3.2728	3.02231	-0.476963	-0.521824
ABHD17A	5.8224	6.86917	6.42885	6.37347	5.68972	5.95796	5.75724	5.80164	5.66937	5.66158	6.21921	5.85006	-0.571831	-0.523416
RPL3	11.7397	11.7776	11.7749	11.764	11.2509	11.3327	11.2307	11.2714	11.271	11.2424	11.2054	11.2396	-0.492629	-0.524463
F12	2.94695	3.61258	3.45245	3.33732	2.66007	3.1151	2.79107	2.85541	2.5277	2.56985	3.33401	2.81052	-0.481908	-0.526805
DBH	0.803655	1.02559	1.2093	1.01285	0.453321	0.56272	0.512636	0.509559	0.227735	0.363839	0.84999	0.480521	-0.503292	-0.53233
CAPN15	5.68914	6.35753	6.30134	6.116	5.47789	5.78085	5.65542	5.63805	5.31269	5.42696	6.00969	5.58311	-0.477953	-0.532889
ZNF276	6.75212	6.64518	6.90301	6.76677	6.11458	6.25675	6.30951	6.22695	6.14268	6.34367	6.21217	6.23284	-0.539822	-0.533928
EIF3CL	2.75086	1.28428	2.99738	2.34418	2.06308	1.61749	1.47072	1.7171	1.23967	2.08328	2.10395	1.80897	-0.627079	-0.53521
EIF3F	7.72648	7.74696	7.76449	7.74598	7.18019	7.30791	7.24672	7.24494	7.19429	7.25333	7.18274	7.21012	-0.50104	-0.535859
RPS2P5	8.30391	8.56475	8.21614	8.3616	7.47067	7.72448	7.66869	7.62128	7.73071	7.81248	7.92928	7.82416	-0.740319	-0.537443
IL17D	3.3004	3.51223	3.37446	3.3957	2.68234	2.8729	2.55505	2.70343	2.82475	2.81872	2.92663	2.8567	-0.692264	-0.538996
ATP5D	5.65749	6.15915	6.15232	5.98965	5.07401	5.59911	5.46428	5.37913	5.159	5.37859	5.81415	5.45058	-0.610521	-0.539074
SCN5A	1.50207	2.22841	0.893324	1.54127	1.08194	1.01377	1.05643	1.05071	0.946891	0.956027	1.10033	1.00108	-0.490555	-0.540188
HSD17B1P1	0.406337	0.524258	0.659797	0.53013	0.00822144	-0.183772	0.354888	0.059779	-0.274925	0.269523	-0.0325125	-0.0126381	-0.470352	-0.542769
CFAP69	2.406	2.38	2.77219	2.5194	1.71663	1.85074	2.20623	1.92453	1.5717	1.89731	2.45637	1.97512	-0.594866	-0.544273
RIDA	4.48021	4.38025	4.22664	4.36237	3.80766	4.03625	3.6954	3.84644	3.96046	3.74372	3.74624	3.81681	-0.515932	-0.545557
NR5A2	2.4471	2.48803	2.16613	2.36709	1.77318	2.04083	1.87468	1.89623	1.95727	1.78479	1.72169	1.82125	-0.470855	-0.545838
SCAND1	3.5946	4.84014	4.43577	4.29017	3.62508	3.92285	3.6929	3.74695	3.57648	3.29256	4.36305	3.74403	-0.543221	-0.546136
COMTD1	2.92551	3.65022	3.50116	3.35896	2.50266	2.80692	2.6275	2.64569	2.72674	2.70993	2.99708	2.81125	-0.713267	-0.547711
MYO1F	2.03353	1.8867	1.88364	1.93462	1.01152	1.43901	1.34726	1.26593	1.14886	1.31469	1.69526	1.38627	-0.668689	-0.548349
ADAM32	2.68443	3.04184	2.75367	2.82665	2.07523	2.15535	2.02659	2.08572	2.83324	1.65987	2.33899	2.27736	-0.740927	-0.549283
CDH17	8.13817	7.96534	7.98292	8.02881	7.49912	7.37251	7.44759	7.43974	7.54119	7.49446	7.40292	7.47952	-0.589074	-0.549288
ABCA5	2.74655	2.48967	2.10593	2.44739	1.89385	2.13195	1.78278	1.93619	1.85262	1.83299	2.00476	1.89679	-0.511195	-0.550596
ZNF696	2.80154	2.98364	3.03017	2.93845	2.16992	2.44887	2.45723	2.35867	2.12403	2.68787	2.33851	2.38347	-0.579776	-0.55498
RP11-113D6.10	2.09552	2.2281	2.03134	2.11832	1.57159	1.66982	1.50812	1.58318	1.69633	1.38623	1.60165	1.5614	-0.535145	-0.55692
BAMBI	5.21927	5.27129	5.19283	5.2278	4.7418	4.75963	4.73558	4.74567	4.67587	4.65571	4.67874	4.67011	-0.482127	-0.557691
AC010970.2	8.26944	11.9072	11.463	10.5465	7.57273	9.88278	7.42974	8.29508	8.65707	8.73205	12.5718	9.98697	-2.25147	-0.559578
GLTP	5.19918	5.31013	5.29066	5.26666	4.83974	4.7968	4.75921	4.79858	4.80146	4.67471	4.6396	4.70526	-0.468075	-0.561401
NPDC1	6.54838	7.4103	7.36299	7.10722	6.28231	6.6687	6.46169	6.4709	6.19035	6.29342	7.13952	6.5411	-0.636326	-0.566124
CES1	0.927193	0.641964	1.35154	0.973567	0.510487	-0.260785	-0.102561	0.0490468	0.422546	0.272138	0.516919	0.403868	-0.92452	-0.569699
CCDC83	0.586221	0.199777	0.0763362	0.287445	-0.538993	-0.981956	-0.713199	-0.744716	-0.510718	-0.309369	-0.030376	-0.283487	-1.03216	-0.570932
MSANTD3-TMEFF1	0.375771	0.3782	0.268333	0.340768	-0.249892	0.283099	-0.716759	-0.227851	-0.0961426	-0.85036	0.250576	-0.231976	-0.568619	-0.572744
ARL6IP5	6.07427	6.24316	6.09351	6.13698	5.63996	5.7612	5.61528	5.67215	5.73065	5.48458	5.46677	5.56067	-0.464831	-0.576314
SLC22A23	5.32856	5.81059	5.53825	5.55913	4.95777	5.13745	5.06835	5.05452	4.98542	5.01246	4.94886	4.98225	-0.50461	-0.576885
RP4-635E18.9	1.53634	1.21689	1.51814	1.42379	0.976383	0.97943	0.86117	0.938994	0.697887	1.17648	0.658322	0.84423	-0.484796	-0.57956
CRIPAK	1.84819	1.77389	1.41132	1.6778	0.913816	1.50314	0.599563	1.00551	0.356784	0.973444	1.96403	1.09809	-0.672298	-0.579717
SUMF1	5.29966	5.38709	5.20387	5.29687	4.65007	4.7013	4.68485	4.67874	4.75078	4.68257	4.71022	4.71452	-0.618135	-0.582352
PCDHB14	2.2008	2.42792	2.09005	2.23959	1.69804	1.68839	1.71603	1.70082	1.72038	1.49067	1.75679	1.65595	-0.538773	-0.583643
SLC6A7	1.88036	1.79472	2.24003	1.97171	0.925251	1.42813	1.24457	1.19932	1.29489	1.54049	1.32654	1.38731	-0.772388	-0.584398
HDHD2	5.37646	5.43098	5.44112	5.41619	4.75661	5.15415	4.87722	4.92933	4.85568	4.83044	4.80734	4.83115	-0.486861	-0.585033
SUSD2	5.17032	5.60826	5.56974	5.44944	4.85717	5.03855	4.96718	4.9543	4.85683	4.82978	4.90493	4.86385	-0.495142	-0.585596
NAF1	4.19602	3.99575	3.8663	4.01936	3.58435	3.67613	3.38385	3.54811	3.55201	3.26954	3.47797	3.43317	-0.471249	-0.586186
TAF13	3.54705	3.5724	3.53049	3.54998	2.91162	3.2463	2.66784	2.94192	3.13953	2.82535	2.92464	2.96317	-0.608059	-0.586808
RP11-844P9.2	0.772584	0.441217	0.672135	0.628645	0.0915807	-0.396018	0.243242	-0.0203984	0.058571	-0.13171	0.197131	0.0413305	-0.649044	-0.587315
RPS5	9.73032	9.98829	9.95766	9.89209	9.2811	9.56101	9.34212	9.39474	9.27916	9.2815	9.35303	9.30456	-0.497347	-0.587528
CTU2	4.07182	4.10703	4.54841	4.24242	3.16824	3.74072	3.4975	3.46882	3.37262	3.63989	3.95116	3.65456	-0.773597	-0.587861
UBXN6	6.22504	6.94336	6.70005	6.62282	6.00825	6.25319	6.15916	6.1402	5.92733	5.88209	6.29533	6.03492	-0.482617	-0.5879
TMEM65	4.94983	5.27078	5.07006	5.09689	4.64473	4.89892	4.32926	4.6243	4.50741	4.50714	4.50986	4.50814	-0.472584	-0.588753
BEND3	3.29314	3.35271	3.36183	3.33589	2.8652	2.88434	2.72765	2.82573	2.84643	2.637	2.75323	2.74555	-0.510166	-0.59034
DTD2	3.06041	3.22594	3.00761	3.09799	2.55255	2.39774	2.43947	2.46325	2.61326	2.47045	2.43826	2.50732	-0.634734	-0.590666
FAM171A1	5.08914	5.18943	5.06155	5.11337	4.64932	4.56141	4.61835	4.60969	4.48765	4.4312	4.64562	4.52149	-0.503681	-0.591883
UGT2A1	0.558386	0.699498	0.667623	0.641836	0.0832806	-0.0476908	0.148137	0.0612424	-0.188816	0.339405	-0.00363174	0.0489859	-0.580593	-0.59285
PIK3R2	6.82339	7.08902	7.27263	7.06168	6.34426	6.619	6.54804	6.50377	6.48822	6.4119	6.4994	6.4665	-0.557914	-0.595177
PCMTD2	6.17257	6.24733	6.04347	6.15446	5.70315	5.57746	5.37435	5.55165	5.61308	5.52599	5.53614	5.55841	-0.602805	-0.596053
DNPH1	4.75594	5.00347	5.01476	4.92473	4.28473	4.59944	4.32484	4.403	4.14916	4.30395	4.52273	4.32528	-0.521723	-0.599443
SOX9	8.19018	8.57214	8.48845	8.41692	7.8512	7.98962	7.83244	7.89109	7.80562	7.80373	7.8411	7.81681	-0.525835	-0.600111
NT5DC2	6.59731	6.46886	6.63309	6.56642	6.06256	6.09905	6.14187	6.10116	5.97307	5.87447	6.04879	5.96544	-0.465262	-0.600977
TBX2	-1.76484	0.399439	0.0684039	-0.432333	0.107036	-1.26303	-1.87175	-1.00925	-0.842779	-0.760555	-1.49887	-1.03407	-0.576917	-0.601736
VPS9D1	4.70122	4.90492	5.03356	4.8799	4.21096	4.44833	4.44481	4.36803	4.12113	4.39572	4.31221	4.27635	-0.511866	-0.603547
KCNE3	6.14138	6.12139	6.15796	6.14024	5.56062	5.80111	5.64738	5.6697	5.62084	5.51239	5.47302	5.53542	-0.470537	-0.604823
ZNF540	2.7185	2.24196	2.3933	2.45125	1.61503	1.93801	2.40816	1.98707	1.86651	1.83917	1.83062	1.84543	-0.464186	-0.605822
TLE4	5.79169	6.05677	5.76707	5.87184	5.28962	5.20813	5.146	5.21458	5.2878	5.30669	5.20058	5.26502	-0.657262	-0.606822
LAGE3	3.64076	4.10472	3.98907	3.91152	3.25949	3.51048	3.39266	3.38755	3.30301	3.26376	3.34604	3.30427	-0.52397	-0.607245
SLC9A4	2.20778	2.23713	2.16217	2.20236	1.55423	1.44718	1.59775	1.53305	1.67283	1.36186	1.74476	1.59315	-0.669309	-0.609213
ZNF503	2.74012	3.41698	3.09471	3.08394	2.47272	2.56605	2.49341	2.51073	2.38637	2.30789	2.72057	2.47161	-0.573208	-0.612325
C1orf53	0.688128	1.59702	0.991165	1.0921	0.348643	0.253802	0.514362	0.372269	0.391073	0.270157	0.776756	0.479329	-0.719834	-0.612775
AXIN2	8.46099	8.59419	8.55209	8.53576	8.06022	8.03491	8.02594	8.04036	7.97591	7.82847	7.96274	7.92237	-0.495398	-0.613385
CCDC85B	2.91889	4.38081	3.53657	3.61209	2.84438	3.19555	2.85104	2.96365	2.81251	2.58795	3.59365	2.99804	-0.648436	-0.614053
C2orf88	2.49212	2.49978	2.38091	2.4576	1.99538	1.87901	2.05894	1.97778	1.98494	1.62257	1.92134	1.84295	-0.479823	-0.614651
LIG4	5.08559	4.92168	4.92529	4.97752	4.54929	4.56491	4.42282	4.51234	4.30378	4.38961	4.39255	4.36198	-0.465181	-0.615539
RPUSD1	5.00756	5.4679	5.54109	5.33885	4.70487	5.05806	4.81561	4.85951	4.54302	4.5346	5.09135	4.72299	-0.479335	-0.615855
RC3H1	4.11684	4.55093	4.55424	4.40734	3.79903	3.74943	3.76012	3.76953	3.80597	3.58701	3.97776	3.79025	-0.637809	-0.617093
RP11-1217F2.22	1.06906	0.623011	0.890436	0.860836	0.10328	0.434554	0.0642167	0.200683	-0.102461	0.65642	0.175505	0.243155	-0.660153	-0.617682
ZNF296	2.00147	2.52487	2.20786	2.24473	1.70137	1.81318	1.77449	1.76301	1.40104	1.63895	1.84044	1.62681	-0.48172	-0.617923
PCDHGB2	1.02947	1.54847	0.979029	1.18566	0.751491	0.468271	0.730136	0.649966	0.593346	0.60614	0.502039	0.567175	-0.535693	-0.618484
PCDHB13	2.67847	2.9945	2.58797	2.75364	2.20321	2.17872	2.31567	2.23253	2.23049	2.15936	2.01539	2.13508	-0.521109	-0.618565
NFE2L3P1	0.0499903	0.044121	0.252857	0.115656	-0.227743	-0.427383	-0.586612	-0.413913	-0.971508	-0.264087	-0.282811	-0.506135	-0.529569	-0.621791
BCL2L15	3.30944	2.73705	3.46733	3.17127	2.49028	2.365	2.31749	2.39093	2.54734	2.27398	2.82588	2.54907	-0.780347	-0.622206
PRMT6	3.06496	3.24057	3.17014	3.15856	2.47723	2.71694	2.48115	2.55844	2.6045	2.49845	2.50288	2.53528	-0.600117	-0.623278
EPN1	6.45534	7.13339	6.95969	6.84948	6.20756	6.56917	6.35836	6.37837	6.13454	6.06623	6.47546	6.22541	-0.471109	-0.624067
MREG	4.32238	4.07234	4.17356	4.18943	3.38377	3.6242	3.25698	3.42165	3.47145	3.72578	3.49805	3.56509	-0.767781	-0.624337
CALY	0.0971661	0.210473	0.460908	0.256182	0.0146903	-0.355268	-0.334799	-0.225126	-0.717346	-0.532458	0.143488	-0.368772	-0.481308	-0.624954
HSD3B7	3.79112	3.68508	4.06242	3.84621	3.27193	3.40222	3.34907	3.34107	3.13398	3.19254	3.33578	3.22077	-0.505135	-0.62544
USP9Y	1.70103	1.36604	0.900139	1.3224	0.586789	0.86148	0.503628	0.650632	0.710448	1.03988	0.337317	0.695881	-0.671772	-0.626523
ACADSB	5.78521	5.67151	5.50175	5.65282	5.13135	5.27717	4.96936	5.12596	5.07882	5.21206	4.78673	5.02587	-0.526862	-0.626954
MTATP6P1	9.40057	9.69575	9.58114	9.55915	8.86202	8.8533	9.0788	8.93138	8.76293	9.10221	8.9158	8.92698	-0.627778	-0.632175
C9orf172	3.76888	4.53437	4.373	4.22542	3.54762	3.81976	3.75149	3.70629	3.36303	3.55467	3.85756	3.59175	-0.51913	-0.633666
MAP3K5	4.2238	4.06245	4.33274	4.20633	3.41308	3.68925	3.6138	3.57204	3.71071	3.53012	3.47408	3.57164	-0.634286	-0.63469
HINT1	7.18205	7.3657	7.22833	7.2587	6.44657	6.82412	6.50036	6.59035	6.57733	6.59419	6.69653	6.62269	-0.668343	-0.636009
GRK4	2.91588	2.94247	2.69735	2.8519	2.28792	2.45561	2.30138	2.3483	2.06623	2.31937	2.25471	2.21344	-0.503595	-0.638462
TMEM236	0.821007	0.167096	0.0997309	0.362611	-0.155534	-0.331382	-0.0161686	-0.167695	-0.0769109	-0.165089	-0.585725	-0.275908	-0.530306	-0.638519
NOX1	1.26586	1.44946	1.06098	1.25876	0.302401	-0.00576978	0.148877	0.148503	0.504212	0.610793	0.740922	0.618642	-1.11026	-0.640121
TRAPPC6A	4.25227	4.72658	4.61286	4.53057	3.86867	4.15232	4.03426	4.01842	3.75494	3.86748	4.04672	3.88972	-0.512151	-0.640854
SAMD5	3.16628	3.28223	3.39152	3.28001	2.62429	2.64124	2.61497	2.62683	2.72331	2.5144	2.67591	2.63787	-0.653176	-0.642136
RAB11FIP1P1	3.36562	3.00075	3.20853	3.19164	2.7619	2.72792	2.62201	2.70394	2.3905	2.80257	2.45308	2.54872	-0.487696	-0.642917
ASCL5	2.07067	2.34727	2.39336	2.27043	1.47273	1.94567	1.87721	1.7652	1.54418	1.37041	1.96601	1.62687	-0.505231	-0.643568
CHST13	1.05164	2.12947	1.94473	1.70861	1.02045	1.40997	1.18416	1.20486	1.06988	0.803175	1.31895	1.064	-0.503759	-0.644611
THBS2	0.588746	0.839638	0.264846	0.56441	-0.334231	0.0838098	-0.166344	-0.138922	-0.365092	0.409685	-0.287312	-0.0809063	-0.703332	-0.645317
FBXO30	4.75237	4.71077	4.72826	4.73047	4.28808	4.37157	4.12288	4.26084	4.15299	4.10024	3.99963	4.08429	-0.469624	-0.64618
CA12	6.94042	6.8494	6.92076	6.90353	5.97709	6.11576	6.15272	6.08186	6.42375	6.22374	6.12378	6.25709	-0.821674	-0.646443
GPLD1	1.51967	1.63021	1.26306	1.47098	1.0269	0.906808	0.879481	0.937728	0.564655	0.941901	0.963692	0.823416	-0.533251	-0.647563
BBS1	4.28358	4.63069	4.17029	4.36152	3.99619	3.69772	3.79084	3.82825	3.85124	3.5976	3.69032	3.71305	-0.533269	-0.648465
JAM3	1.22787	0.988809	0.897735	1.03814	0.498372	0.607208	0.296401	0.467327	0.140855	0.496326	0.529642	0.388941	-0.57081	-0.649196
MAN2A1	5.99931	5.90184	5.86298	5.92138	5.53762	5.70747	5.06088	5.43532	5.25314	5.22135	5.34112	5.27187	-0.486054	-0.649507
TNFAIP8L3	2.31555	2.09494	2.07391	2.16147	1.656	1.77482	1.52409	1.65164	1.46648	1.48004	1.58863	1.51172	-0.509833	-0.649752
RP11-468E2.2	2.75321	1.31498	1.08141	1.71654	0.457102	0.50396	-0.0384409	0.30754	0.0843112	0.820901	2.28807	1.06443	-1.409	-0.652107
ZNF785	4.21138	4.15426	4.31084	4.22549	3.60589	3.77386	3.72841	3.70272	3.54096	3.50651	3.66482	3.57076	-0.522775	-0.654728
CYFIP2	6.059	6.10294	6.02012	6.06069	5.7247	5.50658	5.46446	5.56525	5.40282	5.57425	5.23986	5.40564	-0.49544	-0.655045
RP11-568K15.1	1.78	1.77699	1.60189	1.71963	1.15692	1.35107	1.03571	1.18123	0.954239	1.08152	1.1565	1.06409	-0.53839	-0.655536
HECW1	2.78963	2.66017	2.61638	2.68872	2.07105	2.25626	2.1609	2.16274	2.17172	1.79719	2.12837	2.03243	-0.525987	-0.656298
TRIM74	0.470952	0.985977	0.934957	0.797295	0.301112	0.383976	0.268216	0.317768	0.205221	0.296005	-0.0801303	0.140365	-0.479527	-0.65693
CPPED1	5.12524	5.13116	4.91409	5.05683	4.57723	4.68803	4.49803	4.58776	4.40292	4.38749	4.40578	4.39873	-0.469067	-0.658096
SNRPE	5.92624	5.98388	5.83302	5.91438	5.43925	5.63616	5.21717	5.43086	5.27359	5.24326	5.25201	5.25628	-0.483526	-0.658097
EME2	6.28846	6.51625	6.74817	6.51763	5.91042	6.12439	5.99844	6.01108	5.65292	5.78299	6.13947	5.85846	-0.506542	-0.659166
RP11-286N22.8	1.8017	2.24247	1.86565	1.96994	1.63496	1.45381	1.06626	1.38501	1.5846	1.39827	0.948824	1.31057	-0.584931	-0.659374
RPL13P12	0.823552	2.0582	0.020461	0.967405	0.465653	0.0890874	-0.461558	0.0310608	0.122709	-0.119193	0.918733	0.307416	-0.936344	-0.659989
MROH7	2.39914	2.50495	2.70096	2.53502	2.04888	2.08816	1.97306	2.0367	1.68081	1.95742	1.98343	1.87389	-0.498317	-0.661133
RP6-74O6.2	1.14091	0.46152	1.2883	0.963578	0.595046	0.257969	-0.109525	0.24783	-0.201244	0.842078	0.266482	0.302439	-0.715748	-0.661139
LRFN1	3.13299	3.78014	3.61397	3.50903	2.91909	2.94131	2.94339	2.9346	2.91657	2.65068	2.97111	2.84612	-0.574437	-0.662913
GNG2	0.426363	0.36956	0.343889	0.379937	-0.515796	-1.59379	-1.70317	-1.27092	-0.523432	-0.48002	0.146316	-0.285712	-1.65086	-0.665649
CTB-50L17.14	0.937564	0.938653	1.34855	1.07492	0.445454	0.237946	0.480895	0.388099	-0.000319922	0.764823	0.457033	0.407179	-0.686823	-0.667743
ALDH4A1	5.97041	5.9011	6.07352	5.98167	5.41044	5.59164	5.48764	5.49657	5.39648	5.22843	5.31493	5.31328	-0.485101	-0.668395
SLC23A3	2.53178	2.09055	2.65871	2.42701	1.73593	1.91536	1.96435	1.87188	1.55273	2.05846	1.65946	1.75688	-0.555133	-0.67013
PRR7	2.48881	3.92192	3.2505	3.22041	2.19943	2.54466	2.08506	2.27638	2.22019	2.24952	3.18053	2.55008	-0.944027	-0.67033
DYNC2H1	2.73716	2.33077	2.45768	2.50854	1.44464	2.03899	2.39914	1.96092	1.59972	2.03689	1.87559	1.8374	-0.547618	-0.671139
RP11-561B11.2	1.36787	1.40435	1.17772	1.31665	0.829642	0.927254	0.752401	0.836433	0.454435	1.23728	0.241647	0.644453	-0.480215	-0.672195
CLRN3	1.27825	1.15968	0.8586	1.09884	0.171549	0.293881	0.346892	0.270774	0.465299	0.390619	0.423217	0.426378	-0.828069	-0.672465
TRPV6	1.67915	1.65644	1.64199	1.6592	0.887013	0.688589	1.26391	0.946503	0.772698	1.18463	1.00268	0.98667	-0.712693	-0.672526
CNIH3	0.854526	0.392276	0.722729	0.65651	0.169736	-0.0755316	-0.0731632	0.00701376	0.11753	-0.0522203	-0.11526	-0.0166501	-0.649496	-0.67316
FGF17	1.58832	1.44368	1.81101	1.61434	0.815385	0.978301	1.05533	0.949671	0.646125	1.11086	1.06156	0.939517	-0.664664	-0.674818
RBM14-RBM4	1.14371	1.35441	1.25025	1.24945	0.151228	1.21394	-0.0263405	0.446275	0.687573	0.63277	0.399375	0.573239	-0.80318	-0.676216
GCC2	8.1204	7.77082	7.74341	7.87821	7.41908	7.09765	7.14339	7.22004	7.22853	7.23725	7.13786	7.20121	-0.658168	-0.676998
METRN	4.59107	5.57487	5.42164	5.19586	4.35252	4.8648	4.6031	4.60681	4.52569	4.27302	4.75735	4.51869	-0.589054	-0.677176
CSPG4P11	0.676496	1.04171	1.46059	1.0596	0.380172	0.705539	0.59164	0.559117	0.37487	0.308726	0.46053	0.381375	-0.500483	-0.678224
TMEM249	0.402043	0.696029	1.07526	0.724443	0.308722	-0.112244	-0.011146	0.0617774	0.018534	-0.0892344	0.208192	0.0458306	-0.662666	-0.678612
TNFRSF10D	5.90189	5.92399	5.9206	5.9155	5.34468	5.42203	5.33578	5.3675	5.1829	5.30207	5.22279	5.23592	-0.547999	-0.679574
STX1B	2.02806	1.76551	1.8292	1.87426	1.30816	1.25356	1.50199	1.35457	0.843026	1.15885	1.58146	1.19445	-0.519687	-0.679812
RP11-611O2.3	1.10846	0.973194	0.563389	0.881682	0.669473	0.571269	0.00888783	0.416543	0.609178	-0.244951	0.234451	0.199559	-0.465138	-0.682122
EHF	4.78863	4.69319	4.61327	4.69836	4.33468	3.97905	4.20845	4.17406	4.17197	3.95738	3.91632	4.01522	-0.524305	-0.683139
FBXO9	6.47084	6.57673	6.51515	6.5209	5.90343	6.09806	5.94602	5.9825	5.86346	5.79052	5.85918	5.83772	-0.5384	-0.683182
PTPRS	6.04775	6.36602	6.37101	6.26159	5.59334	5.93648	5.63928	5.72303	5.54889	5.68568	5.49404	5.5762	-0.538561	-0.68539
CAPN5	4.87816	4.87062	4.96691	4.90523	4.4121	4.491	4.35609	4.41973	4.06211	4.29885	4.29824	4.21973	-0.4855	-0.685498
IGF2	6.81781	7.21791	7.11923	7.05165	6.53188	6.51655	6.57013	6.53952	6.37937	6.37033	6.34605	6.36525	-0.512129	-0.686403
MEX3D	4.78389	5.5719	5.03078	5.12886	4.75202	4.71706	4.50474	4.65794	4.44488	4.26578	4.61638	4.44235	-0.470921	-0.686511
MRPL41	4.69041	5.4888	5.1694	5.1162	4.29064	4.81034	4.46464	4.52187	4.26845	4.18683	4.83273	4.42934	-0.594331	-0.686868
LDLRAD2	0.401391	0.302487	0.395508	0.366462	-0.96365	-0.0185241	-0.00910929	-0.330428	-0.172646	0.113423	-0.906426	-0.321883	-0.69689	-0.688345
SCRIB	6.46034	7.16923	7.01669	6.88209	6.13472	6.50089	6.29743	6.31101	5.89815	6.36545	6.31241	6.192	-0.571073	-0.690086
FOXD4	0.456726	0.629819	0.714452	0.600333	-0.726989	0.0893623	-0.0856816	-0.241103	0.08184	-0.587539	0.233827	-0.090624	-0.841436	-0.690957
L3HYPDH	3.23921	3.19571	3.22068	3.21853	2.34269	2.66253	2.50494	2.50339	2.26543	2.69533	2.61979	2.52685	-0.715146	-0.691683
ZNF549	0.521329	0.914082	0.512913	0.649441	-0.12506	0.200091	0.199399	0.0914766	-0.223229	0.0318476	0.0637405	-0.0425471	-0.557965	-0.691989
RP11-50E11.2	0.585963	0.699662	0.494361	0.593328	0.193606	-0.190646	-0.108629	-0.0352226	0.0756883	-0.449467	0.076252	-0.0991755	-0.628551	-0.692504
ZNRF2	4.0841	4.44752	4.0377	4.18977	3.6806	3.92605	3.43539	3.68068	3.5381	3.37331	3.5663	3.49257	-0.509094	-0.697203
CLEC11A	1.89357	2.5668	2.61759	2.35932	1.46107	2.10749	1.75168	1.77341	1.48884	1.42459	2.0688	1.66074	-0.585905	-0.698575
POU5F1B	1.98953	1.82741	1.67395	1.8303	1.1108	1.20803	1.22255	1.18046	1.15976	1.04502	1.18528	1.13002	-0.649833	-0.700278
CATSPER2P1	2.00843	2.73938	2.04974	2.26585	2.09991	1.71428	1.55526	1.78982	1.26118	1.40525	2.02263	1.56302	-0.476036	-0.702833
UBL3	6.28069	6.4838	6.29279	6.35243	5.849	5.98505	5.62546	5.81984	5.72109	5.63026	5.58838	5.64658	-0.532591	-0.705852
NTN5	1.84284	1.97177	1.88499	1.89987	1.41592	1.47606	1.19003	1.36067	0.933203	1.28092	1.36055	1.19156	-0.539198	-0.70831
RGS11	1.08657	2.12085	1.9197	1.70904	1.05548	0.983754	1.3723	1.13718	0.703577	1.40851	0.8843	0.998797	-0.571861	-0.710244
CH507-9B2.1	2.92114	3.04127	2.97774	2.98005	2.3734	2.60208	2.25874	2.4114	2.32702	2.11436	2.36477	2.26872	-0.568646	-0.711334
RP11-632K20.7	2.83347	2.62091	2.82638	2.76025	2.36832	2.28466	2.10545	2.25281	1.80492	2.24496	2.09391	2.04793	-0.507442	-0.712321
CTB-60B18.22	-0.407227	0.991644	1.01502	0.533147	-0.520906	0.313422	-0.298304	-0.168596	-0.869998	-0.145865	0.473471	-0.180797	-0.701743	-0.713944
AMACR	4.38109	4.24547	4.35016	4.32557	3.75864	3.80226	3.6357	3.7322	3.6748	3.67329	3.48367	3.61059	-0.593374	-0.714986
FAM98B	6.31965	6.33389	6.04502	6.23285	5.7245	5.86911	5.44911	5.6809	5.62353	5.47001	5.45831	5.51728	-0.551946	-0.715566
FRK	5.63697	5.45919	5.50851	5.53489	5.11685	5.01434	4.90308	5.01142	4.83508	4.85003	4.76301	4.81604	-0.523462	-0.718847
PRKAR2B	3.81133	3.96289	3.61695	3.79706	3.39249	3.25716	3.1813	3.27698	3.09996	3.18067	2.95198	3.07754	-0.520073	-0.71952
FRA10AC1	4.9587	5.67066	4.59647	5.07528	4.40364	4.58067	4.22999	4.40477	4.35498	4.30871	4.40074	4.35481	-0.670509	-0.720461
TGFBR1	5.8031	5.73389	5.64856	5.72852	5.17519	5.34591	5.13195	5.21768	4.97626	5.21724	4.83004	5.00785	-0.510833	-0.72067
EIF4B	9.90222	10.2149	10.1174	10.0782	9.48029	9.50422	9.33077	9.43843	9.56853	9.23968	9.26333	9.35718	-0.639754	-0.720999
PM20D2	6.19803	6.23825	6.03199	6.15609	5.73649	5.70571	5.4868	5.643	5.46783	5.49016	5.33958	5.43252	-0.513092	-0.723571
SLC2A9	1.91191	1.74915	1.72089	1.79398	1.03941	0.911011	1.13759	1.02934	0.791088	1.23448	1.18438	1.06998	-0.764647	-0.724001
GPRASP2	2.49851	1.9844	2.56743	2.35012	1.83987	1.56153	1.38098	1.59413	1.32263	1.99629	1.55517	1.6247	-0.755991	-0.725419
STAG3L3	4.49135	4.49063	4.85835	4.61344	4.09086	4.18533	4.17074	4.14898	3.82963	3.9616	3.87081	3.88735	-0.464465	-0.726096
URGCP-MRPS24	2.58369	4.39453	3.73403	3.57075	2.58466	2.98587	2.56877	2.7131	2.55483	1.92154	4.05502	2.8438	-0.85765	-0.726954
AQP6	0.986224	0.0517071	0.587999	0.541977	-0.045297	0.251879	-0.196635	0.00331572	-0.107676	-0.294508	-0.161497	-0.187894	-0.538661	-0.729871
RIMBP3	2.05148	2.20723	2.52742	2.26205	1.77423	1.75193	1.75968	1.76195	1.1022	1.94819	1.54306	1.53115	-0.500098	-0.730894
DPY19L2P3	1.30018	1.44407	1.38198	1.37541	1.24006	0.882468	0.605967	0.909498	0.497792	0.67394	0.757887	0.643207	-0.46591	-0.732201
KCNIP3	2.16965	1.87893	2.24668	2.09842	1.53575	1.5114	1.42907	1.49207	1.19827	1.34206	1.55828	1.36621	-0.606351	-0.732217
ABAT	5.55187	5.57852	5.58336	5.57125	5.05741	5.01474	4.90786	4.99334	4.92873	4.84607	4.74162	4.8388	-0.577913	-0.732447
HTRA1	3.12118	3.2348	2.99527	3.11708	2.66357	2.55163	2.64642	2.62054	2.24731	2.4796	2.42146	2.38279	-0.496543	-0.734291
PITX1	4.25575	5.15926	4.81523	4.74341	3.94573	4.33918	4.17893	4.15462	3.99418	3.6921	4.3385	4.00826	-0.588797	-0.735152
SLC13A4	1.75867	1.13779	1.17199	1.35615	0.793933	0.686955	0.967513	0.816134	0.237991	0.777474	0.8468	0.620755	-0.540017	-0.735397
RTN4R	4.38978	5.1728	5.14266	4.90175	4.29054	4.65143	4.31806	4.42001	3.90819	3.9119	4.67894	4.16634	-0.481732	-0.735401
STRC	3.30998	3.39769	3.30633	3.338	2.57885	2.65263	2.59701	2.60949	2.53538	2.80003	2.46558	2.60033	-0.728506	-0.73767
NUDT3	6.32957	6.23195	6.15684	6.23946	5.86621	5.70131	5.58645	5.71799	5.48047	5.60588	5.41386	5.50007	-0.521468	-0.739388
RP11-345J4.5	3.96915	3.77024	3.64085	3.79342	3.33363	3.56345	3.02974	3.30894	3.1647	3.09698	2.89907	3.05358	-0.484473	-0.739831
GJB1	2.12238	2.32342	2.25444	2.23341	1.16082	1.61972	1.54649	1.44234	1.70187	1.23952	1.53891	1.49343	-0.791069	-0.739977
OGFRL1	4.48258	4.43531	4.42335	4.44708	4.07043	3.99467	3.81528	3.96013	3.85041	3.59711	3.67169	3.7064	-0.486955	-0.740679
RPL6	10.8631	10.8062	10.7951	10.8215	9.92962	10.305	9.95447	10.063	10.0993	10.0577	10.0838	10.0802	-0.758445	-0.741217
COL18A1	3.53028	3.79421	3.7064	3.67696	2.71325	3.11718	3.12832	2.98625	2.48464	3.20602	3.1124	2.93435	-0.690708	-0.742609
GCSHP5	3.82588	3.53664	3.68106	3.68119	3.07971	3.37766	3.0654	3.17426	2.99523	2.83617	2.98355	2.93832	-0.506936	-0.742877
ADAT2	4.92571	4.83782	4.9164	4.89331	4.08242	4.43055	4.18643	4.23313	4.00625	4.37327	4.07034	4.14995	-0.66018	-0.743358
CTC-260F20.3	2.62797	2.7235	3.11484	2.8221	2.26471	2.4477	2.09527	2.26923	1.97745	1.94826	2.31035	2.07869	-0.552876	-0.743416
PKD1	6.89173	7.55153	7.59046	7.34457	6.55591	7.05421	6.99718	6.8691	6.37893	6.59135	6.82972	6.6	-0.475472	-0.744573
ENDOG	1.36476	2.54715	1.96871	1.96021	1.29899	1.22225	1.24038	1.25387	1.19777	1.09697	1.35119	1.21531	-0.706333	-0.744895
LIN7C	4.9488	5.08605	4.78686	4.94057	4.4838	4.62764	4.21421	4.44188	4.27366	4.17444	4.13769	4.19526	-0.498688	-0.745307
STEAP2	3.18117	2.92288	2.83004	2.97803	2.59442	2.38861	2.45102	2.47802	2.27303	2.15751	2.26553	2.23202	-0.500014	-0.746009
NBPF25P	2.92239	2.69385	2.97318	2.86314	2.42181	2.55723	2.18442	2.38782	1.97982	2.23858	2.12408	2.11416	-0.475324	-0.748986
EEF1A1P13	2.44537	1.91141	2.37379	2.24352	1.52482	1.98121	1.67009	1.72537	1.54142	1.56748	1.37252	1.49381	-0.518149	-0.749713
SLC5A2	0.650228	1.35268	1.15774	1.05355	0.45192	0.65559	0.381584	0.496365	0.490231	0.195015	0.221281	0.302175	-0.557182	-0.751371
SPATC1	0.110052	0.0737242	0.459753	0.21451	-0.662616	-0.624222	-0.303576	-0.530138	-0.684558	-0.418571	-0.507714	-0.536948	-0.744647	-0.751457
BRAT1	6.334	6.69443	6.7156	6.58134	5.89171	6.26094	6.01651	6.05639	5.75375	5.71291	6.02175	5.82947	-0.524956	-0.751877
FAM171B	4.78698	4.74775	4.63108	4.72194	4.34344	4.28695	4.04577	4.22539	4.11693	3.92371	3.86692	3.96919	-0.496551	-0.752746
CHIC1	4.05536	4.19764	3.85015	4.03439	3.55166	3.57925	3.42466	3.51852	3.31145	3.33805	3.19191	3.28047	-0.515863	-0.753913
AP5M1	5.35591	5.4786	5.34991	5.39481	4.82287	4.97276	4.81792	4.87118	4.52702	4.7022	4.6894	4.63954	-0.523629	-0.755271
FAM3B	3.78223	3.77688	3.69327	3.75079	3.01517	3.02318	3.17124	3.06986	2.93677	2.98606	3.05984	2.99423	-0.68093	-0.756568
ZNF20	1.51726	1.49401	1.66195	1.55774	1.21444	1.16887	0.773452	1.05225	1.3274	-0.0539108	1.12837	0.80062	-0.505482	-0.757116
ALKBH7	4.37361	4.72873	4.69607	4.59947	3.69893	4.20588	4.02707	3.97729	3.68279	3.73758	4.10306	3.84114	-0.62218	-0.758329
CCDC122	3.68458	3.54066	2.96022	3.39515	2.83665	3.19933	2.73413	2.92337	2.86523	2.77678	2.26771	2.63657	-0.471787	-0.758581
FGFR3	5.88395	6.51181	6.5437	6.31315	5.6117	5.87403	5.76278	5.7495	5.47306	5.44987	5.73521	5.55271	-0.56365	-0.760442
RP11-552F3.12	1.37954	1.74881	2.80669	1.97835	0.667997	1.84144	1.75236	1.4206	0.995786	1.62436	1.03195	1.21737	-0.557747	-0.76098
LINC00672	1.22362	1.23988	1.46564	1.30971	0.811919	0.844959	0.841736	0.832871	0.490038	0.592381	0.563496	0.548638	-0.476841	-0.761074
SOWAHA	0.979775	1.22233	1.10462	1.10224	0.278609	0.64611	0.438496	0.454405	0.585328	0.0974149	0.33798	0.340241	-0.647836	-0.762001
MACROD1	4.9203	5.46807	5.55274	5.3137	4.56235	4.89511	4.7218	4.72642	4.47184	4.49021	4.69144	4.55116	-0.587286	-0.762541
LHX4	2.734	2.40292	2.48235	2.53976	1.97004	2.19564	2.05774	2.07447	1.50734	1.98845	1.83582	1.7772	-0.465281	-0.76255
STK39	4.3915	4.50966	4.33714	4.41277	3.95156	3.91026	3.90381	3.92188	3.65529	3.73033	3.55668	3.64743	-0.490886	-0.765333
INTS2	5.00168	5.57985	5.3852	5.32225	4.84635	4.90004	4.67774	4.80804	4.71711	4.50848	4.44273	4.55611	-0.514207	-0.76614
EVA1B	1.78308	2.42477	2.16743	2.12509	1.39391	1.64227	1.42331	1.4865	0.980194	1.2151	1.87604	1.35711	-0.638595	-0.767983
COMMD8	3.87214	4.04746	3.85675	3.92545	3.33336	3.53084	3.10279	3.32233	3.29028	3.02246	3.15852	3.15709	-0.60312	-0.768365
GTF2IRD2B	4.58209	3.95626	4.19405	4.24413	3.5831	3.86878	3.76887	3.74025	3.20294	3.45025	3.77411	3.47576	-0.503885	-0.76837
HDAC4	4.75905	5.4219	5.18699	5.12265	4.55228	4.46721	4.76899	4.59616	4.59941	4.13158	4.33134	4.35411	-0.526489	-0.768539
AC007325.4	1.58634	2.10388	2.08523	1.92515	1.00752	1.32721	1.23616	1.1903	0.776224	0.996702	1.69549	1.15614	-0.734849	-0.76901
DNAH17	1.21519	0.366355	0.601037	0.727529	0.315519	0.377415	0.086917	0.25995	-1.05788	0.226568	0.698187	-0.044374	-0.467578	-0.771903
TAF9B	4.60889	4.65301	4.53605	4.59932	4.00868	4.14286	3.81974	3.99043	3.84577	3.83633	3.79764	3.82658	-0.608891	-0.77274
ALDH9A1	7.10533	7.12045	7.0413	7.08903	6.56999	6.591	6.45112	6.53737	6.34803	6.29347	6.30412	6.31521	-0.551657	-0.773821
GRAMD1B	4.44062	4.19569	4.33508	4.3238	3.72557	3.82024	3.62072	3.72218	3.67974	3.63344	3.33622	3.5498	-0.601618	-0.773995
CTD-2021K4.1	2.82672	3.2454	3.08387	3.05199	2.00781	2.74379	1.99189	2.24783	2.20614	2.43133	2.19609	2.27786	-0.804164	-0.774138
SLC12A2	8.72814	8.37116	8.3909	8.49674	8.00693	7.90782	7.84014	7.9183	7.86105	7.61769	7.685	7.72124	-0.578439	-0.775492
FAM172A	4.90429	4.79512	4.59022	4.76321	4.20891	4.14278	4.23795	4.19655	4.00581	3.98473	3.97082	3.98712	-0.566661	-0.776092
SP5	2.55469	3.00788	2.66553	2.7427	2.13937	2.2942	2.01684	2.15014	1.99485	1.60733	2.28678	1.96299	-0.592561	-0.779714
CH507-9B2.9	3.27319	3.51514	3.22125	3.33652	2.4483	3.03873	2.43903	2.64202	2.32744	2.71448	2.62713	2.55635	-0.694506	-0.780178
TNFSF12-TNFSF13	0.863062	2.47536	-0.164667	1.05792	-1.6195	1.36818	-0.161915	-0.137744	-1.6505	1.61576	0.867598	0.277622	-1.19566	-0.780297
NPIPB6	1.8441	1.9352	2.05408	1.94446	1.51317	1.46416	1.39813	1.45849	1.10399	0.651062	1.73692	1.16399	-0.485975	-0.780471
ZNF132	1.21335	0.852676	0.937317	1.00111	0.272809	0.363638	0.350595	0.329014	0.299288	0.524888	-0.172249	0.217309	-0.672099	-0.783804
CMTM4	7.63134	7.71474	7.68318	7.67642	7.02879	7.15187	7.01057	7.06374	6.97475	6.86009	6.84194	6.89226	-0.612674	-0.784161
KIAA1614	0.739026	0.851434	0.922068	0.837509	-0.18971	-0.072854	0.28718	0.00820544	-1.25837	0.677525	0.739118	0.0527573	-0.829304	-0.784752
TMEM52B	0.420623	0.491057	0.433452	0.448378	0.334596	-0.417459	-0.409281	-0.164048	0.00208953	-1.06139	0.0460698	-0.337744	-0.612425	-0.786122
PRKXP1	1.0346	1.0458	1.1682	1.08286	0.651322	0.100587	0.673354	0.475088	0.14456	0.32444	0.417842	0.295614	-0.607777	-0.78725
AL354822.1	1.16188	1.35357	1.19936	1.23827	0.784736	0.482455	0.466681	0.577957	0.2754	0.38286	0.69476	0.451006	-0.660313	-0.787264
KNDC1	3.89545	4.47227	4.47639	4.28137	3.48713	4.01386	3.89682	3.79927	3.30428	3.55697	3.62025	3.49383	-0.482101	-0.787539
NAALADL2	1.52638	2.09775	2.06127	1.89514	0.775328	1.73	1.03531	1.18021	1.57052	0.154826	1.59697	1.10744	-0.714924	-0.787696
DTWD2	3.20884	3.52096	3.07021	3.26667	2.81359	3.08944	2.40512	2.76938	2.50335	2.50682	2.41984	2.47667	-0.497286	-0.790002
ADGRB1	1.56261	2.11188	2.37447	2.01632	1.45049	1.63795	1.42523	1.50456	0.892765	1.23812	1.54338	1.22475	-0.51176	-0.791565
NAGPA	3.75651	4.2433	4.10516	4.03499	3.27637	3.58732	3.48541	3.4497	3.13524	3.13593	3.4496	3.24026	-0.585292	-0.794738
IER3IP1	5.34396	5.38166	5.20294	5.30952	4.67346	5.20848	4.55845	4.81346	4.58005	4.46147	4.49868	4.5134	-0.496056	-0.796117
SESN3	4.58894	4.65984	4.59459	4.61445	4.20491	4.27305	3.87394	4.1173	3.852	3.80125	3.79937	3.81754	-0.497154	-0.796914
TNNT2	3.00491	2.92331	3.06848	2.9989	2.07025	2.24239	2.46198	2.25821	1.96169	2.48807	2.15601	2.20192	-0.740692	-0.796975
PLPP1	5.41055	5.28376	5.07686	5.25705	4.52712	4.81449	4.26794	4.53652	4.41142	4.39717	4.56985	4.45948	-0.720536	-0.797572
RP11-434B12.1	2.53591	2.20262	2.36211	2.36688	1.92424	1.91808	1.85755	1.89996	1.39686	1.70452	1.60622	1.5692	-0.466923	-0.797675
DTWD1	5.36226	5.34794	5.38331	5.3645	4.8836	5.00971	4.77198	4.88843	4.56109	4.57258	4.56521	4.56629	-0.476074	-0.798207
AHRR	4.59603	4.77934	4.79282	4.72273	3.76755	4.01575	4.13035	3.97122	3.88948	3.94478	3.93699	3.92375	-0.751511	-0.798979
FBP1	3.2058	3.1496	3.32591	3.22711	2.42794	2.49351	2.31599	2.41248	2.44648	2.44473	2.39136	2.42752	-0.814626	-0.799583
KBTBD3	2.89368	2.55945	2.93542	2.79619	2.15693	2.20112	1.46698	1.94168	2.30843	1.96107	1.71651	1.99534	-0.854509	-0.80085
HS3ST1	1.82817	3.52096	2.96681	2.77198	1.81437	3.04028	1.66537	2.17334	2.00204	1.62137	2.28097	1.96813	-0.598641	-0.803852
IQGAP2	5.02429	5.09172	4.95911	5.02504	4.66419	4.31277	4.4081	4.46169	4.39681	4.1283	4.13725	4.22079	-0.563355	-0.804255
CERK	5.95964	6.10382	5.93165	5.99837	5.46488	5.39751	5.36504	5.40914	5.33415	5.12416	5.12313	5.19381	-0.589225	-0.804559
ZC3H12B	0.216425	0.0875667	0.303122	0.202371	-0.762701	-0.261211	-0.191788	-0.405233	-0.714126	-0.366939	-0.727834	-0.602967	-0.607605	-0.805338
MPND	4.35496	4.08558	4.27887	4.2398	3.48708	4.06742	3.51553	3.69001	3.45385	3.32291	3.5238	3.43352	-0.549791	-0.806283
TSPO	5.69808	6.30769	6.33429	6.11335	5.18764	5.74129	5.39022	5.43972	5.12966	5.11797	5.66894	5.30552	-0.673634	-0.807828
MBLAC2	2.9929	3.19794	3.05772	3.08285	2.52033	2.57984	2.38909	2.49642	2.25085	2.23186	2.33726	2.27332	-0.586437	-0.80953
MXD4	6.24514	6.50298	6.58342	6.44385	5.76613	5.8285	5.7991	5.79791	5.52489	5.56125	5.81361	5.63325	-0.645942	-0.8106
C11orf71	3.24804	3.39087	3.25922	3.29938	2.61657	2.99334	2.76447	2.79146	2.5252	2.4365	2.50441	2.4887	-0.507918	-0.810676
RP11-274B21.3	1.69174	2.37992	2.60362	2.22509	1.53615	2.0368	1.69916	1.75737	0.932001	1.52015	1.78379	1.41198	-0.467722	-0.813111
PADI2	4.60204	4.63201	4.56686	4.6003	4.11676	4.11558	4.06826	4.1002	3.75194	3.87511	3.73331	3.78679	-0.500103	-0.813516
SRPK3	2.08363	3.37411	3.18972	2.88249	2.44417	2.55797	1.8049	2.26902	2.0681	1.87107	2.2605	2.06656	-0.613475	-0.815934
EEF1GP1	1.86196	2.57606	2.18654	2.20819	1.17287	1.41704	1.02448	1.20479	1.59843	1.37266	1.20343	1.39151	-1.00339	-0.816682
C2orf72	4.93772	4.69102	4.75484	4.79453	4.19059	4.22073	4.36971	4.26034	4.15671	3.92629	3.84699	3.97666	-0.534184	-0.817865
SNCAIP	1.91412	1.97349	1.79622	1.89461	1.51581	1.32464	1.1946	1.34502	0.880224	0.87661	1.47313	1.07666	-0.549595	-0.817954
CROCCP3	2.72082	3.02136	3.18534	2.97584	1.88467	2.56998	2.93191	2.46219	2.19576	2.09091	2.18491	2.1572	-0.513656	-0.818646
ABHD13	4.76846	4.82619	4.69634	4.76367	4.22656	4.50201	3.97992	4.23616	4.01685	3.90973	3.90834	3.94497	-0.527503	-0.818693
BAIAP3	4.9458	5.00824	5.21668	5.05691	4.32242	4.63617	4.56134	4.50664	3.95538	4.46855	4.28607	4.23667	-0.550264	-0.820241
LYRM5	2.82825	2.98021	2.73547	2.84798	2.54913	2.61856	1.97884	2.38218	2.14616	2.07092	1.86596	2.02768	-0.4658	-0.820295
GPR155	4.06933	3.91134	4.21116	4.06394	3.21092	3.39336	3.98361	3.52929	3.05647	3.35074	3.31817	3.24179	-0.53465	-0.822152
CHRNE	0.736828	1.43551	1.22662	1.13298	0.18153	0.510921	0.483537	0.391996	0.336107	0.128109	0.464393	0.309536	-0.740989	-0.823449
DEPTOR	2.92679	2.93017	2.68716	2.84804	2.16705	2.21864	2.14307	2.17625	2.22544	1.8966	1.94594	2.02266	-0.671783	-0.825377
TRPM5	4.08043	4.47474	4.60056	4.38524	3.43198	3.87348	3.6423	3.64925	3.28185	3.63298	3.7539	3.55625	-0.735986	-0.828994
KIF26A	5.2709	6.12429	5.92812	5.77444	5.09354	5.37412	5.17012	5.21259	4.91984	4.7737	5.14234	4.94529	-0.561845	-0.829145
FAM198B	5.88259	6.05005	5.64388	5.85884	5.11545	5.29235	5.04638	5.15139	5.19024	4.96306	4.93364	5.02898	-0.70745	-0.829861
TF	1.9138	1.80787	1.40964	1.71044	0.964542	1.03977	0.904934	0.969749	0.762894	1.01643	0.855647	0.878322	-0.740692	-0.832119
LEAP2	2.54846	2.44669	2.4544	2.48318	1.91138	2.10216	1.93586	1.98313	1.23879	1.89035	1.82378	1.65097	-0.500051	-0.832209
SMIM1	0.407387	1.69058	1.23821	1.11206	0.380584	0.680012	0.401276	0.487291	0.0846039	0.184553	0.569428	0.279529	-0.62477	-0.832532
HOXB2	0.756534	0.646052	0.698175	0.700254	0.228921	0.0738526	0.325487	0.20942	-0.295282	-0.162415	0.0547906	-0.134302	-0.490833	-0.834556
TSPOAP1	6.94807	6.86496	7.03912	6.95072	6.1107	6.46111	6.38224	6.31802	5.95803	6.16379	6.22416	6.11533	-0.632699	-0.835387
SRD5A1	5.16919	5.41238	5.22181	5.26779	4.56005	4.79035	4.47052	4.60697	4.47641	4.42885	4.39145	4.43224	-0.660823	-0.835554
SNX18	4.48448	4.59972	4.5238	4.536	3.97852	4.00417	3.74547	3.90938	3.77843	3.65728	3.66448	3.70006	-0.626614	-0.835938
ATP10B	3.2376	3.05924	3.02434	3.10706	2.40724	2.44096	2.26199	2.37007	2.20357	2.27426	2.33363	2.27048	-0.736995	-0.836577
CASD1	4.21488	4.43527	4.38551	4.34522	3.66848	4.13795	3.66543	3.82395	3.60905	3.54367	3.36431	3.50568	-0.521264	-0.839542
KBTBD6	5.08325	5.16014	5.1616	5.135	4.68202	4.67542	4.41305	4.59016	4.41671	4.23153	4.23738	4.29521	-0.544833	-0.839788
RASGRF2	1.62024	1.27213	1.06323	1.31853	1.00501	0.427245	0.690829	0.707693	0.323684	0.373573	0.729972	0.475743	-0.610838	-0.842788
KLF2	2.58539	3.51474	3.37595	3.15869	2.18808	2.68515	2.31423	2.39582	2.05603	2.2472	2.64245	2.31523	-0.762873	-0.843466
AL513122.1	3.3678	3.1075	3.26711	3.24747	2.30556	2.99425	2.32235	2.54072	1.35329	3.61476	2.24248	2.40351	-0.706751	-0.843962
FSCN2	0.184131	0.782764	0.600083	0.522326	-0.333554	0.182348	0.0119565	-0.0464165	-0.350873	-0.157258	-0.457013	-0.321714	-0.568743	-0.84404
UPK1A	2.55501	2.82524	2.97506	2.7851	2.12176	2.3217	2.16807	2.20384	2.05382	1.82513	1.93327	1.93741	-0.581262	-0.847695
EXOC3L1	0.801824	1.26607	1.14452	1.0708	0.503406	0.958754	0.340835	0.600998	0.124637	0.153364	0.39103	0.22301	-0.469806	-0.847794
SLC16A8	1.76556	1.82814	1.99038	1.86136	1.01385	1.29978	1.20312	1.17225	1.05485	1.148	0.829234	1.01069	-0.689111	-0.850665
ENPP4	5.75889	5.82182	5.70403	5.76158	5.1928	5.40844	5.03558	5.21228	5.05099	4.8694	4.81016	4.91018	-0.549302	-0.851394
FSD2	2.5125	2.24994	2.50817	2.42354	1.75469	1.95804	1.74744	1.82006	1.38283	1.69344	1.63734	1.5712	-0.603483	-0.852336
LDHD	3.02991	3.44032	3.54693	3.33905	2.68473	2.94583	2.81287	2.81447	2.41557	2.47904	2.56535	2.48665	-0.524578	-0.852399
IDH1	8.9279	8.75821	8.70115	8.79575	8.24295	8.24425	8.10497	8.19739	7.99858	7.948	7.88064	7.94241	-0.598362	-0.853344
SRGAP2B	4.08821	3.7792	2.15965	3.34235	2.36842	3.3932	2.36921	2.71028	1.65615	3.6873	2.11249	2.48531	-0.632077	-0.857041
MCMDC2	1.74854	2.01611	1.98245	1.9157	0.982819	1.6491	1.38206	1.33799	1.24319	0.950458	0.98227	1.05864	-0.577707	-0.857062
APBA1	2.06956	1.48765	1.53403	1.69708	0.692875	1.47875	0.708367	0.959996	1.41956	0.799242	0.298008	0.838937	-0.737082	-0.85814
SLC44A3	4.28489	4.15295	3.94572	4.12785	3.31128	3.15702	3.20276	3.22369	3.33219	3.44242	3.02985	3.26815	-0.904166	-0.859703
CCDC154	1.78749	1.9154	1.80521	1.83603	1.25637	1.5688	1.24424	1.35647	0.213572	1.72533	0.985475	0.974793	-0.479559	-0.861239
NUTM2A	-0.350284	0.747003	0.499522	0.298747	-0.714508	0.142319	-1.25669	-0.609626	-0.378851	-0.283361	-1.02843	-0.563546	-0.908373	-0.862293
LRRC45	5.1471	5.3277	5.38824	5.28768	4.68678	4.9566	4.80361	4.81566	4.31931	4.34483	4.60941	4.42452	-0.472014	-0.863161
RP11-364L4.1	1.01552	0.569537	0.917562	0.834206	-0.192005	0.370065	0.0626331	0.0802311	0.145599	-0.00761804	-0.231173	-0.0310642	-0.753975	-0.86527
MEIOC	1.62323	1.48856	1.75211	1.6213	1.17501	1.2934	0.779037	1.08248	0.783475	0.66765	0.814458	0.755194	-0.538819	-0.866107
NBPF1	6.79712	6.78084	6.78829	6.78875	6.33613	6.29716	6.21587	6.28306	5.85148	5.95979	5.94732	5.91953	-0.505696	-0.869223
TMEM238	1.66944	2.81812	2.24891	2.24549	1.52545	1.7859	1.32798	1.54644	1.16927	1.2013	1.75682	1.3758	-0.699043	-0.869689
CPLX1	2.83406	3.84867	3.43138	3.37137	2.22128	2.60076	2.61914	2.48039	2.43867	2.191	2.85006	2.49324	-0.890973	-0.878125
GNG13	1.64641	1.74178	1.91409	1.76743	0.93137	0.850804	0.990193	0.924122	0.773986	0.880785	1.01009	0.888289	-0.843305	-0.879138
NEIL1	4.18358	4.09559	4.42026	4.23315	3.55358	3.67637	3.68766	3.6392	3.08156	3.43779	3.54153	3.35363	-0.593943	-0.879521
SHC3	2.66909	2.6677	2.67976	2.67218	1.89558	2.21622	2.08929	2.06703	1.78782	1.72831	1.85751	1.79122	-0.60515	-0.880966
SMAD6	3.55421	4.14378	4.06542	3.92114	3.02161	3.23463	3.38171	3.21265	3.03993	2.81748	3.25585	3.03775	-0.708483	-0.883382
MGAT4C	0.579834	0.529488	0.0873892	0.398903	-0.551776	0.263946	-0.286446	-0.191425	-0.646423	-0.220638	-0.586669	-0.484577	-0.590329	-0.88348
ENPEP	1.97676	1.12341	0.540919	1.2137	0.597319	0.50227	0.478652	0.52608	0.720279	-0.238403	0.50476	0.328879	-0.687618	-0.884819
GNB1L	3.5045	4.1516	4.27128	3.97579	3.17175	3.65059	3.41796	3.41344	2.92377	2.71045	3.63802	3.09075	-0.562359	-0.885047
MFSD14A	5.54609	5.85801	5.5833	5.66247	4.68368	5.3637	4.4675	4.83829	4.89841	4.7466	4.66939	4.77147	-0.824173	-0.891
BPIFB1	2.29892	2.5805	2.1601	2.3465	1.85746	1.61371	1.87311	1.78142	1.35344	1.48664	1.50483	1.4483	-0.56508	-0.8982
FAM84A	2.80664	3.00026	2.73745	2.84812	1.77705	1.9724	1.76989	1.83978	1.75269	2.18788	1.90896	1.94985	-1.00834	-0.89827
WNT4	2.46021	3.11386	3.04647	2.87351	2.25877	2.65284	2.17219	2.36127	2.04676	1.912	1.96627	1.97501	-0.512244	-0.8985
CYP46A1	1.26454	1.47551	1.01613	1.25206	0.294908	0.741663	0.682767	0.573113	0.253843	0.404648	0.401706	0.353399	-0.67895	-0.898663
NNT	6.49351	6.54782	6.3749	6.47208	6.01491	6.11757	5.73564	5.95604	5.64057	5.6257	5.45219	5.57282	-0.516039	-0.899259
RASL11A	3.3786	2.82263	2.84196	3.0144	2.48297	2.34267	2.22372	2.34979	2.20205	1.88827	2.24599	2.1121	-0.66461	-0.902294
MARCKS	7.00068	7.18364	7.00957	7.06463	6.41151	6.65455	6.13971	6.40193	6.21285	6.1392	6.12571	6.15926	-0.662704	-0.905374
CFD	3.11978	4.25228	3.67546	3.68251	2.77135	3.09579	2.81816	2.8951	2.56697	2.60299	3.15832	2.77609	-0.78741	-0.906418
ALDH3B2	0.95255	0.585939	0.994397	0.844295	-0.576258	0.74682	-0.181078	-0.00350518	0.353145	-0.197491	-0.345275	-0.0632071	-0.847801	-0.907502
LFNG	3.72306	3.87093	3.92086	3.83828	2.74757	2.9889	3.15222	2.9629	2.89537	2.8048	3.07729	2.92582	-0.875387	-0.912464
GALNT9	1.3111	1.53156	1.53741	1.46002	0.836243	1.16081	0.87458	0.957211	0.343994	0.695227	0.600421	0.546547	-0.502812	-0.913475
SIVA1	5.65394	6.20266	6.15884	6.00515	5.21827	5.84935	5.50069	5.52277	4.93967	4.91524	5.419	5.0913	-0.482376	-0.913842
FAM199X	6.24938	6.45059	6.3393	6.34642	5.67035	5.94357	5.53546	5.71646	5.47619	5.43114	5.37039	5.42591	-0.62996	-0.920515
B3GAT2	0.675109	0.571231	0.383745	0.543362	0.0309781	0.0593846	-0.154628	-0.0214217	-0.239974	-0.356838	-0.535957	-0.37759	-0.564783	-0.920951
SP4	4.57598	4.56558	4.23962	4.46039	4.20802	3.86062	3.71887	3.92917	3.80438	3.46377	3.33624	3.5348	-0.531221	-0.925597
RAG1	1.60987	1.77118	1.38886	1.58997	1.05168	1.03866	0.986612	1.02565	0.81166	0.226417	0.951465	0.663181	-0.564319	-0.926788
SRMS	2.16684	2.93868	2.96865	2.69139	1.80877	2.06232	1.84095	1.90401	1.65412	1.57267	2.05937	1.76205	-0.787378	-0.929336
IYD	0.868165	0.66857	0.745107	0.760614	0.0374612	0.206715	0.117326	0.120501	-0.624101	-0.505927	0.615484	-0.171515	-0.640113	-0.932129
BTNL9	1.58745	1.67532	1.97231	1.74503	1.095	1.35472	1.0259	1.15854	0.939383	0.914564	0.583729	0.812559	-0.586483	-0.932467
CCDC183	5.83768	6.32957	6.26303	6.14343	5.3543	5.76933	5.6088	5.57748	4.93077	5.26884	5.42927	5.20963	-0.565951	-0.9338
RPL23	10.3869	10.5526	10.4815	10.4737	9.38239	9.67722	9.46964	9.50975	9.53705	9.53992	9.5425	9.53983	-0.963924	-0.933846
SLC34A3	1.94249	2.50118	2.40376	2.28247	1.72114	1.97165	1.70681	1.79987	1.3387	1.19535	1.49844	1.34417	-0.482607	-0.93831
CTD-2616J11.11	3.9617	4.22916	4.17482	4.12189	3.49999	3.89887	3.57352	3.65746	3.2272	3.10897	3.20574	3.18064	-0.464434	-0.941256
NUAK2	5.68132	5.67223	5.74883	5.70079	5.13016	5.27867	5.2152	5.20801	4.76927	4.78156	4.72537	4.75873	-0.492781	-0.942059
ERVMER34-1	0.347418	0.51618	-0.317766	0.181944	-0.271022	-0.930738	-0.572413	-0.591391	-1.20099	-1.28415	0.203592	-0.760516	-0.773335	-0.94246
MB	2.84156	2.7892	2.79875	2.80984	2.06754	2.08186	2.06622	2.07187	1.86734	2.05712	1.67723	1.86723	-0.737966	-0.942609
NBEA	2.3985	2.49794	2.2063	2.36758	1.86524	1.72631	1.66583	1.75246	1.1796	1.79161	1.30274	1.42465	-0.61512	-0.94293
NOXA1	3.95474	4.45171	4.57371	4.32672	3.31656	4.00835	3.7722	3.69904	3.0349	3.34608	3.7676	3.38286	-0.627687	-0.943861
RAB26	5.42552	5.7626	5.93624	5.70812	5.06023	5.45564	5.15919	5.22502	4.60184	4.95111	4.72939	4.76078	-0.4831	-0.947335
TVP23C-CDRT4	3.04626	2.66761	3.48022	3.0647	2.16069	2.78387	2.59478	2.51311	2.11392	3.18308	1.04981	2.11561	-0.551585	-0.949091
ACO1	6.97076	6.94708	6.88387	6.9339	6.15728	6.08428	6.07573	6.10576	6.0316	5.97806	5.94145	5.9837	-0.828137	-0.950196
GIPC2	3.25973	2.88935	2.86008	3.00305	2.42785	2.50527	2.20294	2.37869	2.22557	2.02851	1.90036	2.05148	-0.624364	-0.951576
MON2	5.94334	5.84893	5.69169	5.82798	5.28829	5.32931	5.1521	5.25656	4.88886	4.83303	4.90428	4.87539	-0.571419	-0.952596
AC004556.1	0.236344	1.26721	1.22948	0.911011	0.470127	0.034352	-0.645424	-0.0469815	-0.127441	0.433646	-0.432979	-0.0422581	-0.957992	-0.953269
PFN1P2	2.06496	1.29214	1.81626	1.72446	1.17271	1.22081	1.24351	1.21234	0.652707	0.88235	0.777792	0.770949	-0.512115	-0.953507
EPHX2	5.16574	5.04902	5.07751	5.09742	4.46405	4.5886	4.43204	4.4949	4.12177	4.21156	4.08863	4.14065	-0.602524	-0.956768
FNDC11	0.348291	1.03943	0.991044	0.792921	0.12032	0.214432	0.0964708	0.143741	-0.653811	-0.05855	0.211403	-0.166986	-0.64918	-0.959907
GPT	3.24446	3.67387	3.98579	3.63471	2.83201	3.11595	3.02462	2.99086	2.55625	2.51598	2.93929	2.67051	-0.643846	-0.964197
MTMR6	5.85578	5.89533	5.72824	5.82645	5.2866	5.44542	5.08656	5.27286	5.01055	4.78583	4.78943	4.86193	-0.55359	-0.964516
RP11-108O10.8	-0.389471	2.25028	0.798235	0.886348	0.359264	0.446354	0.149724	0.318447	-0.232092	-0.205879	0.1937	-0.081424	-0.5679	-0.967772
GRM6	1.6977	1.66227	1.80439	1.72145	0.368617	1.282	1.12331	0.92464	1.09064	0.866644	0.299101	0.752128	-0.796815	-0.969327
DHRS3	3.54398	3.79286	3.75845	3.69843	2.81837	2.94243	2.97385	2.91155	2.65016	2.75199	2.77627	2.72614	-0.78688	-0.972291
CAPS	3.67253	3.89272	3.93273	3.83266	3.14846	3.2549	3.22136	3.20824	2.76859	2.80916	3.00152	2.85975	-0.624421	-0.972906
ZDHHC20	7.63192	7.82193	7.52512	7.65966	7.26012	7.37387	6.89288	7.17562	6.90276	6.43799	6.71843	6.68639	-0.484034	-0.973262
ZMAT3	4.47652	4.67083	4.5643	4.57055	3.72356	3.79231	3.69871	3.73819	3.75484	3.69818	3.33697	3.59666	-0.83236	-0.973886
ACOX2	3.44152	3.08605	3.34541	3.29099	2.30277	2.07369	2.28082	2.2191	2.25331	2.33414	2.36214	2.31653	-1.0719	-0.974464
CDH15	2.94736	3.25323	3.51682	3.23914	2.61012	2.78414	2.72775	2.70734	2.18522	2.16652	2.4414	2.26438	-0.531802	-0.974757
MTHFS	3.26857	3.52547	3.25086	3.3483	2.45904	2.80597	2.23873	2.50125	2.36412	2.58173	2.16983	2.37189	-0.847054	-0.976407
KBTBD7	4.62991	4.61155	4.58732	4.60959	3.96127	4.21212	3.85185	4.00841	3.7984	3.53952	3.55483	3.63092	-0.601182	-0.978676
TDGF1	1.058	1.67948	1.03458	1.25735	0.669675	0.346362	0.781939	0.599325	0.12407	0.07297	0.638341	0.27846	-0.658028	-0.978893
PACSIN1	0.281873	0.533126	0.0509232	0.288641	-0.712346	-0.119085	0.0337286	-0.265901	-0.798069	-0.857044	-0.41857	-0.691228	-0.554541	-0.979868
TRAPPC5	3.978	4.81132	4.70759	4.49897	3.43104	4.16171	3.71821	3.77032	3.38524	3.18233	3.98897	3.51885	-0.728651	-0.980124
RP4-800G7.2	3.90566	3.96349	4.173	4.01405	3.19244	3.50209	3.43296	3.37583	2.85836	3.18674	3.05648	3.03386	-0.638217	-0.980187
BIVM	4.3835	4.12837	4.32756	4.27981	3.81332	3.84556	3.47596	3.71161	3.50981	3.16621	3.22255	3.29952	-0.568198	-0.980289
FGF7	1.48797	1.31887	0.944026	1.25029	1.06073	0.740834	0.261889	0.687817	0.748231	-0.0686232	0.109661	0.263089	-0.562473	-0.9872
KIAA0825	0.501709	0.428737	0.585637	0.505361	-0.406466	0.0532881	-0.19899	-0.184056	-0.497765	-0.374989	-0.575706	-0.48282	-0.689417	-0.988181
NANOS1	2.28639	2.01951	2.27411	2.19333	1.88262	1.63314	1.54259	1.68612	0.95651	1.07164	1.57697	1.20171	-0.507215	-0.991625
SLC16A9	3.2664	2.68518	2.74072	2.89743	2.33664	2.46656	1.97709	2.2601	1.93785	1.83033	1.94795	1.90538	-0.637334	-0.992054
ATP5S	4.17441	4.56987	4.54356	4.42928	3.86235	4.04708	3.56846	3.82596	3.40116	3.35336	3.53339	3.42931	-0.603322	-0.999976
HOXB5	6.993	7.38358	7.26258	7.21305	6.43953	6.59237	6.50925	6.51372	6.06583	6.24833	6.32392	6.21269	-0.699337	-1.00036
TBC1D10C	2.63284	2.39803	2.33767	2.45618	1.45943	1.65776	1.9495	1.6889	1.30528	1.27845	1.7533	1.44568	-0.767283	-1.0105
LYRM7	4.64739	4.9208	5.18742	4.91854	4.13929	4.44384	3.85636	4.1465	4.16479	3.81335	3.7443	3.90748	-0.77204	-1.01106
UHMK1	7.43977	7.53464	7.35285	7.44242	6.98017	7.13434	6.74296	6.95249	6.52393	6.43312	6.33405	6.43036	-0.48993	-1.01205
GRIN3B	0.650067	1.13384	1.16661	0.983506	0.126397	0.702855	0.399947	0.409733	-0.198337	-0.112172	0.223823	-0.0288954	-0.573773	-1.0124
GNG10	4.89381	5.30119	4.93524	5.04341	4.0932	4.56699	3.94025	4.20015	4.06707	4.03696	3.98572	4.02992	-0.843265	-1.0135
LRRC58	6.34571	6.31428	6.20262	6.28754	5.78406	5.98565	5.53822	5.76931	5.39306	5.22962	5.19145	5.27137	-0.518228	-1.01616
TFAP2E	0.864782	0.982811	1.03036	0.959319	0.14915	0.0178973	0.425761	0.197603	-0.500499	0.251453	0.0737249	-0.0584405	-0.761717	-1.01776
LRRC37A6P	0.951763	0.831324	0.594621	0.792569	-0.0775761	0.3547	0.305226	0.194117	-0.114455	-0.117588	-0.450004	-0.227349	-0.598453	-1.01992
ZFPM1	3.58639	4.31633	4.24004	4.04759	2.88178	3.72119	3.36496	3.32264	2.94012	2.79763	3.33018	3.02264	-0.724944	-1.02494
BAHCC1	5.411	6.18337	6.3005	5.96496	5.08277	5.93112	5.40004	5.47131	4.98269	4.89261	4.94117	4.93882	-0.493645	-1.02613
PGAP1	4.78725	4.63013	5.06954	4.82898	4.28784	4.40338	4.24342	4.31155	3.72032	3.88011	3.79136	3.79726	-0.517429	-1.03171
ZNF837	0.416436	1.57014	1.19074	1.05911	0.0497574	0.450219	0.498329	0.332768	-0.0543701	-0.250849	0.387293	0.0273581	-0.726337	-1.03175
DNAJC25-GNG10	3.67329	3.79559	3.84505	3.77131	2.85328	3.39099	2.77257	3.00561	2.86093	2.65867	2.6964	2.73867	-0.765697	-1.03264
EPPK1	5.84441	6.54994	6.37111	6.25515	5.54892	5.71351	5.47854	5.58032	5.17506	5.02899	5.45827	5.22078	-0.67483	-1.03438
ZNF461	2.8833	2.61825	2.81145	2.771	2.16687	1.94757	1.82634	1.98026	1.64636	1.64953	1.90562	1.73384	-0.79074	-1.03716
NME3	4.33806	4.84616	4.89101	4.69174	3.60513	4.20403	3.84236	3.88384	3.47884	3.48661	3.99078	3.65208	-0.807905	-1.03967
CAPN9	2.80943	3.02589	2.68721	2.84084	2.11563	2.03224	1.97055	2.03947	1.7925	1.86408	1.74366	1.80008	-0.801371	-1.04076
ZNHIT2	2.4444	3.32581	3.09303	2.95441	1.98269	2.3217	2.03898	2.11446	1.79041	1.54129	2.40261	1.91144	-0.839954	-1.04297
VWA2	4.34966	4.46729	4.56173	4.45956	3.60173	3.89343	3.67344	3.72287	3.42455	3.36307	3.45448	3.41403	-0.736692	-1.04553
TTPA	1.23343	1.73423	1.15485	1.37417	0.594941	0.809302	0.343305	0.582516	0.390953	0.373122	0.194053	0.319376	-0.791654	-1.05479
RP11-958N24.2	3.36051	2.81195	3.4675	3.21332	2.33288	2.52958	2.75966	2.54071	2.53389	2.04628	1.87788	2.15268	-0.672615	-1.06064
DIRAS2	2.23744	2.2455	1.99391	2.15895	1.38467	1.61271	1.28111	1.42616	1.2332	0.546943	1.50498	1.09504	-0.732788	-1.06391
GLMN	3.52967	3.32678	3.36277	3.40641	2.89787	2.87356	2.41976	2.7304	2.31748	2.39066	2.31693	2.34169	-0.676011	-1.06471
SGPP1	5.17067	5.49071	5.28069	5.31403	4.57318	4.99094	4.3233	4.62914	4.34059	4.18109	4.20614	4.24261	-0.684889	-1.07142
NDUFC2	5.3203	5.3501	5.09801	5.25614	4.7002	5.00773	4.09013	4.59935	4.02524	4.0908	4.43427	4.18343	-0.656786	-1.0727
GAMT	5.13866	5.63241	5.80332	5.5248	4.64514	5.25198	4.78607	4.8944	4.41163	4.31233	4.63218	4.45205	-0.630402	-1.07275
CH507-9B2.3	6.00661	6.24864	6.21962	6.15829	5.03424	5.64661	5.18556	5.2888	4.83932	4.99218	5.41854	5.08335	-0.869487	-1.07494
TRIM73	4.15889	4.42411	4.58478	4.38926	3.46788	3.89011	3.79327	3.71709	2.83279	3.47923	3.62373	3.31192	-0.672172	-1.07734
RPL3P4	6.88306	6.09606	4.00345	5.66086	4.6773	5.3097	2.80619	4.2644	4.87	4.75943	4.11569	4.58171	-1.39646	-1.07915
2022-03-01	1.57747	2.08329	1.7219	1.79422	0.688943	1.00181	0.980217	0.890323	0.474458	0.891201	0.76843	0.711363	-0.903897	-1.08286
RASSF10	3.0693	3.55237	3.35072	3.32413	2.50395	2.69473	2.47498	2.55789	2.2613	2.09643	2.35345	2.23706	-0.766242	-1.08707
NUTM2E	0.692158	0.737929	0.941932	0.790673	-0.574406	-0.273776	0.358414	-0.163256	0.25955	-1.07493	-0.0757432	-0.297042	-0.953929	-1.08772
NPW	0.347549	1.72007	1.21897	1.09553	-0.374779	0.190418	0.293513	0.0363836	-0.377206	-0.348818	0.73548	0.00315187	-1.05915	-1.09238
FAM134B	5.09607	4.73583	4.66731	4.83307	4.37595	4.39216	4.03555	4.26789	3.86922	3.81617	3.52705	3.73748	-0.565184	-1.09559
SLC26A1	3.4527	4.05383	3.94058	3.8157	2.91155	3.2602	3.07291	3.08155	2.36992	2.91056	2.87687	2.71912	-0.734152	-1.09658
BMPR2	5.13262	5.26572	5.10684	5.1684	4.68145	4.91854	4.26366	4.62122	4.12344	4.08988	3.99931	4.07088	-0.547181	-1.09752
SIX2	0.529401	0.336269	0.153162	0.33961	0.0316185	-0.193688	-0.287683	-0.149918	-0.47026	-1.34091	-0.462988	-0.758052	-0.489528	-1.09766
MZT1	5.18871	5.66602	5.36903	5.40792	4.73514	5.13605	4.401	4.7574	4.45629	4.19635	4.27798	4.31021	-0.650524	-1.09771
RP11-958N24.1	3.51028	4.9977	4.51363	4.34054	3.58288	3.98603	3.76057	3.77649	2.97747	2.7191	4.0282	3.24159	-0.564044	-1.09895
TXLNGY	1.77918	1.98911	1.88686	1.88505	1.63156	1.30227	0.900668	1.27817	0.746914	1.27272	0.320524	0.780051	-0.606881	-1.105
TAS2R38	0.603005	0.402692	0.638809	0.548169	-0.0437893	0.104689	-0.0736471	-0.00424925	-0.411621	-0.547735	-0.712909	-0.557422	-0.552418	-1.10559
RP11-496H1.1	2.29558	2.38957	2.55681	2.41399	1.93606	1.77447	1.67434	1.79496	1.06193	1.15302	1.69104	1.30199	-0.619032	-1.11199
MTURN	4.97053	4.90631	4.93633	4.93772	4.15469	4.31489	4.11724	4.19561	3.9701	3.64802	3.81682	3.81165	-0.742116	-1.12608
VMO1	0.353159	0.506982	0.175982	0.345374	-0.667192	-0.394283	-0.104772	-0.388749	-0.807755	-1.13588	-0.401093	-0.781575	-0.734123	-1.12695
EEF1A1P12	1.25798	1.60723	1.67665	1.51395	0.440197	0.870226	0.351678	0.554034	0.580086	0.358762	0.220874	0.386574	-0.959918	-1.12738
PDE3B	1.93229	1.63971	1.95826	1.84342	2.01991	0.741786	1.25502	1.3389	0.787779	0.693504	0.660734	0.714005	-0.504516	-1.12942
RBBP8NL	3.16556	3.42232	3.50092	3.36294	2.50836	2.71969	2.73194	2.65333	2.00564	2.11261	2.55575	2.22467	-0.709608	-1.13827
C4orf48	-0.113588	1.56598	0.64353	0.698641	-0.444405	-0.400342	-1.04806	-0.630937	-0.716969	-0.751929	0.140959	-0.442646	-1.32958	-1.14129
ST8SIA1	0.765387	0.835852	-0.0409423	0.520099	-1.80768	-1.02136	-1.70567	-1.51157	-0.650971	0.730447	-1.95178	-0.624102	-2.03167	-1.1442
MZT2A	4.59579	5.85966	5.72838	5.39461	4.44532	5.14817	4.43777	4.67709	4.11744	4.02291	4.60999	4.25011	-0.717526	-1.1445
CASKIN1	3.23907	3.69199	4.016	3.64902	2.66269	3.10398	2.95414	2.90694	2.37034	2.48373	2.63223	2.49543	-0.742083	-1.15358
BORCS7	4.8928	5.02454	4.88529	4.93421	4.25828	4.62824	4.05357	4.31336	3.90587	3.59468	3.83636	3.77897	-0.620848	-1.15524
RP11-1415C14.3	1.96331	2.28581	2.35004	2.19972	1.81114	1.77826	1.5342	1.70787	1.52015	0.373422	1.2247	1.03942	-0.491853	-1.1603
RNASE10	0.123357	0.316353	0.748696	0.396135	-0.543441	-0.0173774	-0.0470889	-0.202636	-0.33324	-0.856578	-1.10981	-0.766543	-0.598771	-1.16268
KIAA1683	2.59036	2.76313	2.51977	2.62442	2.3107	1.88426	2.13956	2.1115	1.23899	1.60903	1.53694	1.46165	-0.512914	-1.16276
LBHD1	4.17831	4.58022	4.44207	4.4002	3.61724	3.68144	3.79272	3.69713	3.30344	3.38855	3.00435	3.23211	-0.703064	-1.16808
STYX	4.72629	4.93677	4.84195	4.835	4.19163	4.40638	3.90572	4.16791	3.82297	3.54712	3.62907	3.66639	-0.667094	-1.16862
HTN1	0.229843	0.277447	0.750777	0.419356	0.298738	-0.125537	-0.354134	-0.0603109	-0.686569	-0.607652	-0.959676	-0.751299	-0.479667	-1.17065
ZFP30	-0.00623279	0.740376	0.0568588	0.263667	0.132643	-1.86111	0.0429201	-0.561847	-0.580703	-0.684799	-1.46113	-0.908876	-0.825515	-1.17254
COX11	5.03706	4.97285	5.08983	5.03325	4.45753	4.34699	4.38367	4.39606	4.10922	3.78182	3.68976	3.86027	-0.637182	-1.17298
LRRC37A17P	2.91028	2.81845	2.77664	2.83512	2.39981	2.52318	2.10858	2.34386	1.69931	1.6669	1.61263	1.65961	-0.491267	-1.17551
SLC15A2	2.36028	2.7189	2.11869	2.39929	0.687081	1.32486	1.06332	1.02509	0.485399	1.74712	1.42693	1.21982	-1.3742	-1.17947
KIF12	0.620613	0.368579	1.00204	0.663745	-1.50809	0.881391	0.578604	-0.0160301	-2.06107	-0.296275	0.806015	-0.517109	-0.679775	-1.18085
TMEM160	1.55045	2.83425	2.30904	2.23125	1.06898	1.69371	1.12235	1.29502	1.0175	0.954433	1.16661	1.04618	-0.93623	-1.18507
MMP23B	1.24327	1.8749	1.85418	1.65745	0.662404	1.26093	0.656254	0.859862	0.316598	0.0487645	1.0481	0.471154	-0.797589	-1.1863
USP32P2	1.20924	1.61884	1.58424	1.47077	1.09418	1.11555	0.565693	0.925142	-0.265163	-0.126259	1.24227	0.283615	-0.545632	-1.18716
SPTSSB	2.62506	2.45839	2.45857	2.514	1.93258	2.16281	1.43126	1.84221	1.1852	1.43504	1.35951	1.32658	-0.67179	-1.18742
RP11-155G14.5	0.75162	0.775706	0.727134	0.751487	0.0299319	0.604135	0.21014	0.281403	-0.445334	-0.286127	-0.59199	-0.44115	-0.470084	-1.19264
ACOT1	2.16626	1.59019	2.31811	2.02485	1.39482	1.66523	1.24216	1.43407	0.748875	0.7685	0.977919	0.831765	-0.590783	-1.19309
UBE2D1	4.03316	4.21213	4.09416	4.11315	3.36635	3.83392	2.96786	3.38938	3.09429	2.77672	2.87152	2.91418	-0.723771	-1.19897
SP3	5.70675	6.29383	5.7891	5.92989	4.71408	5.39261	4.72838	4.94502	4.71421	4.83495	4.63127	4.72681	-0.984869	-1.20308
RP11-5A19.5	2.5413	3.03174	3.06623	2.87976	1.39965	2.62913	1.79581	1.94153	1.35531	1.77256	1.90202	1.67663	-0.938228	-1.20313
RAMP1	3.18454	3.41506	3.39277	3.33079	2.05622	2.42601	1.97027	2.15083	2.12483	1.86637	2.3879	2.12637	-1.17995	-1.20442
SCX	1.47404	2.76018	2.253	2.16241	0.877886	1.34013	1.25786	1.15863	0.641794	0.721151	1.49661	0.953187	-1.00378	-1.20922
RP11-1212A22.1	4.82118	5.86315	5.70692	5.46375	4.7745	5.31888	4.82115	4.97151	4.15399	4.15526	4.44667	4.25198	-0.492243	-1.21178
SLC35A3	4.33526	4.61866	4.22393	4.39262	3.82967	4.16372	3.52979	3.84106	3.14214	3.52064	2.83586	3.16621	-0.551556	-1.22641
RP11-326A19.5	1.26407	1.19995	1.43591	1.29998	0.307913	1.33927	0.509943	0.719043	0.22323	0.691321	-0.699095	0.0718189	-0.580932	-1.22816
HSPE1P3	3.04326	2.59126	2.96327	2.86593	1.54472	2.74375	2.0285	2.10566	1.68953	1.95647	1.26682	1.63761	-0.760273	-1.22833
MFSD4A	1.00958	0.618631	1.71188	1.11336	0.531184	0.38343	-0.0704768	0.281379	-0.236397	-0.281155	0.155702	-0.120616	-0.831983	-1.23398
ISX	5.73717	5.59564	5.56135	5.63139	4.95549	4.90163	4.82033	4.89248	4.40391	4.31357	4.47086	4.39611	-0.738902	-1.23527
CD37	1.70339	2.5352	2.58452	2.27437	1.56304	1.6537	2.08016	1.76564	0.948972	1.19672	0.960356	1.03535	-0.508735	-1.23902
IPMK	3.84927	4.08383	3.94219	3.95843	3.27735	3.51687	2.99418	3.2628	2.7862	2.69118	2.67382	2.71707	-0.695631	-1.24136
RP11-514P8.6	1.42998	2.16109	2.30515	1.96541	1.10505	1.41727	1.71544	1.41259	0.124607	0.52211	1.52502	0.723911	-0.55282	-1.2415
AC097374.2	3.0711	3.00916	2.86664	2.9823	2.30896	2.35557	1.98827	2.2176	1.57681	1.86536	1.75657	1.73291	-0.764698	-1.24938
FLT4	0.027728	0.0683013	0.0870863	0.0610385	-0.524589	-0.364145	-0.508772	-0.465835	-1.00249	-1.02013	-1.54757	-1.19006	-0.526874	-1.2511
TMEM189-UBE2V1	1.39311	3.41119	3.0603	2.62153	1.70894	3.00958	1.70849	2.14234	1.31384	0.279153	2.5109	1.36796	-0.479199	-1.25357
DNASE1L2	3.23038	3.83271	3.95218	3.67176	2.56427	3.14667	2.87491	2.86195	2.16259	2.38205	2.70384	2.41616	-0.809809	-1.2556
MZT2B	5.11425	6.05174	5.67663	5.6142	4.24192	4.8202	4.54799	4.53671	4.07468	4.19513	4.80368	4.35783	-1.0775	-1.25637
SMTNL2	2.24736	2.44922	2.30987	2.33549	1.54075	1.54545	1.60844	1.56488	0.998065	1.14755	1.08809	1.0779	-0.770602	-1.25758
MASP2	1.65401	1.44997	1.7472	1.61706	1.11174	0.936564	0.863293	0.970531	0.33871	0.4605	0.279164	0.359458	-0.646527	-1.2576
SPDYE10P	0.198019	0.0146166	0.574179	0.262272	0.106278	-0.533192	-0.245102	-0.224005	-3.26343	0.527543	-0.252263	-0.99605	-0.486277	-1.25832
ST6GALNAC3	0.715082	0.61661	1.05222	0.794639	0.903787	-0.0246581	0.0346909	0.304607	0.0739223	-0.390715	-1.0904	-0.469063	-0.490032	-1.2637
TM9SF3	8.24215	8.36639	8.29982	8.30279	7.69377	8.1997	7.41711	7.77019	7.17695	7.02883	6.886	7.03059	-0.532595	-1.27219
SMAD9	3.81826	3.33283	3.53282	3.5613	2.42604	3.11096	2.78746	2.77482	2.17684	2.71274	1.97476	2.28811	-0.786487	-1.27319
HOXA3	-0.126508	0.782691	0.909884	0.522022	-0.300533	-0.0549332	0.143717	-0.0705831	-0.69371	-0.768074	-0.793939	-0.751908	-0.592605	-1.27393
KLHL3	2.22735	1.07295	1.66854	1.65628	0.751376	0.68152	0.651532	0.694809	0.583497	0.415207	0.142818	0.380507	-0.961467	-1.27577
CDH7	2.46949	2.41309	2.26039	2.38099	1.59172	1.58233	1.41506	1.5297	1.18179	1.00374	1.11245	1.09932	-0.851287	-1.28166
C21orf33	2.9749	3.9906	3.68365	3.54971	2.71663	2.97854	2.83714	2.8441	2.37055	2.25798	2.17096	2.26649	-0.70561	-1.28322
NEU4	0.912733	1.5736	1.30359	1.26331	-0.273559	-0.02751	0.0995715	-0.0671658	-0.452023	-0.330484	0.695624	-0.028961	-1.33047	-1.29227
RP11-458D21.5	1.29703	1.37373	1.96183	1.5442	0.403517	1.47537	1.13343	1.00411	0.380628	0.354775	0.00830965	0.247904	-0.540092	-1.29629
CTAGE7P	0.557626	0.66152	0.510217	0.576454	-0.0957198	0.038037	-0.538212	-0.198632	-1.00639	-0.713199	-0.46072	-0.72677	-0.775086	-1.30322
TP53INP1	4.44398	4.41079	4.28857	4.38111	3.71529	3.71901	3.45197	3.62876	3.08389	3.08259	3.04328	3.06992	-0.752358	-1.3112
TPGS1	1.10208	2.94311	2.12015	2.05512	1.07709	1.24865	1.04163	1.12246	0.624931	0.0308247	1.56687	0.740875	-0.932659	-1.31424
PLG	0.31236	0.144067	0.581834	0.346087	-0.0968651	-0.285373	-0.156361	-0.179533	-1.30798	-0.495523	-1.10542	-0.969638	-0.52562	-1.31572
KCNJ12	1.61542	2.02801	2.03622	1.89322	1.17341	1.17819	0.974431	1.10868	0.614977	0.423824	0.687504	0.575435	-0.784539	-1.31778
PDZD2	3.55439	2.62497	3.15181	3.11039	2.55763	2.45173	2.43843	2.4826	1.80997	2.23965	1.32462	1.79141	-0.627793	-1.31897
MSLNL	2.36118	3.43224	3.30357	3.03233	2.05605	2.27102	2.06513	2.13073	1.51436	1.69702	1.89799	1.70313	-0.901594	-1.3292
NPY4R	2.18605	1.86269	1.88331	1.97735	0.772065	1.27667	0.99952	1.01609	0.730468	0.997319	0.214911	0.647566	-0.961263	-1.32978
GALNT4	4.10541	4.2133	3.86414	4.06095	3.52038	3.52709	3.25945	3.43564	2.55521	3.03058	2.60192	2.72924	-0.625311	-1.33171
GRIP2	0.768312	-0.166587	0.469054	0.356926	-0.941049	-0.816687	0.336063	-0.473891	-1.42547	-0.701813	-0.802161	-0.976481	-0.830817	-1.33341
RP11-162P23.2	2.63842	3.37149	3.00077	3.00356	1.8057	1.39148	1.82952	1.67557	1.64207	1.15696	2.20083	1.66662	-1.32799	-1.33694
TFF3	2.96364	3.36988	3.52276	3.28543	1.98894	2.41057	2.16532	2.18828	1.8529	1.87951	2.10511	1.94584	-1.09715	-1.33959
C8orf44-SGK3	1.0376	0.187939	-0.549697	0.225282	-1.12771	0.459712	-1.26046	-0.642819	-0.297775	-2.7062	-0.376304	-1.12676	-0.8681	-1.35204
RPL41P2	7.6394	8.1868	7.29047	7.70556	6.57273	6.26866	6.32162	6.38767	5.72837	7.58258	5.7429	6.35129	-1.31789	-1.35427
HMGCS2	2.58501	2.26483	1.9107	2.25352	-0.823236	-0.748119	-0.500901	-0.690752	1.01782	0.685524	0.989954	0.897765	-2.94427	-1.35575
PI4K2B	5.15605	5.56028	5.22431	5.31355	4.45717	4.9301	4.1036	4.49696	4.07961	3.98648	3.80469	3.95693	-0.816588	-1.35662
AL022067.1	-0.488604	1.50075	1.88547	0.96587	0.924887	0.363227	-1.4979	-0.0699272	0.885244	-2.15474	0.0890881	-0.393469	-1.0358	-1.35934
PAPSS2	4.97185	5.33294	5.18032	5.16171	4.09474	4.24444	3.96721	4.10213	3.88239	3.48578	4.03687	3.80168	-1.05957	-1.36003
SYCP2	0.388166	0.824609	0.507363	0.573379	0.921465	-0.192993	-0.461469	0.0890012	-0.685081	-1.69347	0.015522	-0.787675	-0.484378	-1.36105
NRAP	0.607618	0.568611	0.630874	0.602368	-0.654674	-0.573275	-0.749092	-0.659014	-1.04766	-0.652874	-0.578061	-0.759531	-1.26138	-1.3619
MROH7-TTC4	1.89069	1.58067	1.78684	1.75273	0.833332	0.462402	1.37082	0.888852	0.716658	0.632804	-0.195063	0.384799	-0.863881	-1.36793
GPR160	3.35501	3.41156	3.17111	3.31256	2.29627	2.53933	2.17367	2.33642	1.90743	1.89324	2.03317	1.94461	-0.976139	-1.36795
ANO7	2.46377	2.44681	2.713	2.54119	1.7157	1.87223	1.68317	1.75704	1.20336	0.883883	1.40532	1.16419	-0.784156	-1.37701
ISPD	1.09204	0.524607	0.620808	0.74582	-0.351058	0.236697	-0.762896	-0.292419	-1.03062	-0.575565	-0.328455	-0.644879	-1.03824	-1.3907
ANKRD6	0.667606	1.31833	1.49151	1.15915	-0.219713	0.738188	0.276226	0.2649	-0.829532	0.195883	-0.14793	-0.260526	-0.894248	-1.41968
PDF	1.07777	1.72558	1.78012	1.52783	0.658132	0.715413	0.304048	0.559197	0.0342231	-0.249504	0.531059	0.105259	-0.968628	-1.42257
PLA2G10	1.32245	1.16894	1.49977	1.33038	0.203837	0.627266	0.539554	0.456886	-0.414963	0.0427758	0.0603052	-0.103961	-0.873498	-1.43434
CTD-2207O23.12	1.51956	2.50984	1.76115	1.93018	0.619662	1.22716	1.26925	1.03869	-0.283411	0.698208	1.05559	0.490131	-0.891494	-1.44005
RP4-669L17.8	1.03134	3.27147	3.30116	2.53465	1.26763	2.2323	1.52204	1.67399	1.25122	-0.266682	2.28324	1.08926	-0.860665	-1.4454
C2orf81	2.02507	1.87594	2.02402	1.97501	1.21544	1.62624	0.982929	1.27487	0.538965	1.22263	-0.248154	0.504481	-0.700135	-1.47052
ALG10B	2.23696	2.4717	2.27421	2.32762	1.65738	1.90115	1.19141	1.58331	0.872682	0.990544	0.7062	0.856475	-0.744314	-1.47115
RP11-903H12.5	2.55937	2.96823	2.91207	2.81322	2.2281	2.62875	1.75915	2.20533	1.34698	1.29816	1.35225	1.33246	-0.607891	-1.48076
DDC	0.929351	1.53518	1.43796	1.30083	-0.196093	-0.960948	-0.166335	-0.441126	-0.432373	0.164974	-0.299437	-0.188946	-1.74196	-1.48978
PLGLB2	1.48223	1.47802	1.79721	1.58582	0.577174	1.46509	0.299539	0.780602	0.127715	-0.441174	0.53032	0.0722871	-0.805218	-1.51353
PHOSPHO2	0.516475	1.12851	0.852205	0.832397	-0.122538	0.178722	-0.238353	-0.0607228	-0.322065	-0.985725	-0.762358	-0.690049	-0.893119	-1.52245
LIME1	2.90954	4.57046	4.37464	3.95155	2.51317	2.71851	2.50856	2.58008	2.11855	2.04061	3.1133	2.42415	-1.37146	-1.5274
ATOH8	3.35176	3.44511	3.35772	3.38486	2.32174	2.58048	2.44508	2.4491	1.78309	1.82003	1.91911	1.84074	-0.935765	-1.54412
IGSF22	0.133555	0.623834	0.0822355	0.279875	-0.384267	0.227407	-0.439135	-0.198665	-1.27707	-1.59465	-0.941692	-1.27114	-0.47854	-1.55101
F8A3	-0.549601	1.15508	0.612621	0.406035	-0.522171	-0.367989	-0.00344997	-0.29787	-1.88084	-1.88103	0.257368	-1.16817	-0.703905	-1.5742
KCNIP4	0.282961	0.358751	0.34918	0.330297	-0.530158	-0.301181	-0.93939	-0.590243	-1.58831	-1.02558	-1.13217	-1.24868	-0.92054	-1.57898
RP1-309K20.6	0.968117	1.64002	0.726332	1.11149	0.116445	0.58063	-0.45613	0.0803149	0.326395	-1.08542	-0.647141	-0.468722	-1.03117	-1.58021
PYURF	4.19039	3.98026	3.95472	4.04179	3.20495	3.50282	3.07764	3.2618	3.12994	2.58279	1.62681	2.44652	-0.779987	-1.59528
ASCL2	5.87486	6.29634	6.04395	6.07172	4.54771	4.81935	4.76938	4.71215	4.31802	4.39624	4.70664	4.47363	-1.35957	-1.59808
TMEM56	4.86782	5.20909	4.76619	4.9477	4.42403	4.45565	3.76756	4.21575	3.52865	3.27039	3.19292	3.33066	-0.731955	-1.61704
ANXA13	1.50577	0.328347	0.418559	0.750894	-1.26133	-0.603945	-0.0607556	-0.642012	-1.52466	-0.742307	-0.349895	-0.872286	-1.39291	-1.62318
RP11-274B21.4	0.73266	0.599406	1.32185	0.884638	-0.34307	0.725812	0.181374	0.188039	-0.917153	-0.260638	-1.04113	-0.739639	-0.6966	-1.62428
RP11-96L14.7	2.33758	0.715171	2.13092	1.72789	0.74311	2.52041	0.270354	1.17796	1.31583	-1.00244	-0.0779328	0.0784845	-0.54993	-1.6494
MTRNR2L10	2.33025	2.75121	2.85506	2.64551	0.80953	1.65108	0.847034	1.10255	0.801384	1.30583	0.852298	0.986504	-1.54296	-1.659
RP4-583P15.14	0.810121	1.91551	2.00226	1.57596	0.0222127	0.686121	-0.152938	0.185132	-0.800276	0.0573304	0.455132	-0.095938	-1.39083	-1.6719
ANKRD18EP	1.88149	2.12291	2.05653	2.02031	0.877886	1.66544	0.661286	1.0682	0.417583	0.251453	0.359766	0.342934	-0.952109	-1.67738
CH17-360D5.1	1.02349	0.506171	1.28141	0.937023	0.49145	0.0861767	0.227564	0.268397	-1.20754	-0.83702	-0.209287	-0.751283	-0.668626	-1.68831
IPO5P1	4.83706	4.26172	4.2695	4.4561	3.79453	3.78038	3.5945	3.72314	2.79669	2.83181	2.62003	2.74951	-0.732959	-1.70658
RP4-657E11.10	0.0916597	0.193477	0.270715	0.185284	-0.123357	-0.214555	-1.0418	-0.459904	-1.14453	-1.02558	-2.41905	-1.52972	-0.645188	-1.715
AC007192.4	4.72121	5.71922	4.92947	5.1233	4.23592	4.27015	2.27266	3.59291	3.62876	2.64628	3.86775	3.38093	-1.53039	-1.74237
RP11-34P13.15	1.73689	2.68067	2.69316	2.37024	1.06423	1.75883	1.41551	1.41285	0.0768957	0.366582	1.30376	0.582411	-0.957387	-1.78783
ZACN	2.80955	2.88803	3.15191	2.94983	0.902415	2.606	2.43591	1.98144	0.466322	0.643682	2.32975	1.14658	-0.96839	-1.80325
ATP6V1B1	1.27832	0.798311	1.12191	1.06618	-0.236647	-0.774387	0.189947	-0.273696	-0.392357	-0.676948	-1.24364	-0.770982	-1.33988	-1.83716
FRMPD2	0.892063	1.12789	1.0136	1.01118	-0.417859	-0.105748	0.0789398	-0.148222	-1.2094	-0.595543	-0.862012	-0.888983	-1.1594	-1.90017
SPIN3	3.30007	3.93201	3.9584	3.73016	3.12448	3.14013	2.1121	2.79224	2.11138	1.14825	2.18303	1.81422	-0.93792	-1.91594
FBN3	1.34057	1.77114	0.73216	1.28129	-0.3429	1.47612	0.492966	0.542061	-1.06485	-0.666676	-0.373909	-0.70181	-0.73923	-1.9831
ALDH1A1	5.22372	5.0908	4.93137	5.08196	2.74401	2.97363	2.84083	2.85282	3.15347	3.20351	2.784	3.04699	-2.22914	-2.03497
ADAMTSL2	2.37421	2.54441	2.56963	2.49608	1.11497	1.18199	1.10701	1.13466	0.271944	0.273379	0.585741	0.377021	-1.36142	-2.11906
PHGDH	2.04242	3.52364	3.18902	2.91836	1.19501	2.43131	1.89459	1.84031	1.18939	0.812788	0.36246	0.788213	-1.07806	-2.13015
RP11-371A22.1	4.75524	5.10306	5.38275	5.08035	2.98702	4.19702	3.19935	3.46113	2.36832	2.30572	2.32821	2.33408	-1.61922	-2.74627
OSBPL6	-0.818807	0.585241	-0.330306	-0.187957	0.418909	-2.99322	0.372765	-0.733847	-3.81814	-3.92043	-1.35132	-3.02996	-0.54589	-2.842
ADH1C	2.88927	2.85634	2.79452	2.84671	0.680496	0.363909	0.38479	0.476398	-0.221683	-0.149785	-0.328989	-0.233486	-2.37031	-3.0802
EML5	2.09358	2.61701	2.49939	2.40333	1.66239	1.77659	0.583894	1.34096	-0.882959	-1.13622	-1.82206	-1.28041	-1.06237	-3.68374
RP11-577H5.5	-4.91612	0.875196	0.785977	-1.08498	-4.91612	0.5065	-4.91612	-3.10858	-4.91612	-4.91612	-4.91612	-4.91612	-2.0236	-3.83113
TEX22	2.77051	1.8099	4.025	2.86847	-1.34276	2.77651	-1.34483	0.0296393	-1.94479	-1.32889	-1.37748	-1.55039	-2.83883	-4.41886
RP11-76H14.2	0.616798	1.74906	0.586119	0.983992	-1.52293	0.539819	-4.91612	-1.96641	-4.91612	-4.91612	-4.91612	-4.91612	-2.9504	-5.90011
AC027682.1	2.65077	2.39964	3.71003	2.92014	0.486935	-2.58895	2.04313	-0.0196282	0.872534	-4.91611	-4.90914	-2.98424	-2.93977	-5.90438
AL109923.1	4.01905	3.98646	3.78229	3.92927	2.85333	4.00453	3.02731	3.29506	2.02815	-4.82362	-4.17294	-2.3228	-0.63421	-6.25207

## Sheet: GSEA_48hr
Description	setSize	enrichmentScore	NES	pvalue	p.adjust	qvalues	rank	leading_edge	core_enrichment
INTERFERON_LAMBDA_RESPONSE	79	0.935577	3.03831	1e-10	3.455e-08	3.11404e-08	375	tags=65%, list=3%, signal=63%	BST2/OAS2/IFI44/RSAD2/IFIT3/XAF1/MX2/IFIT1/EPSTI1/MX1/CMPK2/ISG15/IFIT2/SAMD9L/IFI35/DDX60/DDX58/UBE2L6/IFIH1/RTP4/OAS3/STAT1/IFITM3/DHX58/USP18/SP110/HERC6/BATF2/EIF2AK2/SP100/SAMHD1/DTX3L/PSMB9/IRF7/UBA7/HELZ2/HSH2D/NLRC5/GBP3/SHISA5/RNF213/LGALS3BP/ISG20/PML/STAT2/TLR3/ADAR/ZNFX1/SPATS2L/LY6E/ZCCHC2
REACTOME_ANTIVIRAL_MECHANISM_BY_IFN_STIMULATED_GENES	79	0.833257	2.70603	1e-10	3.455e-08	3.11404e-08	104	tags=19%, list=1%, signal=19%	OAS2/MX2/IFIT1/MX1/OASL/ISG15/HERC5/DDX58/OAS1/UBE2L6/OAS3/STAT1/USP18/EIF2AK2/UBA7
REACTOME_EUKARYOTIC_TRANSLATION_ELONGATION	90	-0.629448	-2.51567	1e-10	3.455e-08	3.11404e-08	3674	tags=69%, list=27%, signal=51%	RPL32/RPS23/RPL28/RPS25/RPL37A/RPS29/RPS9/EEF1A2/RPL18A/RPLP0/RPS27L/RPS15A/EEF1D/RPL36A/RPS28/RPS14/RPL17/RPS18/RPS27A/RPL30/RPS19/EEF1A1/RPL13/EEF1B2/RPL10A/RPL11/RPL14/RPL31/RPS10/RPL22/RPL29/RPS15/RPS26/RPS7/RPS20/RPL27A/RPS21/FAU/RPL7/RPL9/RPL34/RPS16/RPL13A/RPS2/RPS4X/RPS6/RPSA/RPL15/RPS13/EEF1G/RPL4/RPL7A/RPS12/RPL18/RPL3/RPS5/RPS8/EEF2/RPL5/RPS3A/RPL6/RPL23
REACTOME_INTERFERON_ALPHA_BETA_SIGNALING	54	0.944813	2.91184	1e-10	3.455e-08	3.11404e-08	328	tags=65%, list=2%, signal=64%	BST2/OAS2/RSAD2/IFIT3/IFITM1/XAF1/MX2/IFIT1/MX1/OASL/ISG15/IFIT2/IFI6/IFI35/OAS1/OAS3/STAT1/IFITM3/IFI27/USP18/IRF9/SAMHD1/IRF7/IFIT5/IFITM2/GBP2/HLA-F/ISG20/IRF1/STAT2/HLA-B/PSMB8/ADAR/EGR1/HLA-C
REACTOME_INTERFERON_GAMMA_SIGNALING	69	0.820526	2.6177	1e-10	3.455e-08	3.11404e-08	527	tags=41%, list=4%, signal=39%	OAS2/OASL/OAS1/GBP1/OAS3/STAT1/IRF9/SP100/TRIM14/IRF7/GBP2/HLA-F/B2M/GBP3/MT2A/TRIM21/TRIM34/IRF1/PML/HLA-B/HLA-C/GBP4/TRIM5/HLA-E/PTAFR/TRIM38/TRIM25/ICAM1
REACTOME_INTERFERON_SIGNALING	162	0.850921	3.04052	1e-10	3.455e-08	3.11404e-08	527	tags=35%, list=4%, signal=34%	BST2/OAS2/RSAD2/IFIT3/IFITM1/XAF1/MX2/IFIT1/MX1/OASL/ISG15/IFIT2/IFI6/IFI35/HERC5/DDX58/OAS1/GBP1/UBE2L6/OAS3/STAT1/IFITM3/IFI27/USP18/IRF9/EIF2AK2/SP100/SAMHD1/TRIM14/IRF7/UBA7/IFIT5/IFITM2/GBP2/HLA-F/B2M/GBP3/MT2A/TRIM21/TRIM34/ISG20/IRF1/PML/STAT2/HLA-B/PSMB8/ADAR/EGR1/HLA-C/GBP4/TRIM5/HLA-E/PTAFR/TRIM38/TRIM25/ICAM1
KEGG_RIBOSOME	85	-0.616762	-2.45002	3.67352e-10	1.08789e-07	9.80527e-08	2076	tags=65%, list=15%, signal=55%	RPL32/RPS23/RPL28/RPS25/RPL37A/RPS29/RPS9/RPL18A/RPLP0/RPS27L/RPS15A/RPL36A/RPS28/RPL17/RPS18/RPS27A/RPL30/RPS19/RPL13/RPL10A/RPL11/RPL14/RPL31/RPS10/RPL22/RPL29/RPS15/RPS26/RPS7/RPS20/RPL27A/RPS21/FAU/RPL7/RPL9/RPL34/RPS16/RPL13A/RPS2/RPS4X/RPS6/RPSA/RPL15/RPS13/RPL4/RPL7A/RPS12/RPL18/RPL3/RPS5/RPS8/RPL5/RPS3A/RPL6/RPL23
WP_THE_HUMAN_IMMUNE_RESPONSE_TO_TUBERCULOSIS	22	0.923642	2.42063	6.34388e-10	1.64386e-07	1.48163e-07	267	tags=55%, list=2%, signal=54%	IFIT3/IFITM1/IFIT1/MX1/IFI35/OAS1/STAT1/IRF9/TAP1/IRF1/STAT2/PSMB8
REACTOME_SELENOAMINO_ACID_METABOLISM	102	-0.577083	-2.34663	8.87298e-10	2.04374e-07	1.84205e-07	3674	tags=61%, list=27%, signal=45%	RPL32/RPS23/SEPHS2/RPL28/RPS25/RPL37A/RPS29/RPS9/EEFSEC/RPL18A/RPLP0/RPS27L/HNMT/RPS15A/RPL36A/RPS28/RPS14/AHCY/RPL17/RPS18/RPS27A/RPL30/RPS19/RPL13/RPL10A/RPL11/RPL14/RPL31/RPS10/RPL22/RPL29/RPS15/RPS26/RPS7/RPS20/RPL27A/RPS21/FAU/RPL7/RPL9/RPL34/RPS16/RPL13A/RPS2/RPS4X/RPS6/RPSA/RPL15/RPS13/RPL4/GNMT/RPL7A/RPS12/RPL18/RPL3/RPS5/RPS8/RPL5/RPS3A/RPL6/RPL23/PAPSS2
WP_HOSTPATHOGEN_INTERACTION_OF_HUMAN_CORONA_VIRUSES_INTERFERON_INDUCTION	32	0.873656	2.4514	1.60593e-09	3.32909e-07	3.00055e-07	359	tags=38%, list=3%, signal=37%	OAS2/DDX58/OAS1/IFIH1/OAS3/STAT1/IRF9/EIF2AK2/FOS/STAT2/NFKBIA/MYD88
REACTOME_SIGNALING_BY_INTERLEUKINS	311	0.539632	2.06008	2.23083e-09	4.20409e-07	3.7892e-07	2247	tags=31%, list=16%, signal=26%	CXCL10/LGALS9/STAT1/CCL5/PSMB9/PTGS2/CXCL8/FOS/IL32/CXCL1/IL15/ITGAX/IL16/IL1RN/TIMP1/STAT2/NFKBIA/PSMB8/CSF1/ANXA1/DUSP6/PSME2/IL15RA/LCN2/MYD88/IL2RG/PELI2/PIM1/DUSP4/PSMA5/PTPN12/RORA/CXCL2/PSME1/PTAFR/ICAM1/IL6R/IL22RA1/HSP90B1/SHC1/ANXA2/P4HB/LCK/TNFRSF1A/BCL6/IL23A/MCL1/ZEB1/IL1R2/HNRNPA2B1/SQSTM1/IL1RAP/UBC/CLCF1/IRAK1/IL4R/ATF1/CDKN1A/FOXO1/IRAK2/NFKB2/NFKBIB/VEGFA/LIF/BATF/IFNLR1/JUNB/BC…
WP_TYPE_II_INTERFERON_SIGNALING_IFNG	26	0.902243	2.42039	5.02867e-09	8.68703e-07	7.82973e-07	261	tags=54%, list=2%, signal=53%	CXCL10/ISG15/IFIT2/IFI6/OAS1/GBP1/STAT1/IRF9/EIF2AK2/PSMB9/TAP1/IRF1/STAT2/HLA-B
REACTOME_EUKARYOTIC_TRANSLATION_INITIATION	116	-0.537872	-2.23829	6.29332e-09	1.00354e-06	9.04505e-07	2500	tags=59%, list=18%, signal=49%	RPL21/RPL39/EIF2S3/RPL32/RPS23/RPL28/RPS25/RPL37A/RPS29/RPS9/RPL18A/RPLP0/RPS27L/EIF2B4/RPS15A/EIF3H/EIF3D/RPL36A/RPS28/EIF1AX/EIF3M/RPS14/RPL17/RPS18/RPS27A/RPL30/RPS19/RPL13/RPL10A/RPL11/RPL14/RPL31/RPS10/RPL22/RPL29/RPS15/RPS26/RPS7/PABPC1/RPS20/RPL27A/RPS21/EIF3E/FAU/RPL7/RPL9/RPL34/RPS16/RPL13A/RPS2/RPS4X/RPS6/RPSA/RPL15/RPS13/RPL4/RPL7A/RPS12/RPL18/RPL3/EIF3F/RPS5/RPS8/EIF3L/RPL5/EIF4B/RPS3…
WP_HOSTPATHOGEN_INTERACTION_OF_HUMAN_CORONA_VIRUSES_MAPK_SIGNALING	35	0.840038	2.39983	2.23419e-08	3.3082e-06	2.98172e-06	219	tags=20%, list=2%, signal=20%	BST2/IFITM1/IFITM3/IFI27/IFITM2/FOS/DDIT3
REACTOME_RRNA_PROCESSING	195	-0.440694	-2.01912	3.69847e-08	4.79367e-06	4.32059e-06	4227	tags=50%, list=31%, signal=35%	NOC4L/RPL38/TRMT10C/WDR46/EXOSC2/RPL10/RPL35A/RPL37/RPP21/RPL26L1/UTP4/WDR12/NHP2/RPL21/RPL39/RRP36/DIMT1/RPL32/RPS23/TSR1/IMP4/NIP7/RPL28/RPS25/EXOSC6/RPL37A/RPS29/RPS9/UTP18/HSD17B10/RPL18A/RPLP0/RPS27L/WDR75/RPS15A/BYSL/DDX49/BOP1/DCAF13/RPL36A/RPS28/RPS14/RPL17/RPS18/RPS27A/RRP9/WDR18/NOL9/RPL30/RPS19/RPL13/RPP40/PDCD11/RPL10A/RPL11/RPL14/RPL31/RPS10/RPL22/RPL29/RPS15/UTP20/NOP2/RPS26/RPS7/RP…
REACTOME_SRP_DEPENDENT_COTRANSLATIONAL_PROTEIN_TARGETING_TO_MEMBRANE	109	-0.531206	-2.20632	3.8419e-08	4.79367e-06	4.32059e-06	3674	tags=55%, list=27%, signal=41%	RPL32/RPS23/SSR4/RPL28/RPS25/RPL37A/RPS29/RPS9/RPL18A/RPLP0/RPS27L/RPS15A/SEC11A/SPCS3/RPL36A/RPS28/RPS14/RPL17/RPS18/RPS27A/DDOST/RPL30/RPS19/RPL13/RPL10A/RPL11/RPL14/RPL31/RPS10/RPL22/RPL29/RPS15/RPS26/RPS7/RPS20/RPL27A/RPS21/FAU/RPL7/RPL9/RPL34/RPS16/RPL13A/RPS2/RPS4X/RPS6/RPSA/RPL15/RPS13/RPL4/RPL7A/RPS12/RPL18/RPL3/RPS5/RPS8/RPL5/RPS3A/RPL6/RPL23
REACTOME_METABOLISM_OF_AMINO_ACIDS_AND_DERIVATIVES	294	-0.390358	-1.84627	3.93113e-08	4.79367e-06	4.32059e-06	3687	tags=46%, list=27%, signal=35%	PYCR1/RPL32/RPS23/SEPHS2/ECHS1/GRHPR/PSMB4/RPL28/RPS25/SRM/AASS/DMGDH/FAH/NDUFAB1/RPL37A/RPS29/RPS9/DLD/EEFSEC/HSD17B10/MCCC1/PSMB10/RPL18A/RPLP0/RPS27L/SRR/GOT2/HNMT/PSMD13/RPS15A/GATM/PSMD5/AZIN1/HIBADH/PSPH/AUH/CHDH/MTR/PSMA1/PSMA2/RPL36A/CARNS1/ETHE1/RPS28/SLC25A10/HAL/RPS14/SLC44A1/AHCY/ENOPH1/RPL17/RPS18/RPS27A/TST/TSTD1/RPL30/RPS19/ODC1/RPL13/ACAD8/ADI1/IVD/MRI1/RIMKLA/RPL10A/RPL11/RPL14/R…
WP_TYPE_I_INTERFERON_INDUCTION_AND_SIGNALING_DURING_SARSCOV2_INFECTION	27	0.866299	2.35887	1.16934e-07	1.34669e-05	1.21379e-05	359	tags=37%, list=3%, signal=36%	OAS2/OAS1/OAS3/STAT1/IRF9/EIF2AK2/FOS/STAT2/NFKBIA/MYD88
WP_CYTOPLASMIC_RIBOSOMAL_PROTEINS	87	-0.551961	-2.1934	2.18102e-07	2.37961e-05	2.14477e-05	2444	tags=52%, list=18%, signal=43%	RPL36A/RPS28/RPS14/RPL17/RPS18/RPS27A/RPL30/RPS19/RPL13/RPL10A/RPL11/RPL14/RPL31/RPS10/RPL22/RPL29/RPS15/RPS26/RPS7/RPS20/RPL27A/RPS21/FAU/RPL7/RPL9/RPL34/RPS16/RPL13A/RPS2/RPS4X/RPS6/RPSA/RPL15/RPS13/RPL4/RPL7A/RPS12/RPL18/RPL3/RPS5/RPS8/RPL5/RPS3A/RPL6/RPL23
REACTOME_TRANSLATION	271	-0.392465	-1.84035	2.57728e-07	2.67135e-05	2.40772e-05	3933	tags=42%, list=29%, signal=31%	GFM2/IARS2/MRPL36/MRPL55/RPL21/RPL39/EIF2S3/MRPL16/MRPL38/MRPL45/RPL32/RPS23/SSR4/PPA1/RPL28/RPS25/GFM1/RPL37A/RPS29/RPS9/EEF1A2/FARSB/MRPL11/RPL18A/RPLP0/RPS27L/EIF2B4/MRPL52/RPS15A/SARS2/SEC11A/SPCS3/TUFM/EIF3H/MRPL57/EEF1D/MRPL2/MRPL23/EIF3D/MRPS34/RPL36A/RPS28/EIF1AX/EIF3M/MRPL1/MRPS12/RPS14/RARS2/RPL17/RPS18/RPS27A/WARS2/DARS2/DDOST/MRPL34/RPL30/RPS19/EEF1A1/RPL13/VARS2/EEF1B2/PPA2/RPL10A/RP…
WP_METAPATHWAY_BIOTRANSFORMATION_PHASE_I_AND_II	90	-0.544689	-2.17693	2.71543e-07	2.68052e-05	2.41599e-05	3388	tags=49%, list=25%, signal=37%	GSTM3/HS6ST1/EPHX1/GSTCD/HNMT/GAL3ST1/GSTT2B/AKR7A2/CYP2D6/AKR1A1/CYP1B1/CHST7/UGT1A1/GSTM2/TPMT/CYP2R1/GSTO2/NAA30/NAA50/NDST1/KCNAB3/NAT8L/SULT1B1/CHST12/CYP21A2/FMO5/FMO4/COMT/CYP4V2/AKR7A3/GPX2/SULT1A1/CYP2U1/GPX3/AKR1C2/CHST13/GAL3ST2/UGT2A1/EPHX2/HS3ST1/CYP46A1/UGT1A10/SULT1C2/CYP2E1
REACTOME_NONSENSE_MEDIATED_DECAY_NMD_	112	-0.505446	-2.09562	3.01843e-07	2.84419e-05	2.5635e-05	2314	tags=52%, list=17%, signal=43%	RPL28/RPS25/RPL37A/RPS29/RPS9/NCBP1/RPL18A/RPLP0/RPS27L/RPS15A/PPP2R1A/RPL36A/RPS28/RPS14/RPL17/RPS18/RPS27A/RPL30/RPS19/RPL13/UPF1/RPL10A/RPL11/RPL14/RPL31/RPS10/RPL22/RPL29/RPS15/RPS26/RPS7/PABPC1/RPS20/RPL27A/RPS21/FAU/RPL7/RPL9/RPL34/RPS16/RPL13A/RPS2/RPS4X/RPS6/RPSA/RPL15/RPS13/RPL4/RPL7A/RPS12/RPL18/RPL3/RPS5/RPS8/RPL5/RPS3A/RPL6/RPL23
REACTOME_DDX58_IFIH1_MEDIATED_INDUCTION_OF_INTERFERON_ALPHA_BETA	61	0.728842	2.29509	7.82711e-07	7.05461e-05	6.35841e-05	1024	tags=26%, list=7%, signal=24%	ISG15/HERC5/DDX58/UBE2L6/IFIH1/DHX58/IRF7/UBA7/NLRC5/NFKBIA/TNFAIP3/TRIM25/CASP8/ITCH/UBC/OTUD5
WP_NONGENOMIC_ACTIONS_OF_125_DIHYDROXYVITAMIN_D3	54	0.744905	2.29574	9.24905e-07	7.98887e-05	7.20047e-05	685	tags=20%, list=5%, signal=19%	OAS2/IFI44L/RSAD2/ISG15/STAT1/CXCL8/CAV1/STAT2/ETS1/RELB/TNFRSF1A
REACTOME_RESPONSE_OF_EIF2AK4_GCN2_TO_AMINO_ACID_DEFICIENCY	98	-0.511478	-2.06088	9.79138e-07	8.11901e-05	7.31776e-05	2314	tags=62%, list=17%, signal=52%	RPL21/RPL39/EIF2S3/RPL32/RPS23/RPL28/RPS25/RPL37A/RPS29/RPS9/RPL18A/RPLP0/RPS27L/RPS15A/EIF2AK4/RPL36A/RPS28/RPS14/RPL17/RPS18/RPS27A/RPL30/RPS19/RPL13/RPL10A/RPL11/RPL14/RPL31/RPS10/RPL22/RPL29/RPS15/IMPACT/RPS26/RPS7/RPS20/RPL27A/RPS21/FAU/RPL7/RPL9/RPL34/RPS16/RPL13A/RPS2/RPS4X/RPS6/RPSA/RPL15/RPS13/RPL4/RPL7A/RPS12/RPL18/RPL3/RPS5/RPS8/RPL5/RPS3A/RPL6/RPL23
REACTOME_BIOLOGICAL_OXIDATIONS	130	-0.456134	-1.9476	2.51964e-06	0.000200893	0.000181067	2921	tags=38%, list=21%, signal=31%	GSTT2B/HSP90AB1/SLC26A2/ACY3/AKR7A2/CYP2D6/MAOA/MAT2B/RXRA/SLC35B3/OPLAH/AKR1A1/AOC1/CHAC2/CYP1B1/MTR/UGT1A1/CES3/GSTM2/TPMT/AHCY/CYP2R1/GSTO2/GSTT1/PTGS1/SULT1B1/AHR/CYP21A2/BPHL/COMT/CYP4V2/AKR7A3/AKR7L/SULT1A1/ALDH3A1/CMBL/ALDH2/CYP2U1/GGT6/SLC35D1/UGT2A1/CYP46A1/UGT1A10/SLC26A1/SULT1C2/CYP2E1/CES1/PAPSS2/ALDH1A1/ADH1C
WP_EBOLA_VIRUS_PATHWAY_ON_HOST	104	0.630304	2.1399	3.74848e-06	0.000278588	0.000251095	693	tags=18%, list=5%, signal=17%	BST2/DDX58/STAT1/EIF2AK2/IRF7/HLA-F/CAV1/HLA-B/HLA-C/ITGA3/AXL/HLA-E/NPC1/CAV2/RELB/ICAM2/TSG101/FLNA/FLNC
REACTOME_INTERLEUKIN_10_SIGNALING	23	0.856892	2.27445	3.76288e-06	0.000278588	0.000251095	756	tags=57%, list=6%, signal=53%	CXCL10/CCL5/PTGS2/CXCL8/CXCL1/IL1RN/TIMP1/CSF1/CXCL2/PTAFR/ICAM1/TNFRSF1A/IL1R2
NABA_MATRISOME_ASSOCIATED	306	0.48752	1.86164	4.56818e-06	0.000318182	0.000286781	1446	tags=25%, list=11%, signal=22%	CXCL10/MMP13/LGALS9/CXCL11/MUC5AC/CCL5/MUC2/TNFSF10/CXCL8/SERPINE1/CXCL1/CST7/IL15/ANGPT1/IL16/IL1RN/TIMP1/CSF1/AREG/S100A2/FLT3LG/ANXA1/MUC12/PRSS1/MUC13/HYAL1/CCBE1/CTSV/LGALS7/MUC20/CXCL2/CXCL5/SERPINE2/CXCL3/SERPINB8/FGFBP1/EREG/ANXA2/CPAMD8/LGALS1/EGF/LGALS8/TCHH/BMP4/IL23A/GDF9/S100P/LOXL4/BTC/MMP24/SCUBE1/MDK/HBEGF/S100A11/SEMA6A/TNFSF9/MUC4/ANXA3/CLCF1/PLAT/SLPI/ADAMTS7/FGF23/ADAM11/HPSE/…
NABA_SECRETED_FACTORS	113	0.610406	2.0904	4.60466e-06	0.000318182	0.000286781	1627	tags=37%, list=12%, signal=33%	CXCL10/CXCL11/CCL5/TNFSF10/CXCL8/CXCL1/IL15/ANGPT1/IL16/IL1RN/CSF1/AREG/S100A2/FLT3LG/CCBE1/CXCL2/CXCL5/CXCL3/FGFBP1/EREG/EGF/TCHH/BMP4/IL23A/GDF9/S100P/BTC/SCUBE1/MDK/HBEGF/S100A11/TNFSF9/CLCF1/FGF23/VEGFA/LIF/S100A16/CX3CL1/INHBB/FSTL3/S100A1/S100A14
WP_NOVEL_INTRACELLULAR_COMPONENTS_OF_RIGILIKE_RECEPTOR_RLR_PATHWAY	51	0.737629	2.24358	5.04036e-06	0.000337054	0.000303791	795	tags=24%, list=6%, signal=22%	CXCL10/ISG15/DDX58/IFIH1/DHX58/IRF7/CXCL8/NFKBIA/TRIM25/CASP8/SNW1/AZI2
NABA_MATRISOME	418	0.445291	1.74367	8.16768e-06	0.000529113	0.000476896	1446	tags=23%, list=11%, signal=22%	CXCL10/MMP13/LGALS9/CXCL11/MUC5AC/CCL5/MUC2/TNFSF10/CXCL8/LAMA2/SERPINE1/CXCL1/CST7/IL15/LAMA1/ANGPT1/FBN1/IL16/IL1RN/TIMP1/CSF1/ECM1/AREG/S100A2/FLT3LG/ANXA1/MUC12/FBLN1/PRSS1/EFEMP2/MUC13/HYAL1/CCBE1/CTSV/LAMA3/MXRA5/NTN4/LGALS7/MUC20/CXCL2/CXCL5/SERPINE2/THSD4/CXCL3/SERPINB8/COL1A1/LAMB3/FGFBP1/EREG/MMRN2/ANXA2/CPAMD8/LAMC2/LGALS1/TINAGL1/TNC/EGF/LGALS8/TCHH/BMP4/IL23A/GDF9/S100P/COL16A1/LOXL4…
KEGG_RIG_I_LIKE_RECEPTOR_SIGNALING_PATHWAY	49	0.741583	2.23465	9.73265e-06	0.000611387	0.000551051	795	tags=22%, list=6%, signal=21%	CXCL10/ISG15/DDX58/IFIH1/DHX58/IRF7/CXCL8/NFKBIA/TRIM25/CASP8/AZI2
REACTOME_NEGATIVE_REGULATORS_OF_DDX58_IFIH1_SIGNALING	34	0.79085	2.253	1.08444e-05	0.000645918	0.000582174	1024	tags=35%, list=7%, signal=33%	ISG15/HERC5/DDX58/UBE2L6/IFIH1/UBA7/NLRC5/TNFAIP3/TRIM25/ITCH/UBC/OTUD5
WP_CYTOSOLIC_DNASENSING_PATHWAY	50	0.725349	2.20058	1.09055e-05	0.000645918	0.000582174	618	tags=20%, list=5%, signal=19%	CXCL10/ISG15/DDX58/CCL5/IRF7/NFKBIA/ADAR/TREX1/TRIM25/CASP8
KEGG_TOLL_LIKE_RECEPTOR_SIGNALING_PATHWAY	62	0.680346	2.14972	1.17154e-05	0.000674609	0.000608034	618	tags=18%, list=5%, signal=17%	CXCL10/STAT1/CXCL11/CCL5/IRF7/CXCL8/FOS/TLR3/NFKBIA/MYD88/CASP8
KEGG_CYTOKINE_CYTOKINE_RECEPTOR_INTERACTION	102	0.610491	2.0617	1.67246e-05	0.000933523	0.000841396	2133	tags=43%, list=16%, signal=37%	CXCL10/CXCL11/CCL5/TNFSF10/CXCL8/CXCL1/TNFRSF12A/IL15/CSF1/FLT3LG/IL15RA/TNFRSF9/IL2RG/CXCL2/CXCL5/CXCL3/IL6R/IL22RA1/EGF/TNFRSF1A/IL23A/IL1R2/IL1RAP/TNFSF9/CXCL16/FLT1/CLCF1/IFNGR1/IL4R/TNFRSF11A/VEGFA/LIF/CX3CL1/IFNLR1/INHBB/EGFR/TNFRSF10A/IL6ST/LTBR/RELT/IFNGR2/IL10RA/EDAR/IL11
REACTOME_ACTIVATION_OF_THE_MRNA_UPON_BINDING_OF_THE_CAP_BINDING_COMPLEX_AND_EIFS_AND_SUBSEQUENT_BINDING_TO_43S	58	-0.565224	-2.06395	1.71123e-05	0.000933523	0.000841396	3764	tags=66%, list=28%, signal=48%	EIF2S3/RPS23/RPS25/RPS29/RPS9/RPS27L/RPS15A/EIF3H/EIF3D/RPS28/EIF1AX/EIF3M/RPS14/RPS18/RPS27A/RPS19/RPS10/RPS15/RPS26/RPS7/PABPC1/RPS20/RPS21/EIF3E/FAU/RPS16/RPS2/RPS4X/RPS6/RPSA/RPS13/RPS12/EIF3F/RPS5/RPS8/EIF3L/EIF4B/RPS3A
REACTOME_ANTIGEN_PRESENTATION_FOLDING_ASSEMBLY_AND_PEPTIDE_LOADING_OF_CLASS_I_MHC	24	0.837638	2.23168	1.77117e-05	0.000941446	0.000848537	1279	tags=67%, list=9%, signal=61%	TAP1/HLA-F/B2M/TAP2/HLA-B/ERAP1/HLA-C/CALR/HLA-E/HSPA5/SEC31A/TAPBP/PDIA3/ERAP2/SEC24D/HLA-A
REACTOME_ANTIGEN_PROCESSING_CROSS_PRESENTATION	79	0.640042	2.07855	2.14241e-05	0.0011103	0.00100073	1279	tags=27%, list=9%, signal=24%	PSMB9/TAP1/HLA-F/B2M/TAP2/HLA-B/PSMB8/PSME2/HLA-C/MYD88/CALR/CTSV/HLA-E/PSMA5/PSME1/TAPBP/UBC/ITGB5/PDIA3/SEC61A1/HLA-A
REACTOME_CELL_CYCLE_MITOTIC	475	0.422066	1.66402	2.32942e-05	0.00116863	0.0010533	3830	tags=45%, list=28%, signal=34%	PSMB9/PSMB8/TUBB3/PSME2/RAB8A/NEK2/SKA2/CCND3/PSMA5/RRM2/PSME1/CKS1B/CDCA5/UBE2S/PPP1R12A/MASTL/UBE2C/TUBB6/ZWINT/SGO1/CENPA/NUP50/OPTN/PTTG1/CDC25C/NCAPH/CDCA8/CDK2/CEP152/AJUBA/AURKA/AURKB/BORA/KIF2C/UBC/UBE2I/CDC25B/HMMR/NDEL1/FOXM1/KNL1/TUBA1B/TPX2/CHMP2B/GMNN/LPIN1/MAD1L1/BUB1B/CCNB2/RFC1/CDKN1A/CLASP2/PLK1/SMC4/STAG2/NUP35/ORC1/RAD21/TUBB4B/BIRC5/CDC6/CDK5RAP2/CDKN2D/CENPK/DBF4/KIF23/LIN52/…
REACTOME_INTERLEUKIN_4_AND_INTERLEUKIN_13_SIGNALING	63	0.678373	2.13205	2.42407e-05	0.00116863	0.0010533	1486	tags=43%, list=11%, signal=38%	STAT1/PTGS2/CXCL8/FOS/ITGAX/TIMP1/ANXA1/LCN2/IL2RG/PIM1/RORA/ICAM1/IL6R/HSP90B1/BCL6/IL23A/MCL1/ZEB1/IL4R/CDKN1A/FOXO1/VEGFA/LIF/BATF/JUNB/BCL2L1/BIRC5
WP_TOLLLIKE_RECEPTOR_SIGNALING_PATHWAY	63	0.677022	2.12781	2.42407e-05	0.00116863	0.0010533	618	tags=17%, list=5%, signal=17%	CXCL10/STAT1/CXCL11/CCL5/IRF7/CXCL8/FOS/TLR3/NFKBIA/MYD88/CASP8
KEGG_DRUG_METABOLISM_CYTOCHROME_P450	31	-0.658827	-2.1341	3.55338e-05	0.00167413	0.00150891	3439	tags=55%, list=25%, signal=41%	ADH5/GSTM3/MAOB/CYP2D6/MAOA/UGT1A1/GSTM2/GSTO2/GSTT1/FMO5/FMO4/ALDH3A1/UGT2A1/UGT1A10/ALDH3B2/CYP2E1/ADH1C
WP_SARS_CORONAVIRUS_AND_INNATE_IMMUNITY	16	0.869853	2.11679	5.11335e-05	0.00235517	0.00212275	259	tags=38%, list=2%, signal=37%	DDX58/IFIH1/STAT1/IRF9/STAT2/TLR3
PID_NFAT_TFPATHWAY	25	0.816886	2.17267	5.31589e-05	0.00235517	0.00212275	835	tags=44%, list=6%, signal=41%	PTGS2/EGR2/CXCL8/FOS/GBP3/EGR3/FOSL1/EGR1/SLC3A2/NFATC1/ITCH
KEGG_VALINE_LEUCINE_AND_ISOLEUCINE_DEGRADATION	40	-0.606696	-2.04262	5.33975e-05	0.00235517	0.00212275	3581	tags=60%, list=26%, signal=44%	ECHS1/ALDH3A2/DLD/HSD17B10/MCCC1/HADHB/HADHA/HIBADH/AUH/OXCT2/ACAD8/IVD/EHHADH/BCAT2/HADH/BCKDHA/BCKDHB/ACADS/ALDH6A1/ALDH2/ACADSB/ALDH9A1/ABAT/HMGCS2
WP_REGULATION_OF_TOLLLIKE_RECEPTOR_SIGNALING_PATHWAY	91	0.613261	2.04571	6.64901e-05	0.00281352	0.00253586	1365	tags=25%, list=10%, signal=23%	CXCL10/STAT1/CXCL11/CCL5/IRF7/CXCL8/FOS/TLR3/NFKBIA/TNFAIP3/RNF31/MYD88/PELI2/RBCK1/CASP8/SQSTM1/CTNNAL1/OTUD5/IRAK1/IRAK2/NFKB2/PLK1/TICAM1
WP_PATHWAYS_OF_NUCLEIC_ACID_METABOLISM_AND_INNATE_IMMUNE_SENSING	13	0.901901	2.12586	6.65038e-05	0.00281352	0.00253586	355	tags=46%, list=3%, signal=45%	DDX58/OAS1/IFIH1/SAMHD1/ADAR/TREX1
KEGG_CYTOSOLIC_DNA_SENSING_PATHWAY	33	0.755115	2.13709	9.19086e-05	0.00381053	0.00343448	355	tags=21%, list=3%, signal=21%	CXCL10/DDX58/CCL5/IRF7/NFKBIA/ADAR/TREX1
REACTOME_RESOLUTION_OF_SISTER_CHROMATID_COHESION	114	0.559477	1.92199	0.000128457	0.0052214	0.00470612	3283	tags=54%, list=24%, signal=42%	TUBB3/SKA2/CDCA5/TUBB6/ZWINT/SGO1/CENPA/CDCA8/AURKB/KIF2C/NDEL1/KNL1/TUBA1B/MAD1L1/BUB1B/CCNB2/CLASP2/PLK1/STAG2/RAD21/TUBB4B/BIRC5/CENPK/NDE1/TUBA1C/KIF2A/NDC80/NUP85/RANGAP1/CENPL/PPP2CB/SKA1/CENPO/ZWILCH/CDK1/CENPP/CLIP1/SPC25/CDC20/CENPF/INCENP/KIF18A/DYNC1I2/DYNLL1/TUBB2A/CCNB1/KNTC1/NUF2/PAFAH1B1/SMC1A/NUP37/CENPQ/ERCC6L/TUBA4A/CENPU/SMC3/XPO1/BUB1/CENPH/CENPN/CENPM/DYNC1LI1
REACTOME_MITOTIC_METAPHASE_AND_ANAPHASE	221	0.485336	1.80165	0.000146019	0.00582111	0.00524664	3700	tags=49%, list=27%, signal=36%	PSMB9/PSMB8/TUBB3/PSME2/SKA2/PSMA5/PSME1/CDCA5/UBE2S/UBE2C/TUBB6/ZWINT/SGO1/CENPA/PTTG1/CDCA8/AURKB/KIF2C/UBC/UBE2I/NDEL1/KNL1/TUBA1B/CHMP2B/MAD1L1/BUB1B/CCNB2/CLASP2/PLK1/STAG2/NUP35/RAD21/TUBB4B/BIRC5/CENPK/PSMA6/NDE1/TUBA1C/KIF2A/NDC80/NUP85/RANGAP1/CENPL/PPP2CB/SKA1/CENPO/VRK1/ZWILCH/CDC26/CDK1/CENPP/CLIP1/SPC25/CDC20/CENPF/NUP54/ESPL1/FBXO5/LBR/PSMD7/INCENP/KIF18A/CDC27/DYNC1I2/DYNLL1/TUBB2A…
WP_AMINO_ACID_METABOLISM	67	-0.505944	-1.90699	0.000164337	0.00642773	0.00579339	3510	tags=46%, list=26%, signal=35%	PPM1L/SRM/ADH5/FAH/DLD/FARSB/MCCC1/SUCLG1/CAD/CS/GOT2/HNMT/MAOA/HIBADH/AUH/HAL/PC/SDHA/ODC1/EHHADH/MARS2/OAT/ASS1/HADH/MPST/DBH/IDH1/DDC/ALDH1A1/ADH1C/HMGCS2
REACTOME_CHEMOKINE_RECEPTORS_BIND_CHEMOKINES	13	0.887352	2.09157	0.000214931	0.00825096	0.0074367	523	tags=62%, list=4%, signal=59%	CXCL10/CXCL11/CCL5/CXCL8/CXCL1/CXCL2/CXCL5/CXCL3
REACTOME_ADORA2B_MEDIATED_ANTI_INFLAMMATORY_CYTOKINES_PRODUCTION	41	-0.581062	-1.98189	0.000238703	0.00899692	0.00810903	1119	tags=22%, list=8%, signal=20%	PRKACB/ADCY4/P2RY11/PRKAR2B/GNB4/GNG10/GNG13/RAMP1/GNG2
KEGG_PEROXISOME	71	-0.480558	-1.83388	0.00033401	0.0123206	0.0111047	5237	tags=62%, list=38%, signal=38%	ABCD4/ACSL5/ECH1/PEX11A/PRDX5/HMGCL/PEX7/PHYH/SOD1/MPV17/CRAT/PEX16/PEX5/ACOT8/PIPOX/PRDX1/DHRS4/NUDT19/ACOX3/FAR1/FAR2/NUDT12/PEX11G/SCP2/ACOX1/ACSL6/SOD2/PEX1/CAT/EHHADH/MLYCD/PEX6/DECR2/PEX10/PXMP2/MPV17L/PECR/ABCD3/GNPAT/CROT/AMACR/EPHX2/IDH1/ACOX2
WP_VEGFAVEGFR2_SIGNALING_PATHWAY	371	0.426522	1.65937	0.000340599	0.0123206	0.0111047	2377	tags=26%, list=17%, signal=22%	DKK1/STAT1/PTGS2/CXCL8/NR4A1/EGR3/NR4A3/DUSP5/CAV1/NR4A2/NFKBIA/ANXA1/EGR1/PLAUR/HERPUD1/CALR/FHL2/ETS1/ICAM1/DLL4/EPHA2/DNAJB4/SHC1/INPP4B/MMRN2/P4HB/LDHA/DNAJA1/NFATC1/QKI/TMSB10/ARF4/VCL/CSRP1/LARP7/PBK/ITCH/PTMA/CHAC1/RBM39/HBEGF/ITGB5/PRKCE/SH3BGRL3/SLC25A25/TPP1/FLT1/MOV10/NAPA/SRPK1/SRF/NDRG1/SHB/ALDOA/CAPN2/F3/FOXO1/NRP2/VEGFA/PLAU/SYNJ1/BCL2L1/LMAN1/SIAH2/TMOD1/BIRC5/EIF4G2/FXR2/SPIRE1/A…
PID_AP1_PATHWAY	44	0.685264	2.0303	0.000344716	0.0123206	0.0111047	1900	tags=45%, list=14%, signal=39%	FOSB/CXCL8/FOS/MT2A/FOSL1/TIMP1/DUSP1/EGR1/EDN1/ETS1/ATF3/NFATC1/HLA-A/MAFG/PLAU/JUNB/CDKN1B/JUN/ELF1/CDK1
REACTOME_RA_BIOSYNTHESIS_PATHWAY	14	-0.76855	-2.03338	0.000468656	0.0164665	0.0148415	130	tags=21%, list=1%, signal=21%	DHRS3/ALDH1A1/ADH1C
KEGG_RETINOL_METABOLISM	21	-0.682605	-1.97001	0.000511705	0.0176794	0.0159347	368	tags=24%, list=3%, signal=23%	UGT2A1/UGT1A10/DHRS3/ALDH1A1/ADH1C
PID_ATF2_PATHWAY	44	0.674243	1.99765	0.000528055	0.0179452	0.0161742	1909	tags=39%, list=14%, signal=33%	CXCL8/FOS/DUSP5/DDIT3/DUSP1/ATF3/DUSP8/IL23A/DUSP10/PLAU/JUNB/BCL2L1/JDP2/GADD45A/JUN/SOCS3/CSRP2
REACTOME_G_BETA_GAMMA_SIGNALLING_THROUGH_PI3KGAMMA	14	-0.764623	-2.02299	0.000540306	0.0180654	0.0162826	340	tags=29%, list=2%, signal=28%	GNB4/GNG10/GNG13/GNG2
KEGG_BUTANOATE_METABOLISM	28	-0.6124	-1.91671	0.000582438	0.019165	0.0172736	3992	tags=64%, list=29%, signal=46%	ALDH5A1/ALDH1B1/AKR1B10/ECHS1/ALDH3A2/HADHA/AACS/BDH1/OXCT2/ACSM3/EHHADH/HADH/BDH2/ACADS/ALDH2/ALDH9A1/ABAT/HMGCS2
REACTOME_CLASS_I_MHC_MEDIATED_ANTIGEN_PROCESSING_PRESENTATION	318	0.422317	1.61614	0.000668395	0.0216497	0.0195132	1479	tags=17%, list=11%, signal=15%	HERC5/UBE2L6/HERC6/DTX3L/PSMB9/UBA7/TAP1/TRIM69/HLA-F/B2M/TAP2/HECTD2/TRIM21/RNF213/HLA-B/PSMB8/ERAP1/LMO7/PSME2/HLA-C/MYD88/CALR/CTSV/FBXO6/HLA-E/RBCK1/PSMA5/RNF19A/PSME1/NEDD4L/UBE2S/UBE2C/HSPA5/RNF19B/SEC31A/ITCH/LNX1/FBXO32/TAPBP/UBC/ITGB5/PDIA3/ERAP2/SPSB1/SEC61A1/ASB1/SEC24D/HLA-A/TRIP12/UBE2H/RNF25/SIAH2/UBE2V1
REACTOME_PROSTACYCLIN_SIGNALLING_THROUGH_PROSTACYCLIN_RECEPTOR	11	-0.795932	-1.97191	0.00068006	0.0216887	0.0195483	340	tags=36%, list=2%, signal=35%	GNB4/GNG10/GNG13/GNG2
PID_REG_GR_PATHWAY	56	0.634747	1.95614	0.000695258	0.0218374	0.0196823	699	tags=20%, list=5%, signal=19%	STAT1/KRT17/CXCL8/FOS/NR4A1/IRF1/EGR1/ICAM1/TSG101/SGK1/NFATC1
REACTOME_M_PHASE	338	0.412134	1.58911	0.000750206	0.0232116	0.0209209	3830	tags=45%, list=28%, signal=33%	PSMB9/PSMB8/TUBB3/PSME2/NEK2/SKA2/PSMA5/PSME1/CDCA5/UBE2S/MASTL/UBE2C/TUBB6/ZWINT/SGO1/CENPA/NUP50/PTTG1/NCAPH/CDCA8/CEP152/AURKB/KIF2C/UBC/UBE2I/NDEL1/KNL1/TUBA1B/CHMP2B/LPIN1/MAD1L1/BUB1B/CCNB2/CLASP2/PLK1/SMC4/STAG2/NUP35/RAD21/TUBB4B/BIRC5/CDK5RAP2/CENPK/KIF23/NUP88/PSMA6/ENSA/NDE1/TUBA1C/KIF2A/NDC80/NUP85/PLK4/RANGAP1/CENPL/CEP76/HAUS6/PPP2CB/SKA1/CENPO/SET/VRK1/ZWILCH/CDC26/CDK1/CENPP/CLIP1…
REACTOME_NGF_STIMULATED_TRANSCRIPTION	30	0.729695	2.02508	0.000771765	0.0235275	0.0212056	1393	tags=47%, list=10%, signal=42%	FOSB/EGR2/FOS/EGR3/FOSL1/EGR1/SGK1/NAB2/SRF/TRIB1/ATF1/TCF12/F3/JUNB
WP_IL18_SIGNALING_PATHWAY	198	0.459002	1.67732	0.000805919	0.0240071	0.0216379	2410	tags=30%, list=18%, signal=25%	MMP13/CCL5/PTGS2/CXCL8/FOS/B2M/NR4A1/IER3/TIMP1/IRF1/NFKBIA/TNFAIP3/KIFC3/TNFAIP2/MYD88/BIRC3/ULBP2/CXCL2/CXCL3/ICAM1/COL1A1/CFLAR/CASP8/ATF3/LCK/TNFRSF1A/ALS2/CXCL16/GRIN2B/IRAK1/ZC3H12A/CCNB2/NFKB2/VEGFA/DEK/STMN1/BCL2L1/CCDC9/ZNF143/HDGF/JUN/RANGAP1/RUNX2/SOCS3/COX17/PPP1R13L/FUT1/LARS2/NFATC4/PTPN7/SDC4/TRAF6/PLOD3/KCNH2/NFKBIE/NFKBIZ/NOS2/PTMS/STK40
REACTOME_SEPARATION_OF_SISTER_CHROMATIDS	176	0.486378	1.7481	0.000810661	0.0240071	0.0216379	3687	tags=49%, list=27%, signal=36%	PSMB9/PSMB8/TUBB3/PSME2/SKA2/PSMA5/PSME1/CDCA5/UBE2S/UBE2C/TUBB6/ZWINT/SGO1/CENPA/PTTG1/CDCA8/AURKB/KIF2C/UBC/NDEL1/KNL1/TUBA1B/MAD1L1/BUB1B/CLASP2/PLK1/STAG2/RAD21/TUBB4B/BIRC5/CENPK/PSMA6/NDE1/TUBA1C/KIF2A/NDC80/NUP85/RANGAP1/CENPL/PPP2CB/SKA1/CENPO/ZWILCH/CDC26/CENPP/CLIP1/SPC25/CDC20/CENPF/ESPL1/PSMD7/INCENP/KIF18A/CDC27/DYNC1I2/DYNLL1/TUBB2A/KNTC1/NUF2/PSMB3/ANAPC10/PAFAH1B1/SMC1A/NUP37/PSMC…
REACTOME_CELL_CYCLE_CHECKPOINTS	245	0.441813	1.65167	0.000828966	0.0242035	0.0218149	3780	tags=47%, list=28%, signal=35%	PSMB9/PSMB8/PSME2/SKA2/PSMA5/PSME1/UBE2S/UBE2C/ZWINT/SGO1/CENPA/EXO1/CDC25C/CDCA8/CDK2/AURKB/KIF2C/RHNO1/UBC/CHEK2/NDEL1/KNL1/MAD1L1/BUB1B/CCNB2/BLM/CDKN1A/CLASP2/PLK1/ORC1/BIRC5/CDC6/CENPK/DBF4/PSMA6/RBBP8/CDC25A/NDE1/RFC4/CDKN1B/KIF2A/NDC80/NUP85/RANGAP1/CENPL/PPP2CB/RFC5/SKA1/BARD1/CENPO/TOPBP1/ZWILCH/CDC26/CDK1/CENPP/CLIP1/PKMYT1/SPC25/CCNE2/CDC20/CENPF/MCM8/RPA3/PSMD7/SFN/GTSE1/INCENP/KIF18A…
REACTOME_NUCLEAR_EVENTS_KINASE_AND_TRANSCRIPTION_FACTOR_ACTIVATION_	52	0.626654	1.90773	0.000894626	0.0255658	0.0230428	1393	tags=31%, list=10%, signal=28%	FOSB/EGR2/FOS/EGR3/FOSL1/EGR1/DUSP6/DUSP4/SGK1/NAB2/SRF/TRIB1/ATF1/TCF12/F3/JUNB
REACTOME_G_BETA_GAMMA_SIGNALLING_THROUGH_CDC42	12	-0.772631	-1.97577	0.000900292	0.0255658	0.0230428	340	tags=33%, list=2%, signal=33%	GNB4/GNG10/GNG13/GNG2
KEGG_FATTY_ACID_METABOLISM	34	-0.5757	-1.89613	0.000966029	0.0270619	0.0243912	3813	tags=56%, list=28%, signal=40%	ALDH1B1/CPT1B/ECHS1/ACOX3/ADH5/ALDH3A2/CPT1A/ACOX1/HADHB/HADHA/ACSL6/EHHADH/HADH/ECI1/ACADS/ALDH2/ACADSB/ALDH9A1/ADH1C
REACTOME_ADP_SIGNALLING_THROUGH_P2Y_PURINOCEPTOR_12	12	-0.771017	-1.97164	0.00103002	0.0284697	0.0256601	340	tags=33%, list=2%, signal=33%	GNB4/GNG10/GNG13/GNG2
REACTOME_G_PROTEIN_ACTIVATION	13	-0.766213	-1.98275	0.00107348	0.0292806	0.0263909	340	tags=31%, list=2%, signal=30%	GNB4/GNG10/GNG13/GNG2
BIOCARTA_MHC_PATHWAY	10	0.883719	1.95953	0.00121449	0.0326967	0.0294699	267	tags=50%, list=2%, signal=49%	PSMB9/TAP1/B2M/TAP2/PSMB8
WP_INTERACTIONS_BETWEEN_IMMUNE_CELLS_AND_MICRORNAS_IN_TUMOR_MICROENVIRONMENT	17	0.802299	1.99815	0.00124943	0.0330854	0.0298203	378	tags=24%, list=3%, signal=23%	CXCL10/CCL5/CD274/IL2RG
REACTOME_ADP_SIGNALLING_THROUGH_P2Y_PURINOCEPTOR_1	16	-0.701544	-1.93613	0.00126085	0.0330854	0.0298203	756	tags=31%, list=6%, signal=30%	P2RY1/GNB4/GNG10/GNG13/GNG2
KEGG_METABOLISM_OF_XENOBIOTICS_BY_CYTOCHROME_P450	34	-0.566077	-1.86443	0.00139015	0.0359747	0.0324244	2504	tags=35%, list=18%, signal=29%	CYP1B1/UGT1A1/GSTM2/GSTO2/GSTT1/ALDH3A1/AKR1C2/UGT2A1/UGT1A10/ALDH3B2/CYP2E1/ADH1C
WP_SPINAL_CORD_INJURY	68	0.583578	1.86696	0.00140567	0.0359747	0.0324244	1659	tags=26%, list=12%, signal=23%	CXCL10/PTGS2/CXCL8/FOS/NR4A1/CXCL1/ANXA1/EGR1/CXCL2/ICAM1/ZFP36/CDK2/SEMA6A/NTN1/FKBP1A/GADD45A/CDKN1B/EGFR
REACTOME_GLUCAGON_SIGNALING_IN_METABOLIC_REGULATION	21	-0.648666	-1.87206	0.001553	0.0392605	0.035386	1119	tags=48%, list=8%, signal=44%	PRKAR1B/GNG12/PRKACA/PRKACB/ADCY4/PRKAR2B/GNB4/GNG10/GNG13/GNG2
REACTOME_GABA_B_RECEPTOR_ACTIVATION	23	-0.637041	-1.90289	0.00184014	0.0459591	0.0414235	340	tags=26%, list=2%, signal=25%	ADCY4/GNB4/KCNJ12/GNG10/GNG13/GNG2
WP_TRYPTOPHAN_METABOLISM	24	-0.631775	-1.89852	0.00190176	0.0469327	0.042301	1705	tags=62%, list=12%, signal=55%	ECHS1/ALDH3A2/MAOB/HSD17B10/AOC1/CYP1B1/CAT/KYNU/HADH/AADAT/ALDH2/ALDH9A1/CYP2E1/DDC/ALDH1A1
REACTOME_TRAF6_MEDIATED_IRF7_ACTIVATION	15	0.812905	1.95277	0.00193324	0.0471483	0.0424953	517	tags=27%, list=4%, signal=26%	DDX58/IFIH1/IRF7/TRIM25
WP_HAIR_FOLLICLE_DEVELOPMENT_CYTODIFFERENTIATION_PART_3_OF_3	49	0.644023	1.94067	0.00196251	0.0473057	0.0426372	1818	tags=37%, list=13%, signal=32%	DKK1/FOSB/EGR2/FOS/KLK5/GLI2/KLK7/RBPJ/NFATC1/BMP4/GSDMA/KLK6/KRT15/LRIG1/LGR5/EGFR/JUN/DKK3
WP_HEPATITIS_B_INFECTION	124	0.502428	1.74722	0.00199438	0.0474017	0.0427237	1691	tags=19%, list=12%, signal=16%	DDX58/IFIH1/STAT1/IRF7/EGR2/CXCL8/FOS/EGR3/STAT2/TLR3/CREB5/MYD88/CASP8/NFATC1/IRAK1/CDKN1A/TICAM1/BIRC5/ATF4/CREB3/IRF3/JUN/SMAD3
REACTOME_GLUCAGON_LIKE_PEPTIDE_1_GLP1_REGULATES_INSULIN_SECRETION	26	-0.611844	-1.89041	0.00201223	0.0474017	0.0427237	2619	tags=50%, list=19%, signal=40%	KCNB1/PRKAR1B/GNG12/PRKACA/AKAP5/PRKACB/ITPR1/ITPR2/PRKAR2B/GNB4/GNG10/GNG13/GNG2
KEGG_STEROID_HORMONE_BIOSYNTHESIS	23	-0.633929	-1.8936	0.00203613	0.0474257	0.0427454	2504	tags=61%, list=18%, signal=50%	CYP1B1/UGT1A1/HSD17B8/SRD5A3/HSD17B1/CYP21A2/COMT/STS/HSD11B2/AKR1C2/UGT2A1/HSD3B1/SRD5A1/UGT1A10
