# Supplementary material for: A genetic screen identifies a protective type III interferon response to Cryptosporidium that requires TLR3 dependent recognition
Source: PLoS Pathog. 2022 May 18;18(5):e1010003. doi: 10.1371/journal.ppat.1010003 (PMC9154123; doi:10.1371/journal.ppat.1010003)
Supplement: S5 Table — (XLSX) [file ppat.1010003.s016.xlsx]

## Sheet: DiffGenes_10hr
Gene Symbol	Hs_infected_rep1	Hs_infected_rep3	Hs_infected_rep2	INF.AVG	Hs_bystander_rep1	Hs_bystander_rep2	Hs_bystander_rep3	BYS.AVG	LogFC
RPL23AP42	5.79276	0.134728	5.00302	3.6435	-4.16303	1.02925	-4.16302	-2.43227	6.07577
HKDC1	2.63291	1.94669	0.307366	1.62899	-4.16303	-0.566509	-4.16303	-2.96419	4.59318
UBD	1.33401	-0.938557	1.24558	0.547012	-4.16303	-3.07999	-4.16303	-3.80201	4.34902
LTB	2.15205	0.539241	1.95949	1.55026	-4.16303	-0.99497	-2.15595	-2.43798	3.98824
MYL7	0.739958	-0.205215	0.452443	0.329062	-4.16303	-4.16303	-2.11761	-3.48122	3.81028
GIP	1.0395	0.745556	-0.492266	0.43093	-4.16303	-4.16303	-1.59672	-3.30759	3.73852
RP11-63A1.4	2.45164	1.7194	-0.346864	1.27473	-4.16303	1.06819	-4.16303	-2.41929	3.69401
MESP2	1.63248	1.10423	0.0220301	0.91958	-2.71328	-2.68833	-2.78315	-2.72825	3.64783
CREB5	3.09344	-0.580208	0.960286	1.15784	-2.59754	-2.69924	-2.16979	-2.48885	3.64669
KRT16	1.25848	-0.538919	0.32122	0.346926	-4.16303	-2.37045	-3.05146	-3.19498	3.54191
REEP1	1.89348	1.93426	-0.228824	1.19964	-4.16303	-1.33869	-1.42377	-2.3085	3.50813
GP1BB	2.08663	0.787963	3.12759	2.00073	-4.16303	2.03346	-2.07058	-1.40005	3.40078
KRT34	1.54091	-0.43798	0.533556	0.545497	-0.225017	-4.16303	-4.16303	-2.85036	3.39585
MEF2B	0.949087	0.177977	0.378914	0.501993	-4.16303	-1.6232	-2.81356	-2.8666	3.36859
MAGEA2B	1.52888	-0.288287	0.675959	0.638849	-4.16303	-0.354923	-3.66901	-2.72899	3.36784
CXCL8	3.25785	2.36443	3.59812	3.07347	-1.58229	0.903254	-0.0413139	-0.240117	3.31359
CTD-2510F5.6	0.621842	-4.16303	0.99021	-0.850324	-4.16303	-4.16303	-4.16303	-4.16303	3.3127
RP11-544O24.2	1.60388	0.526073	-0.664831	0.488376	-4.03468	-0.203351	-4.16302	-2.80035	3.28873
SYNGR3	2.604	1.84255	-3.31381	0.377576	-4.16303	-0.204472	-4.16303	-2.84351	3.22108
IQSEC2	3.45648	-0.179994	-0.877564	0.799641	-4.16301	1.17996	-4.16303	-2.38202	3.18166
TNIK	0.715664	1.30926	0.976241	1.00039	-2.17648	-0.135276	-4.16303	-2.15826	3.15865
IL4I1	0.456409	1.18922	0.676033	0.773888	-2.29396	-2.8826	-1.93651	-2.37102	3.14491
NPPB	0.393629	1.25	-0.427282	0.405448	-4.16303	-3.57124	-0.42888	-2.72105	3.1265
CXCL10	4.78491	4.48194	3.26113	4.17599	1.6648	1.08562	0.430192	1.0602	3.11579
PSG5	0.734054	2.02517	0.990367	1.24987	-2.29369	-1.42779	-1.77217	-1.83121	3.08108
LLNLF-173C4.2	0.606459	-1.22376	0.662543	0.0150818	-4.16303	-1.17355	-3.78301	-3.03986	3.05494
MRAP	0.824817	-2.52802	0.903663	-0.266512	-4.16303	-2.16308	-3.59427	-3.30679	3.04028
HES4	7.18914	5.01382	7.26945	6.4908	1.79688	5.4838	3.11536	3.46535	3.02545
CTD-3074O7.11	1.69009	0.725445	1.70692	1.37415	1.30234	-4.16303	-2.07753	-1.64607	3.02023
ITGBL1	-4.16303	0.54994	1.31985	-0.764412	-3.53331	-4.16303	-3.64482	-3.78039	3.01597
IFNL1	0.496158	-1.13023	2.7869	0.717612	-1.51263	-1.14519	-4.16303	-2.27361	2.99123
SPATA19	2.43559	0.801951	-0.786148	0.81713	-4.16303	-0.237114	-2.0105	-2.13688	2.95401
ZNF777	1.96123	1.79959	2.28413	2.01498	-2.15719	1.00652	-1.59672	-0.915794	2.93078
SCEL	3.40323	1.77387	3.66598	2.94769	-2.92104	0.487031	2.57071	0.0455657	2.90213
RP11-886H22.1	2.45809	0.945496	3.65697	2.35352	-4.16303	1.7593	0.822483	-0.527079	2.8806
TRABD2B	1.09581	1.2509	1.94889	1.43187	-2.52009	-1.34174	-0.386038	-1.41595	2.84782
SCG2	-1.77013	0.178618	1.33941	-0.0840328	-4.16303	-4.16303	-0.389	-2.90502	2.82098
GLIPR1	0.455135	2.19576	3.25186	1.96758	-1.89693	-0.180255	-0.480158	-0.852446	2.82003
ADRA2B	-0.806236	0.293335	1.12753	0.204878	-4.16303	-4.16303	0.487871	-2.61273	2.8176
GCLM	5.62153	3.84279	5.43602	4.96678	1.44964	3.15974	1.86905	2.15947	2.8073
FCGBP	1.73825	1.63117	-0.384951	0.994823	1.53521	-2.75665	-4.16303	-1.79482	2.78964
AC244489.1	0.467208	-0.94681	0.30912	-0.0568274	-4.08522	-0.0904041	-4.16303	-2.77955	2.72272
HLA-DMB	3.65583	2.15101	1.45726	2.42137	-4.16303	2.1894	1.08629	-0.29578	2.71715
PRSS1	1.99921	1.77635	2.03896	1.93817	-0.501883	-0.638207	-1.19344	-0.777845	2.71601
SHC3	-0.618432	0.706979	0.339642	0.14273	-4.16303	-2.6326	-0.828141	-2.54126	2.68399
TNFRSF6B	-0.0141996	-0.277983	1.38672	0.364844	1.38964	-4.16303	-4.16303	-2.31214	2.67698
RPS6KA6	1.97724	2.96286	2.05138	2.33049	-0.418229	-0.00234827	-0.508871	-0.309816	2.64031
PPFIA4	0.28872	2.57339	1.22531	1.36247	-1.78648	-2.06213	0.11766	-1.24365	2.60612
CH17-431G21.1	-2.61065	0.0854612	1.35059	-0.391533	-4.16303	-4.04608	-0.777008	-2.99537	2.60384
SNPH	0.207081	1.23205	1.63567	1.02493	-4.16303	1.71746	-2.17791	-1.54116	2.56609
CADM1	3.47464	1.96618	2.84295	2.76126	-2.44707	1.08245	1.9571	0.197495	2.56377
LRRC73	2.17209	-0.642401	2.24479	1.25816	-4.16303	0.739302	-0.483264	-1.30233	2.56049
RP11-958N24.1	1.7439	2.43627	3.57931	2.58649	-2.79949	0.293734	2.82448	0.106242	2.48025
SH2D7	0.670888	-0.334146	0.532634	0.289792	-1.86062	-1.53444	-3.17419	-2.18975	2.47954
C2orf16	0.909285	0.500585	-0.0932134	0.438886	-3.76889	0.890144	-3.17419	-2.01764	2.45653
GGT1	2.20447	1.28437	2.85548	2.11477	0.676514	-2.26626	0.587798	-0.333982	2.44875
IL36RN	0.420354	-1.60212	0.686703	-0.165021	-4.16303	0.53086	-4.16303	-2.5984	2.43338
GPRIN2	2.20403	3.49666	1.4829	2.39453	-3.32445	1.83889	1.44759	-0.0126543	2.40718
CH17-264B6.4	2.52815	2.17114	2.05798	2.25243	2.17856	-4.16071	1.51972	-0.154144	2.40657
FAM132A	-0.34883	0.334367	1.14041	0.375315	-4.16303	-0.975812	-0.929867	-2.0229	2.39822
ADAP2	4.43911	3.85155	1.88276	3.39114	-0.15515	1.53309	1.6618	1.01325	2.37789
RIC3	0.569774	0.833673	1.9114	1.10495	-1.2603	-3.25879	0.75033	-1.25625	2.3612
PTH1R	2.53203	2.15482	0.984008	1.89029	-4.16303	1.205	1.58552	-0.457501	2.34779
DNLZ	5.88602	3.92248	5.75009	5.1862	1.67159	4.03012	2.83918	2.84696	2.33923
MISP3	2.60519	0.24754	2.26517	1.70597	-1.84316	0.262948	-0.307489	-0.629233	2.3352
CTC-435M10.3	4.52219	3.15086	3.39856	3.69054	-3.37389	3.57378	3.88335	1.36108	2.32946
PITX1	7.39806	5.86006	7.01395	6.75735	3.16237	5.86348	4.26178	4.42921	2.32814
DKKL1	1.1918	0.488267	-0.257627	0.474147	-4.16303	-0.670389	-0.664175	-1.83253	2.30668
NPIPA8	0.724295	1.23604	0.934091	0.964809	-4.06991	1.09317	-0.979571	-1.31877	2.28358
ROR1	0.886358	1.64433	1.82093	1.45054	-2.19045	-0.614665	0.389111	-0.805335	2.25587
C6orf15	2.22281	-1.55691	0.582084	0.415996	0.148142	-4.16303	-1.48153	-1.83214	2.24813
SH2B2	2.6992	-0.105746	2.14457	1.57934	-1.83106	0.989974	-1.15618	-0.665755	2.2451
PAX8	5.56704	4.77623	4.91702	5.08676	2.62372	3.57546	2.37492	2.85803	2.22873
MINOS1-NBL1	2.41334	0.765986	3.33195	2.17043	-1.50295	1.42734	-0.0828122	-0.0528072	2.22323
MAGIX	2.86856	3.18446	1.7444	2.59914	-2.52427	1.73306	1.94689	0.385225	2.21391
C9orf43	0.676429	0.136809	-0.143177	0.223354	-4.16303	-2.22134	0.421191	-1.98772	2.21108
MID2	1.03025	0.649687	1.18271	0.954216	-2.2822	1.11309	-2.56552	-1.24487	2.19909
CNTD2	3.30702	2.42551	2.46725	2.73326	0.214408	2.22491	-0.822932	0.538794	2.19447
CD33	3.11027	-2.82924	0.554785	0.278604	-1.78988	-1.09139	-2.84839	-1.90989	2.18849
WNT6	3.9182	3.85392	3.59805	3.79006	0.201928	3.07153	1.56987	1.61444	2.17562
IL32	6.78203	5.97246	5.7693	6.1746	3.26543	4.21266	4.51903	3.99904	2.17556
MTUS2	0.161804	2.15991	0.867133	1.06295	-3.63322	-0.863097	1.1591	-1.11241	2.17536
TBKBP1	1.19649	0.695688	0.615232	0.835805	-4.16303	0.596592	-0.441198	-1.33588	2.17168
RP11-309L24.6	0.725817	1.21937	0.0749747	0.673387	-3.76615	0.518367	-1.23746	-1.49508	2.16847
CHI3L1	-1.06654	0.232805	0.94895	0.0384049	-1.62811	-2.12568	-2.58505	-2.11294	2.15135
RPL3P4	7.77305	2.40838	7.27926	5.82023	1.38269	5.3306	4.31549	3.67626	2.14397
CIART	0.394172	0.568855	-1.48341	-0.173461	-3.18607	-2.52627	-1.22406	-2.31213	2.13867
CORO7-PAM16	2.23397	0.702115	1.36993	1.43534	-0.193032	-1.39404	-0.47786	-0.68831	2.12365
TNFRSF9	3.29755	2.94766	3.41256	3.21926	0.333246	2.33824	0.616943	1.09614	2.12311
HPCA	1.10941	-3.40339	0.287886	-0.6687	-3.5013	-3.32891	-1.52714	-2.78578	2.11708
ARHGAP40	1.25659	0.931267	-0.328495	0.619788	-2.1848	0.485275	-2.76294	-1.48749	2.10728
TPGS1	5.73794	3.2397	5.09555	4.69106	1.59769	4.28301	1.89799	2.5929	2.09816
PRDM6	0.434909	1.29687	-1.67036	0.0204745	-4.16303	1.1835	-3.18101	-2.05351	2.07399
SSPN	2.85369	-2.71867	-0.673677	-0.179554	-3.71796	1.13394	-4.16303	-2.24902	2.06946
ANKRD16	4.10178	3.62306	3.0875	3.60411	-0.839124	3.35094	2.10656	1.53946	2.06465
NPPA	0.507141	-0.71406	0.448756	0.080612	-3.36197	-0.855938	-1.72455	-1.98082	2.06143
BLOC1S4	5.26863	3.76704	4.83552	4.62373	1.793	3.88061	2.01653	2.56338	2.06036
SLC15A3	0.577573	-1.50042	2.29241	0.456521	-3.89584	0.456609	-1.35893	-1.59939	2.05591
IFIT2	6.47285	6.82061	6.11037	6.46794	4.18514	4.20934	4.89603	4.43017	2.03777
CCL26	0.965187	0.456686	0.365623	0.595832	-0.860305	-0.764971	-2.69515	-1.44014	2.03597
ADAMTSL4	3.38233	1.86211	3.00863	2.75102	-0.376755	1.13662	1.4116	0.723822	2.0272
PIWIL1	1.70275	1.19493	0.0109021	0.969528	-3.16834	-0.248777	0.250306	-1.0556	2.02513
ASIC3	3.10417	1.43574	0.879885	1.8066	-1.48428	-0.174823	1.0653	-0.197934	2.00453
CCL5	4.52035	3.66616	4.4999	4.2288	1.37475	2.68733	2.6277	2.22992	1.99888
DAPP1	-0.2831	1.03249	0.415549	0.388312	-0.219091	-1.52884	-3.06564	-1.60452	1.99284
MNX1	0.611315	-0.179733	0.841588	0.42439	-3.08307	-1.49078	-0.0917456	-1.5552	1.97959
GPR135	1.32508	1.20663	-0.757877	0.591276	-2.57897	-1.64228	0.0768351	-1.38147	1.97275
HIST1H2BC	1.67356	0.2209	-0.384826	0.50321	-3.30004	-0.916583	-0.15702	-1.45788	1.96109
PPP1R14B	8.08579	6.10363	7.6985	7.29598	4.47482	6.37001	5.17152	5.33878	1.95719
SYS1-DBNDD2	1.43557	1.70039	2.35929	1.83175	1.85173	-4.16303	1.93598	-0.125105	1.95685
CCDC80	4.31663	2.22538	2.64385	3.06196	0.741399	1.50666	1.07171	1.10659	1.95537
RP11-266L9.4	0.240379	0.946669	0.2563	0.481116	-4.16303	-0.191258	-0.0618698	-1.47205	1.95317
ARL8A	3.50181	3.16762	3.39936	3.35626	0.300868	2.53355	1.38392	1.40611	1.95015
CSDC2	2.49272	2.00112	0.579781	1.69121	-4.16303	1.9852	1.40962	-0.256068	1.94728
VWA1	6.43316	5.26321	6.17873	5.95837	2.84295	5.35695	3.88699	4.02896	1.92941
FAM89A	4.46072	2.7743	3.39803	3.54435	0.555727	3.56417	0.729309	1.6164	1.92795
PPP2R3B	3.81158	3.50726	3.70141	3.67342	0.297863	3.69641	1.27588	1.75672	1.9167
CXCR5	3.85934	3.9073	2.96208	3.57624	-0.0984288	3.26698	1.81943	1.66266	1.91358
KCTD15	5.77345	3.88179	4.17975	4.61166	0.568223	3.98287	3.55848	2.70319	1.90847
SYNE1	0.359427	2.18163	3.6373	2.05945	-0.529476	0.568684	0.420795	0.153334	1.90612
RPSAP36	2.76655	-0.42892	0.673403	1.00368	-2.43265	-0.345543	0.08542	-0.897589	1.90127
XXbac-BCX105D18.9	2.33339	-0.1875	2.87569	1.67386	-4.16303	1.43636	2.05098	-0.225229	1.89909
SSR4P1	1.6875	-0.334854	-2.52079	-0.389384	-4.16303	0.398942	-3.09443	-2.28617	1.89679
UBALD2	4.0335	2.05297	3.44592	3.17746	0.148142	2.43456	1.27451	1.28574	1.89173
CCDC61	3.57375	3.35677	3.83348	3.588	0.208597	3.02106	1.87314	1.70093	1.88707
AC093616.4	1.67022	2.02891	0.545832	1.41499	1.76277	-4.16303	0.99243	-0.469274	1.88426
NES	4.25194	2.87927	3.66664	3.59928	0.7987	2.66452	1.70976	1.72433	1.87496
TNNI2	2.3953	1.18048	1.99006	1.85528	-2.24168	1.79417	0.391228	-0.0187609	1.87404
C1orf204	-1.47778	0.837957	1.27434	0.211507	0.832675	-3.6345	-2.18356	-1.6618	1.8733
CCDC7	-0.355494	0.860053	0.722554	0.409038	-3.04522	-0.906244	-0.437031	-1.46283	1.87187
TAGLN	6.83451	6.21405	6.23947	6.42934	4.0006	5.08393	4.60223	4.56225	1.86709
VGF	1.4781	0.0172746	2.25813	1.25117	-1.11152	0.204111	-0.920891	-0.609434	1.8606
FNDC10	2.46116	2.31761	0.967589	1.91545	-1.51263	1.82281	-0.139677	0.0568322	1.85862
FAM69B	4.9415	3.05706	3.28972	3.76276	0.98912	2.88773	1.83859	1.90515	1.85761
NBL1	7.05246	5.45438	6.76841	6.42508	3.67428	5.63965	4.3909	4.56828	1.85681
ZACN	1.08691	0.85351	1.66527	1.2019	-2.15434	0.019671	0.185067	-0.649867	1.85176
RPSAP12	2.94627	1.32526	1.98739	2.08631	-1.50786	1.69295	0.565633	0.250241	1.83607
CARMIL2	4.12449	2.71026	3.46216	3.4323	-0.251811	2.6174	2.42943	1.59834	1.83397
ASPHD1	2.8535	1.90852	2.2301	2.33071	-0.506076	1.64992	0.35405	0.499298	1.83141
FCMR	2.91918	1.6909	1.8812	2.16376	-0.263817	0.902818	0.381969	0.340323	1.82344
MTCL1	-0.251269	2.68871	1.96598	1.46781	-2.18804	0.399356	0.732156	-0.352177	1.81998
EMILIN2	2.23572	2.18168	3.36359	2.59366	-1.19015	2.13944	1.39232	0.780538	1.81313
EID2	3.66298	1.59137	3.94036	3.0649	0.931989	2.501	0.339104	1.25736	1.80754
GVQW2	2.1734	0.460373	1.32977	1.32118	-1.56887	-0.259399	0.407445	-0.473609	1.79479
COL16A1	3.80901	2.55841	3.14874	3.17205	1.67758	1.35299	1.10205	1.37754	1.79451
ANKRD2	2.38539	-1.38901	0.639891	0.545422	-4.16303	1.04094	-0.580844	-1.23431	1.77973
RP11-566K11.2	1.53464	0.354961	-0.352005	0.512532	0.0231177	0.343912	-4.16303	-1.26533	1.77786
PURA	5.6718	4.33758	5.47933	5.1629	2.39822	4.22383	3.53316	3.38507	1.77783
TGFBR3L	1.72867	0.439907	0.921727	1.0301	-0.766327	0.637022	-2.1041	-0.74447	1.77457
GLRX5	6.56638	4.06158	5.82143	5.48313	3.20934	4.4511	3.46869	3.70971	1.77342
CITED4	4.42004	2.645	4.4335	3.83285	1.29579	2.79969	2.09098	2.06215	1.77069
TBX1	0.407985	0.18246	1.19537	0.595273	-3.40168	0.573497	-0.672601	-1.16693	1.7622
RPL23AP87	-4.16303	0.494558	0.82149	-0.948992	-4.16303	0.218972	-4.16303	-2.70236	1.75337
CD274	0.943858	-0.673045	1.68387	0.65156	-4.16303	-0.715619	1.57338	-1.10176	1.75332
SPON1	-0.0597094	1.29212	1.53877	0.923727	-2.79052	-0.325583	0.629594	-0.828835	1.75256
MDFIC	2.43655	1.01234	2.08621	1.84503	-2.0268	1.23548	1.09821	0.102294	1.74274
TAF10	8.41362	6.17677	7.58037	7.39025	4.66623	6.75449	5.52419	5.6483	1.74195
RP5-850E9.3	-4.16303	-0.419109	1.87984	-0.900765	0.418588	-4.16303	-4.16303	-2.63582	1.73506
KCNK15	2.38251	2.05248	2.02956	2.15485	-0.956379	1.47164	0.769485	0.428249	1.7266
FOXH1	3.33802	0.404158	3.30714	2.34977	0.120922	0.945662	0.803697	0.623427	1.72635
EPM2A	0.560456	-1.16419	3.2574	0.884556	-0.695688	-2.34532	0.521594	-0.839805	1.72436
TUBA8	2.53488	0.990712	0.43026	1.31862	-0.648144	0.503737	-1.0565	-0.400302	1.71892
CTXN1	4.78828	2.97742	4.47871	4.08147	1.13918	3.43467	2.51522	2.36302	1.71845
APPL1	4.08664	3.24023	3.64661	3.65783	2.09567	2.3947	1.32811	1.93949	1.71834
NENF	7.85418	5.38719	6.94651	6.72929	4.61142	6.05136	4.37073	5.01117	1.71812
SPNS2	0.568416	0.913001	1.4944	0.991939	-1.37942	-1.43031	0.635667	-0.724688	1.71663
COLQ	-1.58412	1.08309	1.22344	0.240801	-4.16303	0.173437	-0.385703	-1.45843	1.69923
LRRC66	0.163724	-1.62963	1.31013	-0.051927	2.06382	-3.1528	-4.16303	-1.75067	1.69874
ANKRD9	5.77939	4.78039	5.16717	5.24231	2.70244	5.28326	2.64834	3.54468	1.69763
IFIT3	6.43574	6.31369	6.02012	6.25652	4.40214	4.51919	4.76022	4.56052	1.696
ADRA2C	2.43559	0.656601	2.03019	1.70746	-0.026406	0.21391	-0.139677	0.0159421	1.69152
EHBP1L1	6.32264	4.3676	6.27088	5.6537	2.71012	5.30714	3.87305	3.96344	1.69027
MSX1	5.06508	4.44632	4.92024	4.81055	1.93536	4.14683	3.28852	3.12357	1.68698
C8orf82	5.62675	2.82171	5.07578	4.50808	2.18859	3.76526	2.51425	2.8227	1.68538
IFFO2	4.52034	3.5449	2.14998	3.40507	-0.255267	4.0893	1.3383	1.72411	1.68096
SLC29A4	4.73287	3.44904	4.50289	4.22826	1.82868	3.46523	2.35807	2.55066	1.6776
ESYT3	1.82735	2.60065	1.89905	2.10902	-2.56472	1.6317	2.27057	0.445849	1.66317
FAM89B	6.66598	3.95524	5.56391	5.39505	3.15003	4.73369	3.32432	3.73601	1.65903
PRKD1	0.69328	0.719916	0.363853	0.59235	-3.6994	1.32101	-0.819156	-1.06585	1.6582
HOXB2	1.33252	0.544933	1.29157	1.05634	-0.380597	-0.597476	-0.814436	-0.597503	1.65384
METRN	6.73404	4.77869	6.11528	5.876	3.32542	5.5473	3.80424	4.22565	1.65035
RHCE	-0.47001	1.70135	0.717743	0.649695	-3.36017	0.823242	-0.446178	-0.994367	1.64406
AMH	4.3492	2.15955	3.94344	3.48406	0.0205041	3.49932	2.0003	1.84004	1.64402
RUNX3	1.12223	0.391348	0.249607	0.587727	-3.44179	0.162943	0.114777	-1.05469	1.64242
ZNF876P	2.0325	1.69286	-0.376041	1.11644	0.0391953	-0.808873	-0.804769	-0.524815	1.64126
RNF187	6.9641	4.94542	6.6639	6.19114	3.47484	5.555	4.62321	4.55102	1.64012
RP11-512M8.5	-0.284688	2.68613	-4.08275	-0.560437	-3.37236	-4.16302	0.93559	-2.19993	1.63949
CPA4	2.4381	4.27105	3.45016	3.38644	1.14536	2.0343	2.07798	1.75255	1.63389
OASL	7.01938	7.04997	6.56805	6.87914	6.00643	4.92048	4.83712	5.25468	1.62446
ZNF516	2.67673	3.94179	3.29764	3.30539	1.84501	2.11673	1.0812	1.68098	1.62441
MYPOP	3.82277	1.99367	2.14148	2.65264	-0.541169	1.96558	1.66044	1.02828	1.62436
MAP1A	3.10857	1.01222	1.88738	2.00272	-2.81865	2.38395	1.57092	0.378738	1.62398
KCNQ2	0.74427	0.976961	-0.718561	0.334224	0.255515	0.0490651	-4.16303	-1.28615	1.62037
LRRC75B	4.07819	2.44901	2.67818	3.06846	1.63979	3.32441	-0.615817	1.44946	1.619
ITPKA	4.12259	2.23323	3.54575	3.30053	1.57148	3.32441	0.151465	1.68245	1.61807
SLC22A11	1.56003	2.72878	2.16323	2.15068	-1.50543	2.23671	0.9087	0.546658	1.60402
RAPGEF5	2.97878	-1.53394	0.958985	0.801274	1.51076	-1.782	-2.13588	-0.802373	1.60365
GRIN2B	2.2367	2.31811	1.05583	1.87021	0.83922	-1.49451	1.4571	0.267273	1.60294
RNF32	3.14235	1.9395	2.88907	2.65698	1.10617	1.14482	0.918188	1.05639	1.60058
PI16	-4.16303	0.228091	0.789839	-1.04836	-4.16303	-3.74635	-0.0350901	-2.64816	1.59979
TRAF3IP1	4.09458	2.74149	5.16885	4.00164	3.27245	2.59278	1.34456	2.40326	1.59838
STAB1	2.75711	0.314098	3.16349	2.07823	-0.232844	1.46011	0.214348	0.480536	1.5977
MYL9	6.03608	4.36425	5.49928	5.29987	2.87409	4.54021	3.69337	3.70256	1.59731
CEBPB	3.61061	1.74936	4.38457	3.24818	0.866883	2.52957	1.56987	1.65544	1.59274
CDH18	-1.235	-0.806811	0.970034	-0.357259	-3.69329	0.169662	-2.32363	-1.94909	1.59183
CBARP	1.96049	0.311279	2.64067	1.63748	-0.0842215	0.604809	-0.382897	0.0458967	1.59158
PGPEP1	5.73666	4.31606	4.44281	4.83184	2.13644	4.05766	3.53838	3.24416	1.58768
ARMCX7P	2.6362	0.0908963	1.86334	1.53015	1.99455	0.792339	-2.95035	-0.0544872	1.58463
PGP	7.38956	6.42785	6.9019	6.90644	4.52226	6.12538	5.31982	5.32249	1.58395
MAP7D1	5.80909	4.54885	4.89775	5.08523	3.31271	4.82036	2.38948	3.50752	1.57771
TRPC1	1.40801	-1.6215	1.76156	0.516024	-2.82863	1.29627	-1.63961	-1.05732	1.57335
YBX3	7.07545	5.97666	6.90745	6.65319	4.77862	6.2092	4.25801	5.08195	1.57124
ANKRD19P	3.50259	1.72387	3.61117	2.94587	0.670495	1.78694	1.6727	1.37671	1.56916
IRX3	2.9496	2.20346	3.24828	2.80045	0.0838905	1.98807	1.62463	1.2322	1.56825
CTD-2192J16.22	3.2244	2.40368	4.51299	3.38036	0.839046	3.00625	1.60395	1.81641	1.56394
TXNDC5	6.34449	6.02871	5.99986	6.12435	3.7159	5.78858	4.17837	4.56095	1.5634
MREG	4.41426	3.57438	3.77114	3.91993	2.13007	3.12334	1.82102	2.35814	1.56179
MTSS1L	1.47313	0.116584	2.46101	1.35024	-1.95915	1.56531	-0.237135	-0.210324	1.56056
MORN3	3.18009	3.1439	0.732991	2.35233	0.886537	1.29752	0.191792	0.791951	1.56038
NSMF	6.17289	5.4202	5.73512	5.77607	2.86387	5.88047	3.92303	4.22246	1.55361
RP11-302B13.5	2.02521	0.157432	-0.179643	0.667667	-4.16303	0.0644826	1.44388	-0.884887	1.55255
ZNF462	3.29261	1.21778	1.33538	1.94859	-0.160275	1.03268	0.319474	0.397294	1.55129
ZNF81	3.01889	3.01763	2.52105	2.85252	0.74608	0.812552	2.34607	1.30157	1.55096
SAP30L	4.33785	2.77909	3.70859	3.60851	1.41523	2.82982	1.94312	2.06273	1.54578
EVA1B	4.05089	3.40365	4.61039	4.02164	0.778707	3.86527	2.78677	2.47692	1.54472
NPB	3.68811	1.36843	2.69754	2.58469	0.930748	0.978458	1.22104	1.04341	1.54128
USP24	4.52258	3.65234	3.26362	3.81285	0.347322	3.59352	2.87935	2.2734	1.53945
ANKRD1	2.80807	2.78183	2.63919	2.74303	1.12686	1.51524	0.978868	1.20699	1.53604
MUC2	3.0206	3.40629	1.89952	2.77547	0.265129	1.68749	1.76701	1.23988	1.53559
COTL1	6.59999	5.73695	6.57925	6.30539	3.95818	5.95964	4.39227	4.77003	1.53536
ZNF316	3.52543	2.97653	3.41154	3.3045	0.216708	3.13505	1.95642	1.76939	1.53511
CST6	3.86809	2.50338	3.85149	3.40766	2.07827	1.5712	1.97475	1.87474	1.53292
CDT1	7.17659	6.24711	6.51377	6.64582	3.97879	6.38744	4.97769	5.11464	1.53118
CCNE1	3.62045	2.90052	3.65461	3.39186	0.777193	2.9592	1.84758	1.86132	1.53054
GALR2	0.428621	1.11182	1.75018	1.09688	-4.16303	1.5574	1.30692	-0.432905	1.52978
FAM212A	-0.806236	-0.30804	0.841408	-0.0909559	-4.16303	-0.752266	0.0636761	-1.61721	1.52625
NRIP3	3.06142	3.23478	2.69757	2.99792	0.869235	0.432963	3.11874	1.47364	1.52428
CDYL2	1.14337	0.416515	2.143	1.2343	-3.5229	0.273706	2.37991	-0.289762	1.52406
DADB-127H9.10	2.17738	-0.22703	3.3835	1.77795	2.91232	-0.882631	-1.25398	0.258569	1.51938
KCNMB4	1.18099	-0.291994	3.44275	1.44391	-1.63406	0.94535	0.465297	-0.0744699	1.51838
CASC10	0.407118	2.1515	0.790577	1.1164	-1.49772	-0.554132	0.846532	-0.401775	1.51817
VPS26B	5.58056	4.62605	5.4003	5.20231	3.20138	4.96511	2.89469	3.68706	1.51525
DUSP9	2.64348	1.78576	1.94191	2.12372	-0.778774	2.07748	0.534598	0.611101	1.51262
CXCL1	0.519687	2.21887	2.20298	1.64718	1.33376	0.233023	-1.15943	0.135785	1.51139
MSLNL	1.20994	-1.48095	0.959652	0.229545	-2.24092	-0.487236	-1.11319	-1.28045	1.51
THAP11	6.17859	5.87235	6.04541	6.03212	3.83546	5.7593	3.97182	4.52219	1.50992
CDRT4	0.722756	0.767119	0.416544	0.635473	1.2635	-2.53939	-1.3418	-0.872562	1.50803
CEACAM1	1.52217	1.19641	1.2826	1.33373	-3.16529	0.927982	1.71722	-0.173361	1.50709
PLEKHO1	3.3036	2.99884	3.41112	3.23785	2.532	1.97864	0.683939	1.73153	1.50633
PTMS	7.28911	5.41731	7.17758	6.628	4.30444	6.23231	4.83638	5.12437	1.50362
OLR1	0.891721	1.69752	0.86983	1.15302	-2.1084	-0.89784	1.96488	-0.347121	1.50014
MAPKAPK2	4.72268	3.2464	4.68205	4.21704	1.39168	4.12879	2.63214	2.71754	1.49951
PTENP1	0.756717	0.98442	-1.84784	-0.0355681	-0.348157	-2.0619	-2.18663	-1.53223	1.49666
PQLC1	5.1495	4.63773	5.3745	5.05391	2.70104	4.79426	3.17884	3.55805	1.49586
GPRIN1	2.90189	1.88692	2.37802	2.38894	-0.632358	2.19694	1.11891	0.8945	1.49444
PPP1R9B	3.06154	1.74282	3.03412	2.61283	-0.581151	2.49549	1.44474	1.11969	1.49313
SIX2	1.38063	-0.432646	1.06115	0.669709	-0.026406	1.14223	-3.5855	-0.823225	1.49293
RP11-38O23.4	0.866523	-0.0202531	1.24735	0.697874	-1.00637	-0.27378	-1.08055	-0.786903	1.48478
PRR12	3.20241	2.26173	2.25008	2.57141	0.146062	2.01098	1.1183	1.09178	1.47963
CCDC74BP1	0.793258	-0.933239	1.03832	0.299446	-1.69723	-0.896859	-0.935136	-1.17641	1.47585
DNAAF1	3.01884	0.63257	3.11801	2.25647	-0.338367	1.96522	0.718515	0.781788	1.47468
MCMBP	6.28613	5.95817	6.40875	6.21768	3.85516	6.11946	4.2564	4.74368	1.47401
RP11-34P13.15	2.7258	1.8174	2.50421	2.34913	-0.871296	1.88527	1.6145	0.876158	1.47298
LTK	2.74586	0.941894	1.76116	1.8163	-0.22547	0.841248	0.418988	0.344922	1.47138
WNT7B	2.36628	2.13258	2.60217	2.36701	0.146648	1.39966	1.14284	0.896383	1.47063
DYDC2	1.56982	-3.06203	0.999893	-0.164106	-3.50594	0.300895	-1.69848	-1.63451	1.4704
FAM50A	6.68184	4.93294	5.69765	5.77081	3.84025	5.1268	3.95266	4.30657	1.46423
PLEKHG3	6.20097	5.48697	5.52468	5.73754	4.59981	4.22579	3.99809	4.27456	1.46298
ENDOG	4.47378	2.21301	3.51894	3.40191	1.93207	3.0654	0.823181	1.94022	1.4617
H1FX	5.82015	4.13755	5.69235	5.21668	3.1462	4.52085	3.5993	3.75545	1.46123
BCL3	2.84208	2.00562	3.44379	2.76383	-0.15665	2.78356	1.29984	1.30891	1.45491
DISP2	5.34216	3.73798	0.699835	3.25999	2.46934	2.06204	0.883885	1.80509	1.45491
FGFR3	3.07743	3.73832	2.7203	3.17868	2.47993	2.92391	-0.226425	1.72581	1.45288
NT5DC2	7.578	6.82214	6.89413	7.09809	4.09948	7.13462	5.70541	5.6465	1.45159
PTPRR	3.25486	3.79827	3.46578	3.5063	1.22677	2.47468	2.47093	2.05746	1.44884
ZNF512B	0.819862	0.671813	1.48912	0.993599	-1.20205	-0.14392	-0.0142604	-0.45341	1.44701
PIM3	6.53933	6.68621	6.90996	6.71183	4.46812	6.69391	4.63334	5.26512	1.44671
ZGLP1	2.92799	1.60676	3.21975	2.58483	1.5012	0.874684	1.04372	1.13987	1.44496
ZNF778	3.60984	3.9085	4.1928	3.90371	2.46247	2.18511	2.73374	2.46044	1.44327
IL18	4.89046	3.94873	5.247	4.69539	2.81235	3.73047	3.21485	3.25256	1.44284
SDCBP2	4.55133	5.08499	4.38407	4.67347	2.63567	3.48621	3.57002	3.23063	1.44284
SRCIN1	-0.208365	0.769689	1.97958	0.846969	-2.32207	1.82918	-1.27312	-0.588669	1.43564
SGSM2	4.2093	4.34889	4.34141	4.29986	2.28096	3.24322	3.06964	2.8646	1.43526
AC092835.2	0.694749	-0.158487	-1.80255	-0.422096	-1.50437	-4.16303	0.101156	-1.85541	1.43332
RPS4XP22	1.58083	-0.337661	2.44029	1.22782	-0.374208	-0.0560848	-0.183677	-0.204656	1.43248
GTPBP6	6.25464	4.75551	5.78209	5.59741	3.51616	5.23724	3.76934	4.17425	1.42317
SNTA1	5.73971	4.83939	5.44797	5.34235	3.41457	5.24963	3.09548	3.91989	1.42246
OR2W3	-1.07366	0.148616	0.379049	-0.181998	-4.16303	-0.500418	-0.139677	-1.60104	1.41904
BMS1P15	0.626507	-1.22566	0.171417	-0.142579	-1.75612	-2.03048	-0.897674	-1.56143	1.41885
RMI2	6.5616	6.19074	6.42392	6.39209	4.29232	5.70879	4.92099	4.97403	1.41806
IMPAD1	5.70787	4.19486	5.42912	5.11061	3.49381	3.94171	3.64578	3.69376	1.41685
UBE2M	5.90271	4.22509	5.62765	5.25182	3.14419	4.49587	3.87482	3.8383	1.41352
NPIPA3	1.44922	0.0427063	1.14864	0.88019	-1.74493	-0.0330546	0.180844	-0.532379	1.41257
ECM1	3.09202	3.12725	2.32304	2.84743	1.33132	2.03815	0.935412	1.43496	1.41248
ZBTB46	2.7087	2.22901	1.41378	2.11716	-1.32879	1.58287	1.86044	0.704839	1.41232
IL10RA	4.26321	1.22783	2.05654	2.51586	2.41413	-0.863913	1.76267	1.1043	1.41157
ECI1	8.30384	6.66845	7.47343	7.48191	5.29503	7.21085	5.70594	6.07061	1.4113
HRAS	7.70626	6.34008	6.49179	6.84604	4.60911	6.39488	5.31387	5.43929	1.40676
INSL3	1.83883	-1.23518	-1.15093	-0.182428	-4.16303	0.0785417	-0.682192	-1.58889	1.40646
LIMD2	0.552451	1.90716	0.761095	1.07357	-1.38604	0.745674	-0.351569	-0.330645	1.40421
FAM72C	0.160136	0.0245333	-0.74438	-0.18657	-4.16303	-1.74663	1.13921	-1.59015	1.40358
MAD1L1	6.89148	6.58162	6.62584	6.69965	4.62177	5.80429	5.46615	5.2974	1.40225
FAM131C	4.1196	3.83212	4.15079	4.03417	0.989935	4.04073	2.88675	2.63914	1.39503
SYTL3	0.568652	-0.136097	1.0799	0.50415	0.538924	0.957198	-4.16303	-0.888968	1.39312
INF2	7.777	7.02042	7.4046	7.40067	5.00291	7.20267	5.82422	6.00993	1.39074
DTX4	3.98386	4.39114	4.18152	4.18551	2.21671	3.06902	3.09979	2.79517	1.39033
PCDHAC2	0.332216	2.48321	1.29238	1.36927	-1.32295	1.74385	-0.480676	-0.0199281	1.38919
KIAA2013	6.07925	5.66179	5.7514	5.83082	3.83231	5.40568	4.10404	4.44734	1.38347
HIST1H2BK	2.51243	1.58366	1.93271	2.0096	-0.505956	1.58318	0.802826	0.626684	1.38292
KLK11	1.32758	1.19384	1.59898	1.37347	1.31262	-0.0235705	-1.31627	-0.00907179	1.38254
NUDT4P1	3.58518	3.69518	3.94002	3.74012	2.34519	3.87106	0.862396	2.35955	1.38057
MESP1	4.06104	1.72795	3.08289	2.95729	0.97554	2.07476	1.68294	1.57775	1.37954
MYH15	-2.88782	1.73569	2.30911	0.38566	0.900416	0.284069	-4.16303	-0.992847	1.37851
MXD4	6.30426	5.39075	5.4419	5.7123	3.57484	5.35393	4.07302	4.33393	1.37837
GATS	3.93299	2.14453	3.27696	3.11816	1.84627	2.59466	0.781518	1.74081	1.37735
FIZ1	3.93899	2.82549	3.77293	3.51247	1.12076	3.57122	1.7147	2.13556	1.37691
PPP6R1	5.38983	4.9387	5.75619	5.36157	2.93183	5.2203	3.80667	3.98626	1.37531
PIGX	5.12292	3.33914	4.38737	4.28315	2.36449	3.96567	2.39986	2.91001	1.37314
EFCAB13	2.30443	-1.33032	0.333772	0.435959	-2.80804	-0.632196	0.633888	-0.935451	1.37141
RABL6	7.92404	6.56091	7.40329	7.29608	4.85263	7.0057	5.92122	5.92652	1.36956
NT5M	3.97634	2.90588	2.8191	3.23378	1.24851	2.69059	1.65517	1.86476	1.36902
CHRNA5	4.21122	3.37326	4.48763	4.02404	2.19873	3.66964	2.10258	2.65698	1.36705
PRKCD	4.36357	4.03418	4.58632	4.32802	2.5838	4.06095	2.23956	2.96144	1.36658
KLF7	-3.62606	-0.417428	0.134779	-1.3029	-4.16303	0.31775	-4.16303	-2.66943	1.36653
MFSD12	7.14705	7.51677	7.26899	7.31094	5.16157	6.9496	5.72747	5.94621	1.36472
IGFBP2	6.95094	5.49722	6.02567	6.15794	3.69993	6.06338	4.62157	4.79496	1.36298
RELB	4.20107	3.29222	4.08989	3.86106	1.67876	3.43588	2.38439	2.49968	1.36138
OAF	6.3387	4.80383	5.77565	5.63939	3.45561	5.56226	3.81822	4.2787	1.36069
ZNF302	2.21448	0.900682	4.42568	2.51361	1.17312	0.938656	1.34868	1.15349	1.36013
KRT17	5.33838	4.79637	5.04191	5.05889	3.60442	4.18298	3.31109	3.6995	1.35939
PPP1R35	5.29405	3.01409	5.13135	4.47983	2.70035	3.67501	2.98858	3.12132	1.35851
PDCD1	4.74157	5.83314	7.58436	6.05303	4.27652	5.1922	4.61483	4.69452	1.35851
UBXN6	6.52296	4.89826	5.73144	5.71755	3.44481	5.44338	4.19006	4.35942	1.35814
SHANK3	2.7302	1.31925	2.87971	2.30972	0.201928	1.96558	0.697969	0.955157	1.35456
RP11-466F5.6	0.582231	0.279549	-1.44659	-0.194936	-0.922956	-2.20002	-1.52082	-1.54793	1.35299
CD81	9.22935	8.14368	8.49308	8.62204	6.22447	8.51578	7.06865	7.26963	1.3524
FLNA	10.4212	10.0728	10.5488	10.3476	8.69724	9.59494	8.70058	8.99758	1.35001
DNASE1L2	2.92154	1.65457	2.54069	2.37226	0.0768133	2.42522	0.565427	1.02249	1.34978
C16orf52	0.972517	-0.138406	1.75144	0.861851	-0.693409	-0.45052	-0.318914	-0.487614	1.34946
OLFML3	3.16823	3.58855	3.27531	3.34403	2.8908	2.6543	0.439125	1.99474	1.34929
DUS1L	6.70627	5.07501	6.15304	5.97811	3.76203	5.4951	4.6306	4.62925	1.34886
TMEM238	1.53311	-0.887926	2.01858	0.887922	-0.834094	0.248699	-0.790973	-0.458789	1.34671
IER5L	3.06646	1.66923	3.79474	2.84348	0.444347	2.14249	1.92341	1.50342	1.34006
TMEM265	4.84224	2.81586	4.28386	3.98065	1.91236	2.78761	3.22342	2.64113	1.33953
MPND	4.71432	3.61095	4.01277	4.11268	1.29028	4.54676	2.48352	2.77352	1.33916
COL8A1	1.97789	1.16205	2.23213	1.79069	-0.3811	1.38693	0.358366	0.454733	1.33596
FRAT1	2.46695	2.48226	2.69791	2.54904	-0.235418	1.85357	2.02329	1.21381	1.33523
THEG	1.85947	0.433597	-4.16303	-0.62332	-4.16303	-1.20463	-0.50741	-1.95835	1.33503
REC8	3.36126	1.92333	2.67533	2.6533	1.04612	1.51749	1.39982	1.32114	1.33216
METRNL	5.65911	4.57244	4.83617	5.02257	2.83412	4.76124	3.47794	3.6911	1.33148
KMT2B	4.62734	3.66757	4.55943	4.28478	1.59652	3.74206	3.52642	2.955	1.32978
TNK2	3.45821	3.74809	3.86231	3.68954	1.4382	3.39624	2.24592	2.36012	1.32942
GPSM1	4.64586	4.65083	4.90517	4.73395	2.54354	4.40279	3.26773	3.40469	1.32927
MYH3	0.470688	1.24255	1.97089	1.22804	1.02994	-0.0205972	-1.31075	-0.100469	1.32851
TOB2P1	2.25241	0.829343	0.342248	1.14133	-3.35233	1.04661	1.74567	-0.186683	1.32802
ZNF282	4.88596	4.39796	4.68383	4.65592	2.51001	4.86791	2.60918	3.32903	1.32688
SSBP4	5.42457	4.60971	5.70395	5.24608	2.94731	5.15107	3.66056	3.91965	1.32643
HGH1	5.95155	4.37382	4.5279	4.95109	3.35281	4.56172	2.96583	3.62679	1.32431
SRM	8.44169	7.01313	7.72587	7.7269	5.69908	7.21409	6.29695	6.40337	1.32353
CD68	0.909123	2.55096	1.9862	1.81543	-0.328153	1.11967	0.694826	0.495446	1.31998
ELAVL1	6.5652	5.49682	6.79144	6.28449	4.52842	5.81435	4.5512	4.96466	1.31983
TSPAN33	3.39533	2.51841	2.79044	2.90139	0.474883	3.02371	1.24621	1.5816	1.31979
SLC30A3	0.550428	2.56921	-0.923755	0.73196	-1.30881	0.238887	-0.692412	-0.587444	1.3194
SGPP1	3.19396	3.39678	4.60641	3.73238	2.26673	3.29186	1.68531	2.41463	1.31775
KCNJ11	3.19641	1.16819	1.88391	2.08284	-2.74656	3.40906	1.63483	0.765776	1.31706
KISS1R	1.10644	0.807793	-0.928946	0.328429	-4.16303	1.3457	-0.145455	-0.987593	1.31602
PPP1R14D	1.34686	1.26756	0.118824	0.91108	0.369099	-0.224102	-1.35879	-0.404599	1.31568
RIBC1	-0.919811	0.135585	-0.354426	-0.37955	-4.16303	0.368262	-1.28766	-1.69414	1.31459
AC010547.9	-4.16303	0.735311	0.204025	-1.07456	1.16093	-4.16303	-4.16303	-2.38837	1.31381
CDC34	6.65159	5.58391	6.15653	6.13068	3.94112	5.79127	4.74164	4.82468	1.306
KRT7	5.33061	3.59707	3.71351	4.21373	2.27452	3.41906	3.03015	2.90791	1.30582
GAST	4.25682	2.57391	3.1748	3.33518	2.43339	2.38069	1.27451	2.02953	1.30565
MAGI3	2.83819	2.00015	3.29542	2.71125	0.888909	1.75861	1.57828	1.4086	1.30265
RTN4R	5.19831	5.18234	4.87705	5.0859	2.76138	5.04917	3.54011	3.78356	1.30234
RP11-96C23.11	1.10062	0.201995	0.895976	0.732864	-3.11592	0.364889	1.04425	-0.568926	1.30179
SAC3D1	7.12447	6.33792	6.17757	6.54665	4.52919	6.32385	4.88432	5.24579	1.30086
NACAP1	1.54714	0.28292	3.416	1.74869	0.418364	0.696084	0.229064	0.447837	1.30085
SSU72	8.38091	6.80321	7.93042	7.70485	5.77786	7.12499	6.31011	6.40432	1.30053
VEGFB	4.57657	3.02751	3.89745	3.83384	1.77194	2.90757	2.92132	2.53361	1.30024
FGF18	2.33773	1.116	2.28036	1.91136	-0.1511	1.08869	0.902687	0.613427	1.29793
NCAM1	-0.326184	-1.0784	0.550168	-0.284806	-2.15719	0.584502	-3.17419	-1.58229	1.29749
LETM2	4.30565	-0.368501	1.99099	1.97604	1.12956	-0.533001	1.44109	0.679215	1.29683
FOXQ1	2.0538	1.88038	1.85839	1.93086	0.399013	1.98634	-0.483264	0.634029	1.29683
LYG1	-1.04939	0.107883	0.716567	-0.0749817	0.30268	-0.797976	-3.606	-1.3671	1.29212
RP11-213G2.3	1.81736	1.51777	2.18022	1.83845	-0.645871	1.1922	1.10005	0.548792	1.28966
FHOD1	3.86048	4.29094	3.84677	3.99939	1.88215	3.82981	2.42509	2.71235	1.28704
CTB-75G16.1	-0.199306	0.512346	0.329424	0.214154	-1.83821	-1.0545	-0.322603	-1.07177	1.28593
CDR2	4.78523	5.03037	5.17867	4.99809	3.55276	4.63945	2.94711	3.71311	1.28498
ST6GALNAC2	1.38637	2.9301	2.16688	2.16112	0.143475	1.53654	0.950273	0.876763	1.28436
TSR3	7.39756	6.84841	6.88103	7.04233	5.08912	6.68224	5.50263	5.75799	1.28434
CRIPAK	0.805864	2.56381	1.09914	1.4896	-4.16303	3.17441	1.61751	0.209631	1.27997
EBF4	4.95959	1.76377	4.41682	3.71339	1.31733	3.73046	2.25325	2.43368	1.27971
DYNLL2	5.73447	4.70536	5.94871	5.46285	3.47589	4.71994	4.35572	4.18385	1.279
RP11-113I24.1	2.39286	1.81804	2.41823	2.20971	0.211337	1.92664	0.662737	0.93357	1.27614
HNRNPA1P10	1.99818	2.1729	-0.145716	1.34179	-2.00852	-0.328122	2.53553	0.0662961	1.27549
RP11-81A22.5	2.77551	-0.638866	0.511417	0.882687	-1.10111	0.143327	-0.218439	-0.392075	1.27476
CST7	4.08376	3.61119	3.76724	3.82073	2.3877	2.57825	2.67274	2.54623	1.2745
LDLRAD2	2.47957	0.135704	2.90598	1.84042	0.217207	0.983816	0.499258	0.56676	1.27366
DDX51	5.29783	4.57181	4.22271	4.69745	2.77465	4.64648	2.85567	3.4256	1.27185
RIMKLA	3.96681	3.70156	3.78988	3.81942	2.24481	3.70721	1.69425	2.54875	1.27066
SH3GL2	1.13142	1.81226	2.8352	1.92629	4.37214	2.53921	2.60609	3.17248	-1.24619
ZNF154	1.05464	-0.0738306	1.10566	0.695488	0.865221	2.23426	2.73291	1.94413	-1.24864
LANCL1	3.40823	4.96289	3.70302	4.02471	5.43446	5.18545	5.20044	5.27345	-1.24874
CTRC	0.243956	-1.69056	-0.0707045	-0.50577	0.909019	1.30329	0.018401	0.743571	-1.24934
SPDYE21P	0.506801	0.760236	0.709598	0.658878	2.02928	1.61339	2.08204	1.90824	-1.24936
FLRT1	-1.28417	-0.112937	-0.140137	-0.512416	0.303833	0.944212	0.964943	0.737663	-1.25008
UNC80	0.839917	1.58954	0.76012	1.06319	2.66331	2.01385	2.27079	2.31599	-1.25279
SMG1P3	2.85537	4.10374	3.19637	3.38516	4.39971	4.54345	4.97149	4.63822	-1.25305
SNX19	4.37552	4.69159	3.9033	4.32347	5.81921	5.09502	5.82613	5.58012	-1.25665
TMTC4	1.95468	5.00336	3.90251	3.62018	4.89503	4.45228	5.28343	4.87692	-1.25673
RP11-274B21.2	0.228509	1.37531	-3.23311	-0.543098	-0.756076	0.80946	2.08771	0.713698	-1.2568
ZNF528	-1.12727	-0.793841	-1.06724	-0.996118	0.354018	0.423063	0.0122417	0.263107	-1.25923
PRSS53	-1.59119	-0.704126	-1.24939	-1.18157	0.696559	0.439274	-0.899917	0.0786388	-1.26021
TET2	1.41901	3.22068	2.62683	2.42218	3.23189	3.50678	4.31957	3.68608	-1.2639
DHX35	1.7593	3.59531	3.1772	2.84394	4.04287	3.4802	4.80075	4.10794	-1.264
ACVR1	1.20268	0.938008	1.30596	1.14888	2.60767	3.0368	1.59973	2.41474	-1.26585
CSPG4P12	0.995076	1.58266	0.915776	1.1645	2.30687	2.40509	2.58227	2.43141	-1.2669
WDR19	0.809831	3.10672	2.41265	2.10973	3.2862	3.15443	3.69433	3.37832	-1.26859
DTX2P1	0.903349	0.832315	-1.72338	0.00409628	1.08804	1.42009	1.31225	1.27346	-1.26937
CNST	2.01769	3.72356	2.8684	2.86988	4.68594	3.0314	4.70329	4.14021	-1.27033
ACACB	2.61087	2.90013	2.44104	2.65068	4.32404	3.49858	3.94301	3.92188	-1.2712
ENG	-0.496532	-1.13968	-1.63902	-1.09174	0.826626	0.138535	-0.421663	0.181166	-1.27291
DHRS2	-0.233628	-1.76872	1.65507	-0.115758	-0.588634	2.04214	2.0251	1.15954	-1.27529
KRT8P33	-2.53854	0.241833	-1.80208	-1.36626	-0.664707	-0.371666	0.763996	-0.0907924	-1.27547
B4GALNT1	-1.33204	-3.44493	0.981648	-1.26511	2.40668	-3.09764	0.725699	0.0115792	-1.27669
LPP	4.39251	6.69358	4.80899	5.29836	7.22624	5.47334	7.02904	6.57621	-1.27785
SPDYE2	1.5487	2.38723	2.41061	2.11551	3.30198	3.17865	3.70715	3.39593	-1.28041
MTR	3.28144	5.25747	3.28266	3.94052	6.13739	4.59295	4.93607	5.22213	-1.28161
FAM214B	1.20902	2.79691	2.16641	2.05745	3.82016	3.07755	3.12114	3.33962	-1.28217
SP4	1.09984	2.41493	2.22834	1.91437	3.78965	3.16928	2.63158	3.19684	-1.28247
PAG1	2.63139	3.67586	4.22984	3.51237	5.51648	3.93595	4.9326	4.79501	-1.28265
LENG8	2.81566	5.22042	4.29508	4.11039	5.33566	5.32076	5.52354	5.39332	-1.28294
HSPB3	0.462785	-4.16303	-1.51206	-1.73743	0.25378	-0.752266	-0.861255	-0.453247	-1.28419
APBB1	-4.16303	1.02836	-4.16303	-2.43256	-4.16303	0.582022	0.135874	-1.14838	-1.28419
ZFYVE1	0.0970792	3.66939	3.40737	2.39128	3.57131	3.98066	3.4747	3.67555	-1.28427
ALX3	-3.05495	-0.680528	-3.49694	-2.41081	-4.16303	0.21391	0.570284	-1.12628	-1.28453
CR2	0.657636	1.44874	-4.16303	-0.685549	-1.82418	2.1512	1.47155	0.599525	-1.28507
ZNF518B	-1.28364	1.72894	0.328192	0.257828	2.59829	-0.383432	2.41739	1.54408	-1.28625
LIF	0.40633	2.87188	1.80073	1.69298	2.09528	3.18925	3.65382	2.97945	-1.28647
OSBP2	2.63015	3.93772	3.06491	3.21093	5.03643	3.82701	4.63126	4.49823	-1.2873
BMPR1A	3.0374	5.20334	4.9965	4.41241	6.13209	5.11572	5.85154	5.69978	-1.28737
UHRF1BP1	2.52592	4.29788	3.81385	3.54588	5.2295	4.08197	5.19309	4.83486	-1.28897
HOXA11	-4.16303	-4.16303	1.20365	-2.37413	0.954194	-1.87264	-2.33158	-1.08334	-1.29079
PFN1P2	-1.67184	-1.05966	-0.631718	-1.12107	0.678293	-0.97498	0.807277	0.170197	-1.29127
VEGFA	3.2066	5.3486	3.67618	4.07713	5.47311	4.97632	5.6577	5.36904	-1.29192
DGCR5	1.80811	-1.15935	0.00801744	0.218926	1.33771	1.49475	1.71061	1.51436	-1.29543
PLEKHD1	0.342498	1.57624	1.65761	1.19211	3.01895	2.52703	1.92326	2.48975	-1.29763
ANGEL1	3.01408	6.01077	4.96153	4.66213	6.23797	5.33678	6.3128	5.96252	-1.30039
TBC1D22B	1.82543	3.59472	2.56834	2.66283	3.92942	3.71868	4.24546	3.96452	-1.30169
IQGAP3	3.15597	5.53409	3.32079	4.00362	5.26462	4.88199	5.7792	5.30861	-1.30499
MAML2	-2.09154	-1.96292	0.270667	-1.26126	0.42378	-1.65587	1.36367	0.0438614	-1.30512
GFI1B	0.0968479	-0.517542	-0.0106376	-0.143777	0.592979	1.26785	1.62752	1.16278	-1.30656
ZNF224	2.83729	3.58076	2.96207	3.12671	4.76506	4.43479	4.1004	4.43342	-1.30671
ADAMTSL2	-0.134849	-0.580265	1.58592	0.290269	2.14893	1.04145	1.60202	1.59747	-1.3072
GPD1L	2.15259	3.70822	3.61689	3.15923	4.84842	3.98618	4.56689	4.46716	-1.30793
ZNF792	-0.956458	2.39005	1.93945	1.12435	2.6943	1.98832	2.61452	2.43238	-1.30803
CILP2	-1.66207	-1.16266	1.04529	-0.593146	-0.114218	0.599577	1.66575	0.717037	-1.31018
KLHDC8A	-4.16303	0.342093	-4.16303	-2.66132	1.12751	-1.01183	-4.16303	-1.34912	-1.3122
ZBTB47	-2.42042	0.147434	0.0751055	-0.732626	-0.709871	1.65979	0.790614	0.580177	-1.3128
NOMO3	3.7813	5.68198	4.73775	4.73368	6.2668	5.71448	6.16106	6.04745	-1.31377
BUB1B-PAK6	-4.16303	0.623594	-4.16303	-2.56749	2.50736	-2.10238	-4.16273	-1.25258	-1.3149
LSMEM1	-2.1652	-1.67958	0.908266	-0.978839	0.803506	-0.596476	0.80657	0.337866	-1.31671
EBLN2	-0.447845	0.0355661	-1.81045	-0.74091	-0.455403	0.348298	1.83728	0.576724	-1.31763
PIKFYVE	0.831444	2.51438	2.25861	1.86815	3.0347	2.82622	3.69792	3.18628	-1.31814
ZNF23	0.325772	3.94351	3.58951	2.6196	4.61775	3.73478	3.46117	3.9379	-1.3183
XPR1	2.15018	4.70714	3.882	3.57977	5.2639	4.65565	4.78204	4.90053	-1.32075
ATOH8	-1.96334	1.1735	1.52883	0.24633	2.25635	0.614369	1.83513	1.56861	-1.32228
ST6GALNAC1	-0.724764	0.157413	1.20643	0.213027	1.55042	1.31671	1.74557	1.53757	-1.32454
PCNX4	2.83047	5.20362	4.39277	4.14229	5.66172	5.41471	5.32434	5.46692	-1.32464
NDUFA9P1	-3.05093	0.705131	0.867521	-0.49276	1.67344	0.445389	0.380976	0.833269	-1.32603
ARNT2	0.0449844	0.628583	0.0558632	0.243144	2.49381	0.381745	1.84126	1.57227	-1.32913
IGF2R	3.57314	4.70419	4.04348	4.10694	5.26486	5.53982	5.51	5.43823	-1.33129
CERS4	0.33018	0.759959	-1.17163	-0.0271638	1.38335	1.64803	0.892391	1.30792	-1.33509
AZIN2	2.73258	3.13753	-0.0806839	1.92981	3.47415	3.22441	3.09707	3.26521	-1.3354
INVS	2.43433	3.38282	2.87189	2.89635	4.55258	3.86201	4.28066	4.23175	-1.3354
FAM84A	-1.15957	0.178463	-1.4183	-0.799801	-0.0346425	0.423676	1.21784	0.535625	-1.33543
AC084219.2	0.549917	-0.0566661	1.074	0.522416	2.72816	1.67298	1.17393	1.85836	-1.33594
BLOC1S5-TXNDC5	3.41368	4.11153	3.52512	3.68344	5.13833	4.69111	5.22895	5.01946	-1.33602
ZNF491	-3.08103	-2.71096	-0.135044	-1.97568	0.515779	0.202018	-2.62529	-0.635832	-1.33985
STAG3L2	2.98181	3.28307	3.23805	3.16764	4.76685	3.9269	4.82888	4.50754	-1.3399
SHD	2.1005	-0.573031	-3.28922	-0.587249	0.814797	0.757446	0.688513	0.753585	-1.34083
ANKRD36BP2	-2.37522	-0.523859	-0.806133	-1.23507	0.32922	-0.171568	0.165973	0.107875	-1.34295
CDHR5	1.71488	2.94156	2.01525	2.2239	3.54359	3.02153	4.13892	3.56801	-1.34412
SLC4A8	2.48463	2.92164	2.05854	2.48827	4.1401	3.93112	3.42835	3.83319	-1.34492
SUSD4	-1.82066	2.83997	2.10898	1.04276	2.32122	3.11957	1.72369	2.38816	-1.3454
TEX14	-0.586513	-0.291454	-4.16303	-1.68033	0.0904124	-1.62785	0.538524	-0.332971	-1.34736
RASSF8	-0.712586	0.539203	0.668902	0.165173	1.91762	1.03699	1.58694	1.51385	-1.34868
CCDC170	-2.23033	-1.1796	0.493838	-0.972031	2.54859	-0.94428	-0.473862	0.376818	-1.34885
ATP5J2-PTCD1	1.84151	3.44093	-2.49704	0.928468	4.19354	0.904686	1.73494	2.27772	-1.34926
SLC35D1	1.48405	2.24319	2.40642	2.04455	3.32316	3.22162	3.6406	3.39513	-1.35058
NEMP1	3.21606	5.6604	5.06417	4.64688	6.32042	5.39801	6.28059	5.99967	-1.3528
ATP1A3	-1.13557	-0.610947	0.329548	-0.472322	1.45475	0.959878	0.227971	0.880867	-1.35319
SLC25A27	-2.25693	0.317268	1.02187	-0.305931	0.722075	1.14562	1.28083	1.04951	-1.35544
PHACTR1	-0.272413	1.09215	1.96046	0.926733	2.36606	2.68864	1.79576	2.28348	-1.35675
DLX3	0.0781569	0.971352	1.72181	0.923772	2.66167	2.07624	2.10947	2.28246	-1.35869
CNKSR3	2.35685	3.23946	3.60779	3.06803	5.05741	3.50476	4.72445	4.42887	-1.36084
STK36	2.47146	4.52323	2.0085	3.00107	4.59037	4.55193	3.94513	4.36247	-1.36141
TMEM19	4.1719	4.73313	3.76711	4.22405	6.23007	5.21416	5.31387	5.58603	-1.36199
TIMP4	3.56022	-0.980022	0.582084	1.05409	2.70887	2.59862	1.94417	2.41722	-1.36313
FBXL13	-4.16303	0.0269439	-0.655457	-1.59718	0.708248	-0.694732	-0.70905	-0.231845	-1.36533
FBXO21	3.60656	6.41353	5.69465	5.23825	6.89059	6.07114	6.85938	6.60703	-1.36879
PDK1	3.36833	3.8203	2.7334	3.30734	5.90138	3.7743	4.35605	4.67725	-1.3699
CIPC	2.28947	4.47312	2.7228	3.1618	4.66036	4.52867	4.40796	4.53233	-1.37053
RBL2	2.53902	4.50193	4.75648	3.93247	5.22772	5.20658	5.47912	5.30447	-1.372
RP11-958N24.2	-0.540038	2.39879	1.57774	1.1455	3.09625	1.61425	2.84668	2.51906	-1.37356
PRODH	-0.361762	0.75015	-0.0381278	0.116753	1.57216	1.00841	1.89619	1.49226	-1.3755
KDM4A	3.57775	4.65337	3.34218	3.85777	5.67667	4.62751	5.40239	5.23552	-1.37775
MMP14	-0.286982	-0.35758	-0.4765	-0.373687	1.51972	0.336878	1.16045	1.00568	-1.37937
EPS8	3.34662	4.21891	3.98727	3.85093	6.02768	4.41199	5.25183	5.2305	-1.37957
STAT4	-4.16303	1.11612	-4.16303	-2.40331	0.404815	0.698985	-4.16303	-1.01974	-1.38357
CAPS2	-1.13535	0.339644	-0.386338	-0.394014	0.395826	1.38675	1.18753	0.990035	-1.38405
PCSK5	5.45363	6.75597	4.89932	5.70297	7.10899	7.47136	6.68777	7.08937	-1.3864
PRDM10	0.0722871	3.57225	0.938923	1.52782	3.57059	3.31709	1.85982	2.91583	-1.38801
PRKD3	1.39302	4.09023	3.56057	3.01461	4.97149	3.63357	4.60561	4.40356	-1.38895
PHC1P1	-0.657501	1.65897	-0.947026	0.0181475	1.89338	1.03867	1.294	1.40868	-1.39054
SLCO2B1	1.9803	2.16396	1.64834	1.93086	3.49606	3.27294	3.1957	3.32157	-1.3907
ZNF225	1.70404	2.40046	2.31933	2.14128	4.04722	3.52637	3.02301	3.5322	-1.39092
MTMR9LP	0.311386	0.523314	-0.941995	-0.0357649	0.816248	1.85762	1.39945	1.35777	-1.39354
HIPK3	2.86823	5.49384	4.02605	4.12937	5.53797	5.41285	5.61993	5.52358	-1.39421
PKP1	0.667405	1.06223	0.542411	0.757349	2.51555	2.01323	1.93348	2.15409	-1.39674
AMZ1	-1.43759	-0.840149	-0.34907	-0.875603	1.34721	-0.610555	0.834958	0.523872	-1.39947
HS3ST1	2.03543	2.80835	1.41975	2.08785	4.15919	3.41992	2.88305	3.48739	-1.39954
AC006014.7	-2.92344	-1.32407	-0.515188	-1.58756	0.21827	-1.07944	0.302073	-0.186364	-1.4012
CH17-472G23.4	0.634146	-0.707194	-1.0266	-0.366551	1.84838	0.183787	1.07771	1.03662	-1.40318
C2CD5	1.65413	4.47001	3.72876	3.2843	4.86178	4.44495	4.76141	4.68938	-1.40508
APBA2	-2.27874	-2.13145	-1.28472	-1.89831	-2.9845	0.798334	0.708627	-0.492514	-1.40579
ZDHHC17	1.46981	4.09668	2.5522	2.70623	4.47077	3.11187	4.75796	4.11354	-1.4073
FAN1	0.884066	4.75392	3.26664	2.96821	4.15431	4.16991	4.80303	4.37575	-1.40754
BSN	-1.98323	0.483224	-0.73907	-0.746357	3.24353	0.28373	-1.54072	0.662181	-1.40854
RP11-109L13.1	-4.16303	1.38883	-2.47527	-1.74982	-0.428346	0.035119	-0.630279	-0.341169	-1.40865
WDR11	3.21457	5.41038	4.23744	4.28746	6.70041	4.75921	5.6308	5.69681	-1.40934
TTC33	1.87346	2.1999	1.88632	1.98656	4.06332	2.72356	3.4046	3.39716	-1.4106
TEX2	3.07344	4.62571	3.97048	3.88988	5.58577	4.88311	5.43523	5.30137	-1.4115
KDM5C	4.0905	5.25525	3.8886	4.41145	6.55497	5.23128	5.69008	5.82545	-1.41399
PFKFB3	2.18194	4.47501	3.81597	3.49097	4.66397	4.89817	5.15496	4.9057	-1.41473
KDM8	0.787098	2.11072	1.9397	1.61251	2.95724	3.18131	2.94886	3.02913	-1.41663
FBXO10	0.411218	3.76515	1.55254	1.90963	2.87571	3.02484	4.09022	3.33026	-1.42062
GPT	-2.19679	-3.78074	-0.595008	-2.19085	-4.16303	1.60367	0.259803	-0.766518	-1.42433
TRAPPC11	2.36529	3.97987	3.25936	3.20151	4.8686	4.79317	4.21797	4.62658	-1.42507
WFIKKN1	-4.16303	2.03793	-1.42717	-1.18409	-0.204059	0.498221	0.431294	0.241819	-1.42591
AKAP2	1.89001	5.38406	4.15639	3.81016	5.76712	4.40128	5.54159	5.23666	-1.42651
TRANK1	2.6761	1.51817	-0.683995	1.17009	2.35046	1.4173	4.02468	2.59748	-1.42739
IPPK	1.79913	4.84399	4.0321	3.5584	5.35051	4.61769	4.99023	4.98614	-1.42774
ARHGEF34P	0.153134	3.19148	1.96202	1.76888	3.33156	2.86488	3.3984	3.19828	-1.4294
VWA2	0.172052	1.81653	1.40534	1.13131	3.00702	2.34035	2.33683	2.5614	-1.43009
BTRC	1.96141	4.51437	3.42047	3.29875	4.98065	4.51258	4.70709	4.73344	-1.43469
ZNF235	-2.87971	2.56982	2.59094	0.760349	0.887241	2.72505	2.98059	2.19763	-1.43728
RP11-98J23.1	-4.16303	-0.377445	-1.87344	-2.13797	-4.16303	1.2572	0.807441	-0.699461	-1.43851
RASA3	1.16652	3.68517	1.82928	2.22699	4.2671	3.65294	3.08799	3.66934	-1.44235
FCHO1	0.329494	2.86902	2.21141	1.80331	3.43253	3.30814	3.00245	3.2477	-1.4444
ZNF222	-4.16303	0.300548	-4.16303	-2.67517	1.26326	-0.788379	-4.16303	-1.22938	-1.44579
ST3GAL5	-1.51951	0.341439	-0.114029	-0.430701	0.920513	1.38994	0.735875	1.01544	-1.44614
C16orf46	-1.28746	-0.97759	0.159786	-0.701754	1.55297	0.171045	0.524333	0.749449	-1.4512
PIGHP1	-1.0355	-1.89731	-0.588073	-1.17363	0.786239	-0.367227	0.416296	0.278436	-1.45207
HIST4H4	-1.78078	-2.14437	0.0147596	-1.30346	0.686737	-0.317653	0.0832634	0.150783	-1.45425
DENND1B	2.15234	2.10307	1.52583	1.92708	3.29575	3.32975	3.5274	3.3843	-1.45722
PCDHGB2	-4.16303	-0.00462618	-4.16303	-2.77689	0.17824	-4.16303	0.026988	-1.31927	-1.45763
POU5F1B	0.720305	1.06707	1.07816	0.955176	3.19759	2.17925	1.86239	2.41307	-1.4579
GOLGA6L5P	-1.82874	0.38341	-0.281291	-0.575541	0.502147	1.63961	0.50957	0.883775	-1.45932
GAS7	-0.656659	-1.16744	-0.166351	-0.663483	1.34409	0.257605	0.788671	0.796789	-1.46027
TRIM3	0.733844	3.6493	2.46959	2.28425	4.15089	4.1805	2.90283	3.74474	-1.46049
SYTL5	-0.265409	0.623836	0.448108	0.268845	2.9849	0.474927	1.73191	1.73058	-1.46173
RPSAP58	1.59678	-0.286054	-2.44362	-0.377631	0.92521	1.29603	1.03556	1.0856	-1.46323
ITPRIP	-0.607108	3.98006	3.40812	2.26036	4.22757	2.68872	4.25649	3.72426	-1.4639
GLIPR1L2	-0.428725	-0.742042	-4.16303	-1.77793	-1.58029	0.112137	0.527066	-0.313696	-1.46424
HERC3	6.3892	6.41005	1.90801	4.90242	6.28976	6.56152	6.25665	6.36931	-1.46689
YOD1	0.766189	3.0288	2.86311	2.21937	3.59622	3.33154	4.13787	3.68854	-1.46917
CACNA2D4	-4.16303	-0.207735	1.37144	-0.999772	-0.0229677	0.508129	0.9244	0.469854	-1.46963
EID3	-1.17508	-1.78711	-1.15562	-1.3726	0.612654	-0.336746	0.0252341	0.100381	-1.47298
PIK3AP1	-3.5967	-1.5561	0.825081	-1.44258	-1.73039	1.05294	0.772855	0.0318014	-1.47438
CKAP5	4.57487	6.71682	5.723	5.67156	7.72135	6.76087	6.96386	7.14869	-1.47713
IQCH	-1.84443	1.92737	2.14961	0.74418	2.26002	1.75632	2.65214	2.22282	-1.47864
ERP27	0.460425	-0.207733	0.337131	0.196608	2.64509	1.13066	1.25185	1.67587	-1.47926
SULT1C2	0.419191	-0.186278	1.75082	0.661243	2.23623	2.43996	1.75768	2.14463	-1.48338
SLC38A2	4.87385	6.8411	6.08871	5.93455	7.73255	7.01061	7.51781	7.42032	-1.48577
ARSG	1.78635	3.32644	2.14717	2.41999	3.8641	3.23849	4.61474	3.90577	-1.48579
USP37	2.17254	3.98818	3.81944	3.32672	5.14443	3.87776	5.41702	4.81307	-1.48635
TMEM86A	1.1126	1.27455	-0.397858	0.663099	1.77081	2.54587	2.13693	2.1512	-1.4881
RP11-216M21.1	-4.16303	0.479567	-0.852782	-1.51208	-0.963419	0.0810238	0.811715	-0.0235599	-1.48852
OR7E128P	-4.16303	0.621404	-2.6982	-2.07994	0.248277	-0.616104	-1.39345	-0.587093	-1.49285
PLAC1	-4.16303	-4.16303	0.380343	-2.64857	-4.16303	1.29598	-0.597226	-1.15476	-1.49381
ZNF577	-0.235631	0.965299	-0.321346	0.136108	2.16835	1.07115	1.65168	1.63039	-1.49428
DNAJC6	0.26254	1.87227	-0.391312	0.581167	3.06975	1.35922	1.80074	2.07657	-1.49541
SNCAIP	-0.290973	0.0944517	-1.8275	-0.674673	1.02016	1.20682	0.239867	0.822284	-1.49696
DISP1	2.79895	1.64123	1.44722	1.96246	3.854	2.90884	3.61625	3.4597	-1.49723
STRIP2	2.06284	3.44675	2.85485	2.78815	4.50969	4.37841	3.97029	4.28613	-1.49798
KIAA1468	1.26103	4.09715	4.18642	3.18153	5.11608	4.02242	4.90281	4.68044	-1.4989
LGR5	0.243016	2.38429	1.89294	1.50675	2.94384	3.18069	2.9024	3.00898	-1.50223
PADI2	1.35441	2.70503	1.65964	1.90636	3.74984	3.17087	3.30825	3.40966	-1.50329
PNPLA7	-0.6968	-0.00547148	0.713262	0.00366333	1.65884	1.44352	1.42476	1.50904	-1.50538
NBPF11	2.06274	2.85574	2.48757	2.46868	4.41394	3.69242	3.81769	3.97469	-1.506
ACRBP	-2.68532	-0.165291	1.71065	-0.379987	2.01914	-0.417638	1.78613	1.12921	-1.5092
POU2F2	-0.177201	-3.74729	-0.9579	-1.62746	-1.18027	0.802561	0.0248552	-0.117617	-1.50985
MTMR3	3.04211	5.07936	3.43137	3.85095	5.68796	4.99779	5.39762	5.36112	-1.51017
PDZK1	-2.51669	-1.39163	-0.617898	-1.50874	-0.806685	0.453623	0.362067	0.00300125	-1.51174
LPXN	-3.1158	0.90431	0.807985	-0.467834	0.374164	1.90453	0.859669	1.04612	-1.51395
KDM4D	-1.93863	-1.17396	-0.657831	-1.25681	-0.677902	1.16744	0.291411	0.260316	-1.51712
GPCPD1	1.25139	3.83275	3.27052	2.78489	4.73445	3.76463	4.40703	4.30203	-1.51715
TMEM168	2.53728	3.13398	2.44328	2.70485	5.15857	3.19942	4.31103	4.22301	-1.51816
RGS11	-0.782269	-1.2158	-0.252844	-0.750305	-0.542397	1.34027	1.50719	0.768354	-1.51866
NPIPB4	2.15146	4.35669	3.35251	3.28689	4.99562	4.22665	5.19663	4.8063	-1.51941
KLHL31	-2.04791	-1.4072	-0.612611	-1.35591	0.968967	-0.496437	0.0282814	0.166937	-1.52284
INTS2	0.636648	3.78998	3.40643	2.61102	4.72266	3.76952	3.91281	4.135	-1.52398
AC243734.1	-2.40544	1.71523	0.703224	0.00433883	1.92745	1.09401	1.57874	1.5334	-1.52906
ZNF398	1.87169	4.09539	3.15507	3.04072	4.58739	4.45756	4.67468	4.57321	-1.53249
PAIP1P1	-0.725962	-0.642057	-2.1865	-1.18484	1.34666	0.315857	-0.598596	0.354641	-1.53948
MAP3K12	3.05202	1.85832	0.857992	1.92278	3.61235	2.87126	3.9324	3.47201	-1.54923
FEM1B	3.4417	4.36575	4.11254	3.97333	5.73409	4.81558	6.02537	5.52501	-1.55168
TTC6	1.19341	0.190772	1.48493	0.956371	2.67018	2.22364	2.63611	2.50997	-1.5536
PWP2	-0.311367	2.84459	2.47998	1.67107	3.68023	2.84937	3.15897	3.22952	-1.55846
CUZD1	-3.11979	1.10645	-0.0872324	-0.700191	0.945116	1.34072	0.290765	0.858867	-1.55906
CDH17	3.43605	5.38401	4.71694	4.51233	6.63209	5.61765	5.97205	6.07393	-1.5616
AHRR	1.35506	0.617491	2.67319	1.54858	3.6185	2.85925	2.86441	3.11405	-1.56547
FAM159A	-1.32266	0.131942	-0.895552	-0.695425	1.51738	0.394251	0.7172	0.876277	-1.5717
SEC24A	2.52536	4.16368	3.68433	3.45779	5.57634	4.31018	5.2048	5.03044	-1.57265
ZNF658	1.73917	-0.447767	2.17255	1.15465	2.55272	2.81648	2.81506	2.72809	-1.57344
KCNK7	-4.16303	-0.141624	-0.109478	-1.47138	-1.05823	0.706246	0.664947	0.104321	-1.5757
CCDC65	-0.908988	0.585276	-3.28928	-1.20433	1.0216	0.208125	-0.114511	0.371739	-1.57607
POF1B	1.17463	3.14337	3.2886	2.53553	3.69788	4.23382	4.40437	4.11203	-1.57649
BACH1	1.59424	3.95769	3.90762	3.15318	4.87332	4.64923	4.67128	4.73128	-1.57809
SYNJ1	-0.405171	1.47368	0.294533	0.454348	1.90208	1.97481	2.22378	2.03356	-1.57921
TRAK2	2.29467	3.03488	3.40272	2.91076	5.489	3.49138	4.50637	4.49558	-1.58483
GALNT9	-0.603351	-0.185813	-1.97744	-0.922202	1.46471	-0.30636	0.83425	0.664201	-1.5864
NR4A3	0.747738	0.266522	-0.794774	0.0731622	1.45986	1.65257	1.87813	1.66352	-1.59036
SLC40A1	1.39139	2.3295	-1.72285	0.666013	2.52887	2.8879	1.35874	2.25851	-1.59249
GDPD1	-0.0644973	-1.56704	0.263782	-0.45592	0.92181	1.12141	1.36881	1.13734	-1.59326
NCOA3	2.46719	4.75241	4.0427	3.7541	5.63364	4.92287	5.50223	5.35291	-1.59881
KLHL15	-0.978903	2.00573	2.24479	1.09054	2.83338	2.47185	2.76311	2.68945	-1.59891
RGPD5	2.21736	2.45868	3.07816	2.58473	4.49965	3.43178	4.62484	4.18543	-1.60069
RP5-1021I20.4	-4.16303	1.56423	2.26724	-0.110516	3.45263	0.948152	0.0729802	1.49125	-1.60177
JAM3	-1.8162	-2.16825	1.1734	-0.937016	0.949315	0.651725	0.415436	0.672158	-1.60917
PDE4D	-3.74565	-1.04745	-0.965005	-1.91937	0.198793	2.14029	-3.26962	-0.310178	-1.60919
IRF8	3.68299	5.86484	4.21112	4.58632	6.28503	6.00292	6.31893	6.20229	-1.61598
GJB1	0.926891	0.787329	1.90148	1.20523	2.2224	3.71826	2.53512	2.82526	-1.62003
VWA5A	0.275839	1.25992	1.62829	1.05468	2.88528	2.24379	2.90134	2.6768	-1.62212
CPD	3.45702	5.65158	5.13409	4.74756	6.40028	5.85525	6.86053	6.37202	-1.62446
IL17RD	-0.843806	1.02888	0.99097	0.392015	2.16598	2.99921	0.889328	2.01817	-1.62616
RP13-93L13.2	-2.35267	-1.03519	-0.962646	-1.45017	-0.146676	0.0361383	0.641718	0.17706	-1.62723
PLEKHG1	-0.0254528	1.19649	0.756872	0.642637	2.23091	2.73201	1.85252	2.27181	-1.62918
TSPAN2	-4.16303	0.996538	-3.68983	-2.28544	-1.84375	0.688395	-0.808416	-0.65459	-1.63085
TMEM249	0.384164	-0.147225	-1.03	-0.264354	1.4032	2.02443	0.672327	1.36665	-1.63101
ZNF41	-1.02537	2.72517	1.17447	0.958088	2.14833	2.5292	3.09966	2.5924	-1.63431
POLR1A	3.42236	5.51521	4.61402	4.51719	6.43121	5.93012	6.09761	6.15298	-1.63579
CD96	-1.06372	-2.03639	-2.70422	-1.93477	0.211692	-1.5446	0.444637	-0.296089	-1.63868
SMARCAL1	2.77019	4.5103	4.19507	3.82519	5.66802	5.08034	5.65487	5.46774	-1.64255
PLCH2	0.910323	0.00850598	-3.32511	-0.802094	1.75201	0.512603	0.258034	0.840883	-1.64298
SMG1P1	1.79324	3.54133	2.96144	2.76534	4.88518	3.54657	4.79411	4.40862	-1.64328
DHTKD1	3.42579	6.6099	4.36145	4.79905	6.63628	6.43218	6.25993	6.4428	-1.64375
ENO4	1.18931	-0.621671	-1.68462	-0.372328	2.08728	-0.197098	1.93198	1.27405	-1.64638
RP11-453E17.3	-0.0605339	1.15577	-1.15562	-0.0201294	1.11134	1.78775	1.99478	1.63129	-1.65142
AC007040.11	0.219497	-0.241057	-0.380033	-0.133864	1.92158	1.22081	1.41239	1.51826	-1.65212
MYB	1.90622	-2.92796	1.18018	0.0528127	1.8865	1.93947	1.29401	1.70666	-1.65385
SERPINA5	-1.01043	2.12354	-2.44019	-0.44236	0.632996	2.52563	0.495553	1.21806	-1.66042
ATP7A	0.958642	2.50264	1.73952	1.7336	3.33795	3.03658	3.81401	3.39618	-1.66258
SH3TC2	1.36996	1.31576	2.13781	1.60784	3.80871	2.95694	3.04815	3.27127	-1.66342
OBSL1	0.489986	-0.54529	-3.0642	-1.03983	-0.133403	0.629184	1.37923	0.625003	-1.66484
AFF1	2.16891	1.98433	3.01231	2.38852	5.22411	3.09726	3.84368	4.05501	-1.6665
FRMD6	0.39385	2.39823	2.39033	1.72747	4.13778	2.51337	3.5402	3.39712	-1.66965
METTL7A	0.520742	-0.243849	1.85775	0.711547	2.82978	1.54311	2.78021	2.38437	-1.67282
KCNAB3	-1.83781	-0.958826	0.934924	-0.620571	-0.644293	1.65514	2.16047	1.0571	-1.67768
TINCR	-0.395069	1.44117	-1.67056	-0.208151	2.21622	1.52778	0.665114	1.4697	-1.67785
RP11-166B2.1	-0.291056	1.61147	-0.331136	0.329759	2.40016	0.846072	2.79844	2.01489	-1.68513
AC068279.3	-1.67187	0.332151	-0.870029	-0.736582	0.727134	1.47164	0.648243	0.949006	-1.68559
KIAA1217	2.98406	4.05554	4.11657	3.71872	6.40738	4.75245	5.05608	5.4053	-1.68658
ENTPD7	0.9935	3.40085	1.60239	1.99891	3.90946	3.24093	3.9074	3.68593	-1.68702
FAM65C	-3.24719	1.06309	-0.8364	-1.00683	1.13693	0.345811	0.570424	0.684387	-1.69122
FOXO3B	-2.6649	1.8496	0.876895	0.0205313	1.00514	1.80907	2.32151	1.71191	-1.69138
NPIPB6	-4.16303	-0.0923553	0.580155	-1.22508	1.04694	0.0550373	0.300856	0.46761	-1.69269
SGK2	-4.16303	0.561216	1.08015	-0.840555	2.07617	1.45425	-0.972345	0.852693	-1.69325
STRA6	0.793443	-0.987668	-2.05247	-0.748897	0.908181	0.243945	1.68446	0.945528	-1.69443
TNFRSF10C	0.0258344	-0.510261	-1.61974	-0.701389	1.39857	1.08162	0.502791	0.994327	-1.69572
LRRC37A17P	-2.66684	0.356302	-1.06018	-1.12357	-0.159564	0.959933	0.916722	0.572364	-1.69594
KLHDC7A	-0.160971	1.51757	-1.5116	-0.0516662	2.72733	1.4115	0.815304	1.65138	-1.70305
KIAA1462	-3.05255	0.350392	-3.038	-1.91339	-3.16078	0.86832	1.6619	-0.210185	-1.7032
NUP62CL	0.895756	1.98331	1.17241	1.35049	4.06987	3.03518	2.06509	3.05671	-1.70622
DISP3	-2.2065	1.73279	-0.224273	-0.232661	1.09501	2.35884	0.975615	1.47649	-1.70915
SHF	-0.706136	-0.889344	-0.103347	-0.566276	0.823558	0.668603	1.93772	1.14329	-1.70957
TXNIP	3.22745	4.33137	3.43989	3.66624	6.31996	4.98355	4.82559	5.37637	-1.71013
PDE4B	-4.16303	2.56158	0.220045	-0.460466	1.81317	0.690673	1.26389	1.25591	-1.71638
C2orf50	-0.745185	-1.19711	-1.4729	-1.1384	0.87284	0.814825	0.0610283	0.582898	-1.7213
FLI1	-3.1985	-1.63721	-1.03731	-1.95767	0.273779	-1.28194	0.304781	-0.234459	-1.72321
HNRNPUL2-BSCL2	-2.61401	1.85235	-1.42934	-0.730333	1.87398	0.805025	0.307448	0.995483	-1.72582
PCDH12	0.933099	0.82126	-4.16303	-0.802889	1.79522	1.04841	-0.0726383	0.923665	-1.72655
RP11-1023L17.2	1.435	2.476	0.966118	1.6257	3.32193	3.20995	3.52592	3.3526	-1.7269
MSTO2P	-0.342406	1.45111	1.17437	0.761026	2.96578	2.01196	2.50312	2.49362	-1.7326
ZNF280A	-2.71235	-0.427376	1.19486	-0.64829	2.4646	-0.237114	1.0286	1.08536	-1.73365
KRBA2	-3.04416	1.09383	-2.52471	-1.49168	0.300942	-0.720685	1.15859	0.246284	-1.73796
DES	-0.818321	1.77272	-4.16303	-1.06954	1.18817	1.03769	-0.217385	0.669493	-1.73904
LYZ	-1.94033	-1.76181	0.247626	-1.1515	1.03395	-0.0504245	0.788063	0.590531	-1.74204
CSPG4P11	-3.33057	-0.69439	-1.66522	-1.89673	0.137131	-0.637641	0.0401845	-0.153442	-1.74329
JAM2	-1.49715	-1.57551	-1.71737	-1.59668	0.158241	-0.894126	1.18195	0.148688	-1.74536
CPQ	0.437431	0.705324	-3.12692	-0.661389	1.21024	0.524706	1.52083	1.08526	-1.74665
STYK1	-1.40144	1.74757	2.29255	0.879557	3.06775	3.25091	1.58485	2.6345	-1.75495
TTC28	-1.66979	-1.58175	-0.850623	-1.36739	1.42273	0.0980987	-0.337894	0.394312	-1.7617
SCUBE1	0.566956	-2.12025	-1.01544	-0.856243	0.985486	0.771321	0.959892	0.905567	-1.76181
PARP4P2	-3.42143	0.912288	0.248737	-0.753469	0.915492	0.911934	1.20997	1.01247	-1.76593
PLCG1	2.64	4.83275	3.14865	3.54047	5.42186	4.79026	5.70708	5.3064	-1.76594
ZSCAN12P1	-0.956389	-0.131548	1.08215	-0.0019277	2.08876	1.01336	2.20029	1.76747	-1.7694
SMG1P4	0.22083	1.55802	0.0692144	0.61602	2.61827	1.84128	2.73447	2.39801	-1.78199
WDR93	0.945243	-0.712221	-2.05792	-0.608298	0.70893	1.66732	1.15806	1.17811	-1.7864
DDX60	0.877006	2.29117	-1.67249	0.498562	2.81308	1.83688	2.20515	2.28504	-1.78647
ASS1P2	-4.16303	-4.16303	0.226288	-2.69992	-4.16303	0.763665	0.67332	-0.90868	-1.79124
FAM179B	-1.25443	0.209286	1.2962	0.0836861	1.67736	2.18158	1.77087	1.8766	-1.79292
HDAC9	1.35635	-2.78325	-2.19145	-1.20612	1.74629	-1.03575	1.05743	0.589323	-1.79544
SOX30	-1.68911	-0.931703	-2.98872	-1.86984	0.554421	-1.61584	0.839289	-0.0740427	-1.7958
UBASH3B	1.0073	3.8773	2.83319	2.5726	4.36669	4.22414	4.51955	4.37013	-1.79753
SH3GL1P1	-2.30445	-1.90412	-0.436461	-1.54834	0.101911	0.4793	0.167519	0.249577	-1.79792
ABHD1	-1.21583	0.157073	1.22787	0.0563719	2.24757	2.02189	1.29365	1.85437	-1.798
SLC6A12	0.175216	-4.16303	-0.867103	-1.6183	2.14075	0.558923	-2.15945	0.180075	-1.79838
EDA	-0.757243	0.710352	0.452014	0.135041	1.57865	1.47322	2.75008	1.93398	-1.79894
NGEF	0.724839	1.2497	-0.0401276	0.644802	2.64057	1.8133	2.88529	2.44639	-1.80159
PHGDH	5.7268	6.56705	3.00171	5.09852	6.76862	7.05567	6.88169	6.90199	-1.80347
MTMR4	2.20936	5.60655	4.84625	4.22072	6.47542	5.67463	5.95246	6.03417	-1.81345
KCTD7	-0.472188	0.842226	0.623626	0.331221	2.55467	1.31717	2.61221	2.16135	-1.83013
TSPYL4	-0.727081	1.15577	1.01513	0.48127	2.00452	2.47185	2.473	2.31645	-1.83518
CROCCP3	-0.135442	1.63457	0.82897	0.776032	2.47729	2.61919	2.75114	2.61587	-1.83984
PCDHGA10	-0.297267	1.67883	-0.68878	0.230927	2.64066	1.36643	2.20774	2.07161	-1.84068
NUS1P1	-3.74394	0.789609	-4.16303	-2.37245	-2.27387	0.421615	0.258568	-0.531229	-1.84122
PHF21A	-0.551224	2.4709	1.6068	1.17549	3.43252	3.29112	2.33455	3.01939	-1.8439
DOPEY1	-2.42649	1.74659	0.103253	-0.192217	2.17047	1.71728	1.06853	1.65209	-1.84431
FDPSP7	0.709418	-1.73076	-2.8745	-1.29861	1.85569	-0.0847525	-0.133055	0.545961	-1.84457
SEL1L	2.0484	4.64109	3.82279	3.50409	5.06964	5.35268	5.65178	5.35803	-1.85394
PLCH1	-3.21112	2.26186	-0.253386	-0.400882	1.51749	0.617907	2.24829	1.46123	-1.86211
BTN3A3	1.38472	-0.158463	-0.0138241	0.404143	1.71917	2.80777	2.28298	2.26997	-1.86583
PTCH1	0.809817	4.36276	2.22588	2.46615	4.16195	4.17401	4.67952	4.33849	-1.87234
ZC3H12B	-0.943637	-1.84024	-0.366869	-1.05025	-0.355468	1.50117	1.33222	0.825977	-1.87622
C6orf222	-4.16303	-1.48767	-1.38321	-2.34463	0.963472	-2.56445	0.207953	-0.464342	-1.88029
CRAMP1	-0.794003	2.43121	1.25469	0.963967	3.47292	2.77431	2.30068	2.8493	-1.88533
ACTRT3	-3.05495	0.104453	-0.0395749	-0.996692	1.34443	1.45684	-0.0966488	0.90154	-1.89823
RP11-293I14.2	-1.97995	-0.64361	-0.844095	-1.15589	0.167602	1.25238	0.811429	0.743805	-1.89969
TCAF1P1	-0.78649	2.8042	-0.315635	0.567357	2.78134	2.22827	2.39694	2.46885	-1.90149
PDE8B	0.115969	0.924403	0.946178	0.662184	2.33272	1.91891	3.45646	2.56937	-1.90718
RP11-98J23.2	-2.46227	-0.0601123	-1.336	-1.28613	0.496349	0.0614636	1.33807	0.63196	-1.91809
NLRP11	-1.58685	0.959404	-1.25492	-0.627454	1.90588	0.239045	1.73592	1.29361	-1.92107
PTGS2	-1.00133	2.84807	2.0419	1.29621	2.63722	3.55062	3.46553	3.21779	-1.92158
GDAP1	-2.38255	2.48517	1.78794	0.630183	2.7552	2.01368	2.89229	2.55372	-1.92354
ALPK3	1.05104	2.64767	1.5187	1.73914	3.85778	3.40295	3.74557	3.66876	-1.92963
PLA2R1	1.49238	2.61807	0.887603	1.66602	4.51114	3.13972	3.17282	3.60789	-1.94187
SIGLEC15	-3.09331	-1.17453	-0.68847	-1.6521	1.28212	-1.48116	1.07867	0.293212	-1.94532
TRIB2	-0.857191	1.22387	1.22366	0.530112	2.69015	2.09706	2.70298	2.49673	-1.96662
XDH	-0.631571	0.571055	-0.649453	-0.236656	1.34634	2.10113	1.74631	1.73126	-1.96791
EIF4EP2	3.89751	3.77683	-4.16303	1.17044	3.08103	3.21435	3.12845	3.14128	-1.97084
RIMBP3C	-2.68808	1.26314	-4.16303	-1.86265	-0.914849	1.24774	-0.00406626	0.10961	-1.97226
ST8SIA1	-1.87821	-0.363962	1.5728	-0.223126	2.48404	1.41334	1.35498	1.75079	-1.97391
RP11-823P9.3	-4.16303	-4.16303	-0.859348	-3.0618	-4.16303	0.673687	0.23017	-1.08639	-1.97541
ANO7	-2.17928	-0.31796	0.752545	-0.581565	1.58092	0.149666	2.49403	1.40821	-1.98977
FAM178B	-4.16303	-0.282236	1.14783	-1.09914	0.693511	0.995209	0.995546	0.894756	-1.9939
RP11-62J1.3	-1.39566	2.3177	0.904063	0.608702	2.34836	2.69309	2.77716	2.6062	-1.9975
MFSD6L	1.75612	-0.112937	-4.16303	-0.839946	1.11134	0.689525	1.69759	1.16615	-2.0061
DEPTOR	-4.16303	1.39499	-0.0278521	-0.931962	2.16887	0.375134	0.682521	1.07551	-2.00747
CRIP2	-1.78222	0.719307	0.0583998	-0.334838	2.08089	1.09536	1.85238	1.67621	-2.01105
KIAA1614	-2.4263	-1.22819	1.02902	-0.875159	1.65732	1.14461	0.623264	1.14173	-2.01689
MFAP5	-2.26646	-1.89176	-1.91056	-2.02293	0.0828481	-0.539379	0.449572	-0.00231939	-2.02061
PHLPP2	2.40725	2.74012	2.39901	2.51546	4.80908	3.89556	4.91904	4.54123	-2.02577
TMPPE	0.493421	-1.2345	-0.830778	-0.523952	1.19306	1.31185	2.02149	1.5088	-2.03275
KLHL8	2.70627	4.43816	3.21479	3.45307	5.82315	5.14283	5.52533	5.4971	-2.04403
RP11-887P2.3	-4.16303	1.65428	-4.16303	-2.22392	1.64795	1.39508	-3.56484	-0.173938	-2.04998
PSMC1P1	4.90391	4.95898	-1.92085	2.64735	4.56957	4.6747	4.84976	4.69801	-2.05066
HSPB8	-4.16303	0.759863	-2.18709	-1.86342	0.352208	0.282668	-0.0548666	0.193337	-2.05676
CTD-2132N18.3	3.46068	2.73635	-4.16303	0.678001	2.8302	3.0411	2.35712	2.74281	-2.06481
AC026348.1	-1.17508	1.13565	-2.06845	-0.702628	1.08881	1.05499	1.9443	1.3627	-2.06533
GNRHR2P1	-4.16303	1.06585	-4.16303	-2.42007	1.03978	-1.5349	-0.545342	-0.346821	-2.07324
NTRK2	-4.16303	-0.260417	-4.16303	-2.86216	1.54882	0.292394	-4.16303	-0.773937	-2.08822
RP11-216N14.7	-4.16303	-4.16303	-1.64561	-3.32389	-4.16303	0.284408	0.173214	-1.23513	-2.08875
USP26	-1.89737	-3.25462	-2.96812	-2.7067	-2.75328	0.107141	0.796563	-0.616527	-2.09018
ITPR1	1.25791	-0.185449	-1.50722	-0.144917	1.99277	1.88515	1.96075	1.94622	-2.09114
TNFSF10	-3.57973	-0.44106	-1.1933	-1.73803	0.261979	-0.312928	1.11814	0.355729	-2.09376
RP11-574F21.3	-1.20494	2.90365	1.26753	0.988748	3.71779	3.08312	2.45219	3.08437	-2.09562
SHBG	-4.16303	-0.709166	-0.291258	-1.72115	1.6187	0.243329	-0.734964	0.375689	-2.09684
SLC35G5	-3.05495	-2.45996	-3.04299	-2.85263	-2.40323	0.0370682	0.110235	-0.751975	-2.10066
C1GALT1C1L	-0.0128068	-1.13023	-2.6982	-1.28041	0.963472	0.584502	0.923739	0.823904	-2.10432
NEK11	-1.02859	0.431261	-1.19397	-0.597101	1.58889	2.45077	0.486846	1.50884	-2.10594
FANK1	-3.30804	-1.05275	1.22983	-1.04365	1.33395	0.313468	1.54527	1.06423	-2.10788
TRAF1	-2.98795	-0.572937	0.239805	-1.10703	1.98722	0.51018	0.574458	1.02395	-2.13098
FRMPD2	0.168904	-4.16303	-1.5677	-1.85394	-0.704747	1.48523	0.0624659	0.280984	-2.13493
USH1G	-3.50512	2.84277	1.61787	0.318506	2.51001	3.21917	1.66044	2.46321	-2.1447
ST6GALNAC3	-4.16303	-0.0204467	-2.66844	-2.28397	2.44402	-3.76883	0.919488	-0.135105	-2.14887
PARK2	-1.07027	-0.250985	-1.97721	-1.09949	3.23581	-1.11959	1.06643	1.06088	-2.16037
PPM1L	-0.415915	3.36536	0.600045	1.18316	2.29081	3.6173	4.16064	3.35625	-2.17309
TSHZ2	-0.641472	0.647143	-1.20132	-0.398551	2.40812	1.73844	1.23515	1.79391	-2.19246
GLIS3	-0.388532	-1.13721	-2.99152	-1.50575	1.46622	0.132691	0.482888	0.693932	-2.19969
SLC47A2	-2.75677	-1.94203	-0.685372	-1.79472	1.16472	-0.496927	0.564912	0.410903	-2.20562
ZC3H12C	0.808124	-1.72733	-2.50584	-1.14168	1.68998	0.370459	1.15202	1.07082	-2.2125
AC127070.1	-3.33466	-0.934243	-4.16303	-2.81064	-4.16303	1.079	1.3018	-0.594077	-2.21657
MSS51	-2.03963	-1.85917	-1.95075	-1.94985	-0.223493	0.494475	0.637241	0.302741	-2.25259
SLC34A3	-1.66944	-4.16303	-0.0367891	-1.95642	-1.90662	1.38336	1.41821	0.298316	-2.25473
FERMT3	-0.715595	-1.34847	-4.16303	-2.0757	0.110128	1.27376	-0.843246	0.180216	-2.25591
DZIP1L	-4.16303	1.60567	2.43807	-0.03976	2.02981	2.10848	2.5283	2.22219	-2.26195
EFCAB6	0.811752	-1.5594	-2.20634	-0.984663	0.902617	2.18537	0.744391	1.27746	-2.26212
XYLT1	-0.846502	0.344759	-0.519504	-0.340416	2.26393	1.6997	1.84543	1.93635	-2.27677
SMG1P6	-2.18646	-1.87542	-2.26814	-2.11001	-0.543715	0.177725	0.870666	0.168225	-2.27823
ARSJ	-3.83288	-0.429786	0.344983	-1.30589	2.0976	1.2246	-0.371898	0.983433	-2.28933
CD247	0.251916	-3.88018	1.11888	-0.836464	1.36524	2.07905	0.91626	1.45352	-2.28998
CTC-554D6.1	-4.16303	-4.16303	-1.19711	-3.17439	0.946762	-4.16303	0.563812	-0.884151	-2.29024
WDR35	-0.569094	1.79745	0.0949327	0.441095	3.60098	1.61806	2.98513	2.73472	-2.29363
ASPRV1	-2.90651	-3.02636	-3.49518	-3.14268	0.873132	0.180383	-3.58482	-0.843768	-2.29892
KRT20	-1.50044	1.43716	1.95015	0.628959	4.30852	3.0135	1.6782	3.00007	-2.37111
SAMD10	-1.30827	2.98794	-3.59065	-0.636993	0.914596	1.84028	2.45162	1.7355	-2.37249
GRAMD1B	0.57456	0.281339	-0.96172	-0.035274	2.40985	2.01935	2.587	2.33873	-2.37401
TBX19	-2.79527	0.589102	-0.0818814	-0.762684	1.74083	1.26512	1.84824	1.61806	-2.38075
RGPD8	-3.18153	0.503514	1.18963	-0.496129	2.39129	1.33599	1.93681	1.88803	-2.38416
GAPDHS	-2.00381	0.641227	-0.427282	-0.596622	1.9893	1.62516	1.75744	1.79063	-2.38726
AP000275.65	1.51942	-1.171	-0.460101	-0.0372276	1.46219	2.7445	2.85451	2.35373	-2.39096
NAPSA	-0.370116	-3.99429	-0.179928	-1.51478	0.827173	0.619162	1.1855	0.877277	-2.39205
CCDC83	-4.16303	-2.34276	-0.225689	-2.24382	-1.17377	1.36904	0.259522	0.151599	-2.39542
ADAMTS17	-0.408374	0.137654	-2.22719	-0.832635	1.71553	1.8525	1.17083	1.57962	-2.41225
TBC1D3B	-1.33391	0.254468	-4.16303	-1.74749	1.10028	0.109745	0.79141	0.667145	-2.41463
BACH2	-2.17307	-1.10305	0.125288	-1.05028	0.955424	1.68531	1.49127	1.37734	-2.42762
CNBD2	0.883031	0.30374	-2.90433	-0.572518	2.6027	1.0773	1.88616	1.85538	-2.4279
TSSK4	-1.0375	-4.16303	-1.90559	-2.36871	0.502566	0.30826	-0.610683	0.0667141	-2.43542
GPR82	-1.61117	-2.7887	-1.71969	-2.03985	-0.512811	1.23511	0.530675	0.417658	-2.45751
ZBED6	-4.16303	0.214011	-4.16303	-2.70401	1.7453	-4.16268	1.74412	-0.224421	-2.47959
LSM12P1	1.37967	2.55763	-4.16303	-0.0752422	2.68519	1.65533	2.883	2.40784	-2.48308
DMGDH	-2.8689	0.0851516	-1.42925	-1.40433	1.24626	0.820335	1.17288	1.07982	-2.48416
MMRN2	-0.541981	0.375631	-2.16755	-0.777968	2.01876	1.20343	1.89897	1.70705	-2.48502
CLSTN2	-3.13792	-3.32738	-2.27934	-2.91488	0.310368	0.675935	-2.12507	-0.379589	-2.53529
GNA15	-2.77022	0.240506	-4.16303	-2.23091	0.807522	0.866466	-0.743865	0.310041	-2.54095
STEAP4	-0.596275	0.15804	-0.918909	-0.452382	2.4256	1.73601	2.2694	2.14367	-2.59605
SLC5A1	-2.41563	-0.733969	-0.841206	-1.33027	1.77646	0.131396	1.89015	1.266	-2.59627
WNT8B	-2.71235	-1.0784	-2.6982	-2.16299	0.833195	-0.752266	1.22448	0.435137	-2.59812
BEND3P1	-2.02715	2.34934	0.415968	0.246053	3.14018	1.98399	3.41684	2.847	-2.60095
AC112229.1	-2.71235	-0.2785	-1.81045	-1.60043	1.19329	0.714628	1.23584	1.04792	-2.64836
RP1-130H16.18	-4.1424	1.25071	-1.22398	-1.37189	1.39305	0.407112	2.04374	1.2813	-2.65319
ABCG4	-3.52982	-4.16303	-3.52188	-3.73824	-4.16303	0.251926	0.735556	-1.05851	-2.67973
WNT9A	-4.16303	-2.39717	-2.6972	-3.0858	-3.34708	0.86838	1.2609	-0.405935	-2.67986
RP11-529K1.3	-4.1614	0.707657	0.33703	-1.0389	2.93488	-1.06154	3.08184	1.65173	-2.69063
FRRS1	-1.0373	1.26727	-0.232337	-0.000789572	2.63878	2.51112	2.9398	2.69657	-2.69736
SLFNL1	-1.40824	-1.76603	-0.859956	-1.34474	1.46476	0.465463	2.20302	1.37775	-2.72249
KLHL3	-4.16303	0.0332062	-0.284508	-1.47144	2.19736	0.0700611	1.49587	1.25443	-2.72587
ATOH7	-4.16303	-1.23982	-2.6982	-2.70035	-1.0687	0.739302	0.430192	0.0335992	-2.73395
ZXDA	-3.36877	-1.48428	-0.944564	-1.93254	1.78877	0.447961	0.277789	0.838173	-2.77071
INPP4B	-1.69255	-3.04788	-2.27089	-2.33711	0.809765	-0.25019	0.814272	0.457949	-2.79506
SIPA1L2	-1.82041	-0.926482	-1.15583	-1.30091	3.25855	1.93073	-0.651604	1.51256	-2.81347
NMRAL1P1	-2.56989	-3.39009	-1.36879	-2.44292	1.35396	-1.17137	0.930207	0.370933	-2.81386
CFAP44	-3.50387	1.51862	-0.80374	-0.929663	2.61037	2.42337	0.635798	1.88985	-2.81951
CCDC33	0.625714	-3.8172	-4.16303	-2.4515	-0.763419	1.84533	0.0394934	0.3738	-2.82531
RASGRF1	-3.53746	-2.12873	-2.48146	-2.71588	-2.51929	1.494	1.38364	0.119451	-2.83533
SLC22A15	-0.465073	-1.40929	-3.7327	-1.86902	0.767677	1.51142	0.646736	0.975277	-2.8443
CDIP1	-4.16303	-3.58044	0.704247	-2.34641	-0.688089	1.82103	0.378895	0.503945	-2.85035
FBLN2	-4.16303	0.809071	-2.18149	-1.84515	2.24122	0.605671	0.243977	1.03029	-2.87544
SMIM10L2A	-2.71235	-4.16303	-1.05401	-2.64313	0.833195	-0.237114	0.10112	0.2324	-2.87553
RP11-848G14.5	-1.46877	2.07049	-3.09602	-0.831435	1.81478	1.89282	2.42991	2.04584	-2.87727
APBA1	-2.57192	-0.263674	-1.2212	-1.35226	2.07544	1.46586	1.08175	1.54102	-2.89328
C17orf107	-4.16303	-1.95175	-4.16303	-3.42593	-4.16303	1.96156	0.623096	-0.526122	-2.89981
ITGA2B	-2.64541	-1.31921	-2.29651	-2.08704	0.535337	0.397451	1.52161	0.818133	-2.90518
ROPN1B	0.88871	-1.46378	-4.16303	-1.57936	1.73647	1.49414	0.79449	1.3417	-2.92107
PCDHGB7	-3.30222	0.126089	-4.16303	-2.44638	0.716907	0.621242	0.0902853	0.476145	-2.92253
SEZ6	-1.01991	-0.503998	-3.18093	-1.56828	2.58146	1.06668	0.419735	1.35596	-2.92424
RP1-152L7.5	-0.52814	0.625101	-4.16303	-1.35535	2.993	1.01044	0.745203	1.58288	-2.93823
FGF17	-4.16303	-4.16303	-4.16303	-4.16303	-4.16303	0.471433	0.0291287	-1.22082	-2.9422
TRIM6-TRIM34	-4.16303	-4.16303	-0.539727	-2.95526	1.83441	-2.39976	0.617141	0.0172645	-2.97252
ISY1-RAB43	1.84977	3.34388	-4.16302	0.343543	3.57449	3.35682	3.01977	3.31703	-2.97349
RORC	-2.83247	-3.82775	-4.16303	-3.60775	-3.43215	0.0461408	1.52348	-0.620842	-2.9869
ENO1P4	-4.16303	-1.39955	-4.16303	-3.24187	0.461547	-1.39165	0.192333	-0.245924	-2.99594
DDX3P1	-4.16303	-0.887926	0.342248	-1.56957	1.21961	1.5008	1.60342	1.44127	-3.01084
COL1A1	-1.85208	0.214445	-0.754725	-0.797453	2.79399	1.59625	2.37458	2.25494	-3.0524
TMEM176A	-3.38849	-1.44692	-2.87416	-2.56986	-1.334	1.5013	1.30528	0.490861	-3.06072
CPSF1P1	-4.16303	-4.16303	0.343751	-2.66077	1.58608	-0.0992856	-0.0953863	0.463801	-3.12457
CH17-478G19.2	-4.16151	-4.16302	-3.75081	-4.02511	0.932543	-4.16274	0.535111	-0.898361	-3.12675
TBC1D3K	-3.18115	0.510473	0.116104	-0.851523	2.66139	2.51508	1.65331	2.27659	-3.12812
FAM167A	-4.16303	1.41107	-4.16303	-2.30499	1.05868	0.697184	0.760968	0.838944	-3.14394
NUAK1	-0.364338	0.358029	-2.49668	-0.834329	1.49078	1.69899	3.75377	2.31452	-3.14884
CACHD1	-2.70924	-0.0864362	-4.16303	-2.31957	1.84533	1.20545	-0.537115	0.837889	-3.15746
PLCXD2	-3.27472	-0.629463	-0.0405701	-1.31492	2.82856	2.73877	-0.019178	1.84939	-3.16431
OR7D2	-4.16303	-0.112284	-4.16303	-2.81278	0.0284706	0.734628	0.417781	0.393626	-3.2064
ITGB1P1	2.1431	3.69876	-4.16303	0.559614	4.28892	3.34191	3.69427	3.77503	-3.21542
RP11-480I12.9	-1.31188	-1.52157	-0.578359	-1.13727	0.201859	2.77489	3.32272	2.09982	-3.23709
PTGER4	-1.60494	-4.16303	-0.0844982	-1.95082	1.48278	1.3646	1.02096	1.28945	-3.24027
NRAP	-4.16303	-4.16303	-3.49414	-3.94006	0.972413	0.0728566	-3.13163	-0.695454	-3.24461
STX16-NPEPL1	-4.16303	-4.16303	-4.16303	-4.16303	-4.16303	1.24296	0.227189	-0.897627	-3.2654
ANKRD61	-4.16303	-3.23855	-1.15562	-2.8524	0.994283	-0.14392	0.487871	0.446078	-3.29848
NONOP2	-4.16303	-0.719691	-4.16303	-3.01525	1.27084	0.557006	-0.935136	0.297569	-3.31282
TTC41P	-3.21939	-2.96027	-2.21179	-2.79715	1.93422	0.602455	-0.920571	0.538703	-3.33586
RP4-669L17.8	-4.16303	-1.36108	-4.16303	-3.22904	0.724947	-0.754334	0.369898	0.113504	-3.34255
AJAP1	-1.40014	-1.8254	-4.16303	-2.46286	-1.19612	1.53079	2.33801	0.890896	-3.35375
RP11-598P20.5	-4.16303	-4.16303	-4.16303	-4.16303	1.05167	-4.16303	0.760396	-0.783655	-3.37937
CDK3	-4.16303	-1.75398	-4.16303	-3.36001	-0.690302	0.123557	0.673843	0.0356992	-3.39571
AMY2B	-4.16303	-3.47031	-2.04024	-3.22452	1.37174	-2.04967	1.25709	0.193055	-3.41758
APCDD1L	-4.16303	-4.16303	-1.29783	-3.20796	0.502262	0.673347	-0.469855	0.235251	-3.44321
FAM35DP	-4.16303	0.862803	-4.16303	-2.48775	1.38696	0.453583	1.03882	0.959789	-3.44754
NSFP1	-3.22185	-4.16303	-1.99748	-3.12745	0.482277	-0.180243	0.71318	0.338404	-3.46586
RP5-1022E24.6	-0.296529	1.42441	-4.16303	-1.01171	3.71608	1.26516	2.58129	2.52084	-3.53256
AC074141.1	-4.16303	-4.16303	-1.35461	-3.22689	1.68904	-1.41797	0.775789	0.348953	-3.57584
SLC9A7P1	-2.48064	-1.84024	-3.51144	-2.61078	3.07571	-1.49317	1.34965	0.977397	-3.58817
SLC6A7	-2.36245	-4.16303	-4.16303	-3.56283	0.752094	0.422584	-0.97351	0.0670562	-3.62989
PCLO	-4.16303	-4.16303	-4.16303	-4.16303	0.418211	-4.16303	2.17049	-0.524773	-3.63825
PLA2G4F	-0.487806	-3.91729	-3.71516	-2.70675	2.69228	-2.0481	2.37875	1.00764	-3.7144
AC090094.1	3.7385	5.4074	-4.16299	1.66097	5.96001	5.11355	5.52157	5.53171	-3.87074
KIF12	-4.16303	-4.16303	-1.82438	-3.38348	1.48404	0.324117	-0.324507	0.494549	-3.87803
AL109923.1	-4.16303	2.69084	-4.16303	-1.8784	3.00412	-0.0619566	3.14966	2.03061	-3.90901
GATM	-4.16303	-3.71939	-0.270604	-2.71767	1.62568	0.996605	1.10525	1.24251	-3.96019
OLFML2B	-4.16303	-0.92325	-4.16303	-3.0831	1.46415	0.658715	0.525143	0.882669	-3.96577
RP11-20I23.1	-2.23682	-4.02578	-4.16302	-3.47521	1.1424	-0.657658	1.08038	0.521708	-3.99691
PCK1	-3.62376	-3.60723	-4.16303	-3.79801	1.84618	-2.78595	2.10141	0.387213	-4.18522
ENPEP	-3.69349	-4.16303	-3.3301	-3.72887	1.59711	-2.93008	2.74739	0.471473	-4.20034
SDK2	-4.16303	-4.16303	-3.85889	-4.06165	2.37083	1.729	-3.67129	0.142848	-4.20449
CH17-64J14.4	-4.16303	-4.16303	-4.16303	-4.16303	0.556979	0.239193	-0.323375	0.157599	-4.32062
ZNF221	-3.13173	-3.54946	-2.10128	-2.92749	0.361475	1.90294	2.54886	1.60443	-4.53192
KIAA1211	-3.73077	-3.89363	-4.16303	-3.92914	0.102753	1.18137	0.790314	0.69148	-4.62062
CTD-2331H12.8	-4.16303	2.24266	-4.16303	-2.0278	3.31671	2.84833	2.40881	2.85795	-4.88575

## Sheet: GSEA_10hr
Description	setSize	enrichmentScore	NES	pvalue	p.adjust	qvalues	rank	leading_edge	core_enrichment
KEGG_RIBOSOME	85	0.662572	2.72952	1e-10	1.89273e-08	1.85167e-08	4381	tags=91%, list=32%, signal=62%	RPL28/RPS9/RPL22L1/RPL35/RPS12/RPS15/RPSA/RPL12/RPS16/RPLP2/RPS21/RPL18A/RPL13/RPS2/RPL14/RPLP1/RPS28/RPS4X/RPL24/UBA52/RPL13A/RPL8/RPS19/RPS5/RPL10/RPL19/RPL36AL/RPL37A/FAU/RPL29/RPS11/RPL11/RPL37/RPS8/RPL10A/RPL18/RPS13/RPS17/RPL38/RPL7A/RPS10/RPL27A/RPL6/RPLP0/RPS20/RPL9/RPL22/RPL3/RPL41/RPL27/RPL32/RPS24/RPS26/RPS3/RPL36/RPL4/RPS23/RPL36A/RPS18/RPS27A/RPS29/RPL26/RPS27/RPS7/RPL31/RPL21/RPL23/…
REACTOME_EUKARYOTIC_TRANSLATION_ELONGATION	90	0.662389	2.76848	1e-10	1.89273e-08	1.85167e-08	4381	tags=91%, list=32%, signal=63%	RPL28/RPS9/RPL22L1/RPL35/RPS12/EEF2/RPS15/EEF1D/RPSA/EEF1A2/RPL12/RPS16/RPLP2/RPS21/RPL18A/RPL13/RPS2/RPL14/RPLP1/RPS28/RPS4X/RPL24/UBA52/RPL13A/RPL8/RPS19/RPS5/RPL10/RPL19/RPL36AL/RPL37A/FAU/RPL29/RPS11/RPL11/RPL37/RPS8/EEF1G/RPL10A/RPL18/RPS13/RPS17/RPL38/RPL7A/RPS10/RPL27A/RPL6/RPLP0/RPS20/RPL9/RPL22/RPL3/RPL41/RPL27/RPL32/RPS24/RPS26/RPS3/RPL36/RPL4/RPS23/RPL36A/RPS18/RPS27A/RPS29/RPL26/RPS27…
REACTOME_EUKARYOTIC_TRANSLATION_INITIATION	116	0.623862	2.67706	1e-10	1.89273e-08	1.85167e-08	4381	tags=82%, list=32%, signal=56%	RPL28/RPS9/RPL22L1/RPL35/EIF3G/EIF3C/RPS12/RPS15/EIF5B/EIF3B/RPSA/RPL12/RPS16/RPLP2/RPS21/RPL18A/RPL13/RPS2/EIF3K/RPL14/RPLP1/RPS28/RPS4X/RPL24/UBA52/EIF2S2/EIF3L/RPL13A/RPL8/RPS19/RPS5/RPL10/RPL19/RPL36AL/RPL37A/FAU/RPL29/RPS11/RPL11/RPL37/RPS8/RPL10A/RPL18/RPS13/RPS17/EIF1AX/EIF3J/RPL38/RPL7A/EIF4EBP1/RPS10/EIF2S1/EIF4G1/RPL27A/RPL6/RPLP0/RPS20/RPL9/RPL22/RPL3/RPL41/RPL27/RPL32/RPS24/RPS26/RPS3…
REACTOME_NONSENSE_MEDIATED_DECAY_NMD_	112	0.582787	2.49333	1e-10	1.89273e-08	1.85167e-08	3276	tags=66%, list=24%, signal=51%	RPL28/RPS9/RPL22L1/RPL35/GSPT1/RPS12/RPS15/UPF3B/RPSA/RPL12/RPS16/RPLP2/RPS21/RPL18A/RPL13/RPS2/RPL14/RPLP1/RPS28/RPS4X/RPL24/UBA52/RPL13A/RPL8/RPS19/RPS5/RPL10/RPL19/RPL36AL/RPL37A/FAU/RPL29/RPS11/RPL11/RPL37/UPF3A/RPS8/RPL10A/RPL18/RPS13/RPS17/RPL38/RPL7A/RPS10/EIF4G1/RPL27A/RPL6/RPLP0/RPS20/RPL9/RPL22/RPL3/RPL41/RPL27/RPL32/RPS24/RPS26/RPS3/UPF1/UPF2/RBM8A/RPL36/RPL4/RPS23/SMG9/RPL36A/RPS18/RP…
REACTOME_REGULATION_OF_EXPRESSION_OF_SLITS_AND_ROBOS	153	0.549559	2.45742	1e-10	1.89273e-08	1.85167e-08	4381	tags=68%, list=32%, signal=47%	RPL28/LDB1/RPS9/RPL22L1/RPL35/GSPT1/RPS12/RPS15/UPF3B/PSME4/RPSA/RPL12/RPS16/RPLP2/RPS21/RPL18A/RPL13/RPS2/RPL14/RPLP1/RPS28/RPS4X/RPL24/UBA52/RPL13A/RPL8/RPS19/RPS5/RPL10/RPL19/RPL36AL/RPL37A/FAU/RPL29/RPS11/RPL11/RPL37/UPF3A/RPS8/RPL10A/RPL18/RPS13/RPS17/PSMD7/RPL38/RPL7A/PSMD6/RPS10/EIF4G1/RPL27A/RPL6/RPLP0/RPS20/RPL9/PSMD9/RPL22/RPL3/RPL41/RPL27/RPL32/RPS24/RPS26/RPS3/UPF2/RBM8A/RPL36/MSI1/RP…
REACTOME_RESPONSE_OF_EIF2AK4_GCN2_TO_AMINO_ACID_DEFICIENCY	98	0.621803	2.60326	1e-10	1.89273e-08	1.85167e-08	3276	tags=71%, list=24%, signal=55%	CEBPB/RPL28/RPS9/RPL22L1/RPL35/EIF2AK4/RPS12/RPS15/RPSA/RPL12/RPS16/RPLP2/RPS21/RPL18A/RPL13/RPS2/RPL14/RPLP1/RPS28/RPS4X/RPL24/UBA52/EIF2S2/RPL13A/RPL8/RPS19/RPS5/RPL10/RPL19/RPL36AL/RPL37A/FAU/RPL29/RPS11/RPL11/RPL37/RPS8/RPL10A/RPL18/RPS13/RPS17/ATF4/RPL38/RPL7A/RPS10/EIF2S1/RPL27A/RPL6/RPLP0/RPS20/RPL9/RPL22/RPL3/RPL41/RPL27/RPL32/RPS24/RPS26/RPS3/RPL36/RPL4/RPS23/RPL36A/RPS18/RPS27A/RPS29/AT…
REACTOME_RRNA_PROCESSING	195	0.476104	2.19083	1e-10	1.89273e-08	1.85167e-08	4381	tags=62%, list=32%, signal=43%	TSR3/RPL28/RPS9/RPL22L1/RPL35/RPS12/RPS15/DDX49/CSNK1E/RPSA/FBL/RPL12/RPS16/IMP4/RPLP2/RPS21/RPL18A/RPL13/RPS2/RPL14/RPLP1/RPS28/RPS4X/RPL24/UBA52/RPL13A/RPL8/RPS19/RPS5/RPL10/RPL19/RPL36AL/RPL37A/EXOSC4/NOL12/UTP3/FAU/GAR1/MRM1/RPL29/RPS11/RPL11/RPL37/RPS8/WDR18/SNU13/MPHOSPH10/RPL10A/RPL18/RPS13/RPS17/RRP9/RPL38/RPL7A/DDX21/EBNA1BP2/RIOK1/RPS10/NOL6/RBM28/PES1/RPL27A/RPL6/RPLP0/RPS20/RPL9/UTP11…
REACTOME_SELENOAMINO_ACID_METABOLISM	103	0.600953	2.54257	1e-10	1.89273e-08	1.85167e-08	4381	tags=80%, list=32%, signal=55%	RPL28/RPS9/RPL22L1/RPL35/RPS12/RPS15/GNMT/RPSA/RPL12/RPS16/RPLP2/RPS21/RPL18A/RPL13/RPS2/RPL14/RPLP1/RPS28/RPS4X/RPL24/UBA52/MAT1A/RPL13A/RPL8/RPS19/RPS5/RPL10/RPL19/RPL36AL/RPL37A/FAU/RPL29/RPS11/RPL11/RPL37/RPS8/RPL10A/RPL18/RPS13/RPS17/RPL38/RPL7A/RPS10/AIMP1/RPL27A/RPL6/RPLP0/RPS20/RPL9/RPL22/RPL3/RPL41/RPL27/RPL32/RPS24/RPS26/RPS3/RPL36/PSTK/RPL4/RPS23/RPL36A/RPS18/RPS27A/RPS29/RPL26/RPS27/R…
REACTOME_SRP_DEPENDENT_COTRANSLATIONAL_PROTEIN_TARGETING_TO_MEMBRANE	109	0.610456	2.60332	1e-10	1.89273e-08	1.85167e-08	4381	tags=80%, list=32%, signal=55%	RPL28/RPS9/RPL22L1/RPL35/RPS12/RPS15/RPSA/RPL12/RPS16/RPLP2/RPS21/SEC11C/RPL18A/RPL13/RPS2/RPL14/RPLP1/RPS28/RPS4X/SPCS3/RPL24/UBA52/RPL13A/RPL8/RPS19/RPS5/SSR4/RPL10/RPL19/RPL36AL/RPL37A/FAU/RPL29/RPS11/RPL11/RPL37/RPS8/SRP19/RPL10A/RPL18/RPS13/RPS17/SEC61G/RPL38/RPL7A/RPS10/SSR2/RPL27A/RPL6/RPLP0/RPS20/RPL9/RPL22/RPL3/RPL41/RPL27/RPL32/RPS24/RPS26/RPS3/RPL36/RPL4/RPS23/SPCS2/RPL36A/RPS18/RPS27A…
REACTOME_TRANSLATION	271	0.498059	2.35262	1e-10	1.89273e-08	1.85167e-08	4666	tags=66%, list=34%, signal=45%	RPL28/RPS9/RPL22L1/RPL35/GADD45GIP1/EIF3G/GSPT1/EIF3C/RPS12/AURKAIP1/EEF2/RPS15/EEF1D/MRPS34/EIF5B/EIF3B/RPSA/EEF1A2/RPL12/MRPL41/RPS16/RPLP2/RPS21/SEC11C/MRPS36/RPL18A/RPL13/RPS2/EIF3K/RPL14/RPLP1/RPS28/RPS4X/SPCS3/RPL24/UBA52/EIF2S2/EIF3L/RPL13A/RPL8/RPS19/RPS5/SSR4/MRPL12/RPL10/RPL19/RPL36AL/RPL37A/MRPL28/FAU/MRPS12/RPL29/RPS11/RPL11/RPL37/RPS8/CHCHD1/SRP19/ERAL1/MRPL23/EEF1G/MRPS26/RPL10A/RPL…
WP_CYTOPLASMIC_RIBOSOMAL_PROTEINS	87	0.623096	2.56571	1e-10	1.89273e-08	1.85167e-08	4381	tags=87%, list=32%, signal=60%	RPS6KA6/RPL28/RPS9/RPL35/RPS12/RPS15/RPSA/RPL12/RPS16/RPLP2/RPS21/RPL18A/RPL13/RPS2/RPL14/RPLP1/RPS28/RPS4X/RPL24/UBA52/RPL13A/RPL8/RPS19/RPS5/RPL10/RPL19/RPL37A/FAU/RPL29/RPS11/RPL11/RPL37/RPS8/RPL10A/RPL18/RPS13/RPS17/RPL38/RPL7A/RPS10/RPL27A/RPL6/RPLP0/RPS20/RPL9/RPL22/RPL3/RPL41/RPL27/RPL32/RPS24/RPS26/RPS3/RPL36/RPL4/RPS23/RPL36A/RPS18/RPS27A/RPS29/RPL26/RPS27/RPS7/RPL31/RPL21/MRPL19/RPL23/R…
REACTOME_SIGNALING_BY_ROBO_RECEPTORS	191	0.456506	2.10117	1.23173e-09	2.13706e-07	2.09071e-07	3749	tags=53%, list=27%, signal=39%	RAC1/RPL28/LDB1/RPS9/RPL22L1/PRKACA/RPL35/GSPT1/RPS12/GPC1/AKAP5/RPS15/UPF3B/PSME4/RPSA/RPL12/RPS16/RPLP2/RPS21/RPL18A/RPL13/RPS2/NRP1/RPL14/RPLP1/RPS28/RPS4X/RPL24/UBA52/MYO9B/RPL13A/RPL8/RPS19/RPS5/RPL10/RPL19/RPL36AL/RPL37A/SRGAP1/FAU/RPL29/RPS11/RPL11/RPL37/UPF3A/RPS8/VASP/RPL10A/RPL18/RPS13/RPS17/PSMD7/RPL38/RPL7A/PSMD6/RPS10/EIF4G1/RPL27A/RPL6/RPLP0/RPS20/RPL9/PSMD9/RPL22/RPL3/RPL41/RPL27/P…
REACTOME_ACTIVATION_OF_THE_MRNA_UPON_BINDING_OF_THE_CAP_BINDING_COMPLEX_AND_EIFS_AND_SUBSEQUENT_BINDING_TO_43S	58	0.648836	2.45489	2.27764e-09	3.64772e-07	3.56861e-07	3379	tags=69%, list=24%, signal=52%	RPS9/EIF3G/EIF3C/RPS12/RPS15/EIF3B/RPSA/RPS16/RPS21/RPS2/EIF3K/RPS28/RPS4X/EIF2S2/EIF3L/RPS19/RPS5/FAU/RPS11/RPS8/RPS13/RPS17/EIF1AX/EIF3J/EIF4EBP1/RPS10/EIF2S1/EIF4G1/RPS20/RPS24/RPS26/RPS3/EIF4A1/RPS23/RPS18/RPS27A/RPS29/RPS27/RPS7/EIF3F
NABA_MATRISOME	408	0.331492	1.63896	6.39925e-07	9.51659e-05	9.31018e-05	2054	tags=28%, list=15%, signal=25%	LTB/CXCL8/CXCL10/PRSS1/IL36RN/WNT6/CCL26/ADAMTSL4/CCL5/VWA1/EMILIN2/COL16A1/SPON1/COLQ/AMH/MUC2/CST6/CXCL1/WNT7B/IL18/ECM1/INSL3/IGFBP2/COL8A1/FGF18/VEGFB/CST7/CLCF1/COL27A1/SPOCK2/EGFL8/LGALS1/PDGFA/COL18A1/S100A3/PI3/FAM20C/P3H2/SEMA7A/IGFBP4/TIMP2/PF4/P3H3/HTRA1/LGALS7/BMP8B/ADAM21/AREG/COL7A1/FGF23/NRTN/PLXND1/BDNF/CTSK/CXCL2/IGFBP7/EBI3/LAMC3/GDF11/GPC1/EMILIN1/IL11/ADAMTS7/ANGPTL6/ELFN2/S10…
NABA_SECRETED_FACTORS	120	0.469353	2.02382	1.86297e-06	0.00025858	0.000252971	1856	tags=38%, list=13%, signal=33%	LTB/CXCL8/CXCL10/IL36RN/WNT6/CCL26/CCL5/AMH/CXCL1/WNT7B/IL18/INSL3/FGF18/VEGFB/CLCF1/EGFL8/PDGFA/S100A3/PF4/BMP8B/AREG/FGF23/NRTN/BDNF/CXCL2/EBI3/GDF11/IL11/ANGPTL6/S100A11/CXCL5/INHBB/FSTL3/SCUBE2/CX3CL1/S100A16/C1QTNF9B/CXCL3/PSPN/S100A2/SHH/GDF15/S100A14/S100P/MEGF8
REACTOME_INFLUENZA_INFECTION	150	0.427135	1.90451	4.44715e-06	0.000578685	0.000566134	4381	tags=63%, list=32%, signal=43%	RPL28/ISG15/NUP214/RPS9/PABPN1/RPL22L1/RPL35/RPS12/GTF2F1/RPS15/RPSA/RPL12/RPS16/RPLP2/RPS21/RPL18A/RPL13/RPS2/RPL14/RPLP1/RPS28/RPS4X/RPL24/UBA52/RPL13A/RPL8/RPS19/RPS5/RPL10/RPL19/RPL36AL/RPL37A/FAU/RPL29/RPS11/CLTA/RPL11/RPL37/RPS8/KPNB1/GTF2F2/RPL10A/RPL18/RPS13/RPS17/RPL38/RPL7A/RPS10/RPL27A/RPL6/RPLP0/RPS20/RPL9/RPL22/RPL3/RPL41/RPL27/RPL32/RPS24/RPS26/RPS3/PARP1/POLR2L/RPL36/RPL4/RPS23/RPL…
REACTOME_MITOCHONDRIAL_TRANSLATION	94	0.476055	1.983	1.20158e-05	0.00147159	0.00143967	4737	tags=62%, list=34%, signal=41%	GADD45GIP1/AURKAIP1/MRPS34/MRPL41/MRPS36/MRPL12/MRPL28/MRPS12/CHCHD1/ERAL1/MRPL23/MRPS26/MRPL17/MRPL20/MRPS17/MRPS24/MRPL57/MRPL27/MRPL52/MRPS18C/MRPL55/MRPL58/MRPS16/MRPL54/MRPS6/MRPS2/MRPL34/MTIF2/MRPL21/MRPL30/MRPL53/MRPL18/MRPL47/MRPL19/MRPS33/OXA1L/MRPL46/MRPS11/MRRF/MRPS18A/MRPL10/MRPL4/MRPS10/MRPS25/MRPS5/MRPS18B/MTFMT/MTIF3/MRPS28/MRPL24/MRPL37/MRPS15/MRPL33/MRPL40/MRPL50/MRPL1/MRPL11/MRP…
REACTOME_GPCR_LIGAND_BINDING	134	0.425071	1.8668	1.31494e-05	0.00152095	0.00148796	1575	tags=28%, list=11%, signal=25%	GIP/CXCL8/CXCL10/ADRA2B/PTH1R/WNT6/CCL5/CXCR5/ADRA2C/NPB/GALR2/CXCL1/WNT7B/INSL3/KISS1R/GRM6/GNB2/ADM2/PTAFR/OPN3/HCAR3/PF4/P2RY11/LPAR1/CCRL2/CXCL2/FFAR4/GNB1/EDN2/FZD1/CXCL5/ANXA1/NPW/NMB/TAC3/CX3CL1/CXCL3/PTGDR2
REACTOME_CHEMOKINE_RECEPTORS_BIND_CHEMOKINES	17	0.774499	2.2118	1.46117e-05	0.00158934	0.00155487	1561	tags=65%, list=11%, signal=57%	CXCL8/CXCL10/CCL5/CXCR5/CXCL1/PF4/CCRL2/CXCL2/CXCL5/CX3CL1/CXCL3
NABA_MATRISOME_ASSOCIATED	304	0.339663	1.63065	1.52674e-05	0.00158934	0.00155487	2312	tags=30%, list=17%, signal=25%	LTB/CXCL8/CXCL10/PRSS1/IL36RN/WNT6/CCL26/ADAMTSL4/CCL5/AMH/MUC2/CST6/CXCL1/WNT7B/IL18/INSL3/FGF18/VEGFB/CST7/CLCF1/EGFL8/LGALS1/PDGFA/S100A3/PI3/FAM20C/P3H2/SEMA7A/TIMP2/PF4/P3H3/HTRA1/LGALS7/BMP8B/ADAM21/AREG/FGF23/NRTN/PLXND1/BDNF/CTSK/CXCL2/EBI3/GDF11/GPC1/IL11/ADAMTS7/ANGPTL6/ELFN2/S100A11/CXCL5/INHBB/MUC12/FSTL3/ANXA1/EGLN1/EGLN2/SCUBE2/C1QTNF2/PRSS3/OGFOD2/CX3CL1/LGALS9/S100A16/TIMP3/P4HTM/…
REACTOME_CLASS_A_1_RHODOPSIN_LIKE_RECEPTORS_	91	0.475734	1.98648	1.94103e-05	0.0019244	0.00188266	1575	tags=32%, list=11%, signal=28%	CXCL8/CXCL10/ADRA2B/CCL5/CXCR5/ADRA2C/NPB/GALR2/CXCL1/INSL3/KISS1R/PTAFR/OPN3/HCAR3/PF4/P2RY11/LPAR1/CCRL2/CXCL2/FFAR4/EDN2/CXCL5/ANXA1/NPW/NMB/TAC3/CX3CL1/CXCL3/PTGDR2
REACTOME_REGULATION_OF_INSULIN_LIKE_GROWTH_FACTOR_IGF_TRANSPORT_AND_UPTAKE_BY_INSULIN_LIKE_GROWTH_FACTOR_BINDING_PROTEINS_IGFBPS_	62	0.519633	1.99437	4.20689e-05	0.00398124	0.00389489	2769	tags=44%, list=20%, signal=35%	SCG2/VWA1/VGF/IGFBP2/LGALS1/FAM20C/KTN1/IGFBP4/PRKCSH/MELTF/FGF23/IGFBP7/KLK1/FSTL3/LAMB2/IGFBP6/GAS6/TMEM132A/CKAP4/TIMP1/TNC/APOL1/CST3/LTBP1/PNPLA2/SHISA5/IGFBP3
REACTOME_PEPTIDE_LIGAND_BINDING_RECEPTORS	56	0.541164	2.04212	4.59182e-05	0.00415659	0.00406644	1561	tags=36%, list=11%, signal=32%	CXCL8/CXCL10/CCL5/CXCR5/NPB/GALR2/CXCL1/INSL3/KISS1R/PF4/CCRL2/CXCL2/EDN2/CXCL5/ANXA1/NPW/NMB/TAC3/CX3CL1/CXCL3
REACTOME_AMINO_ACID_TRANSPORT_ACROSS_THE_PLASMA_MEMBRANE	25	-0.675182	-1.99599	0.000118483	0.0102784	0.0100555	3781	tags=72%, list=27%, signal=52%	SLC7A11/SLC7A6/SLC25A29/SLC3A1/SLC7A8/SLC7A1/SLC36A1/SLC6A6/SLC43A1/SLC38A1/SLC36A2/SLC7A2/SLC16A10/SLC6A20/SLC43A2/SLC38A3/SLC38A2/SLC6A12
REACTOME_COMPLEX_I_BIOGENESIS	55	0.514609	1.93038	0.000128976	0.0107411	0.0105081	5002	tags=65%, list=36%, signal=42%	NDUFAF3/ECSIT/NDUFB7/MT-ND3/NDUFV3/NDUFS6/NDUFB11/NDUFV1/NDUFC1/NDUFS7/NDUFAF4/NDUFB4/NDUFA6/NDUFAF2/NDUFB10/NDUFS8/NDUFB6/NDUFA13/NDUFA12/NDUFA11/NDUFA3/TMEM126B/NDUFA8/NDUFAB1/NDUFA2/NDUFA5/NDUFB2/NDUFV2/MT-ND1/NDUFS3/NDUFB3/NDUFS5/NDUFA7/NDUFB1/NDUFAF5/NDUFB8
REACTOME_SLC_MEDIATED_TRANSMEMBRANE_TRANSPORT	164	-0.4043	-1.69227	0.000139631	0.0111812	0.0109387	3587	tags=41%, list=26%, signal=31%	SLC44A4/SLC9A8/MFSD4B/SLC25A29/SLC1A3/SLC26A2/SLC39A10/SLC25A22/SLC28A2/SLC3A1/SLC39A6/SLC7A8/SLC4A1/SLC15A1/SLC20A2/AHCYL2/CTNS/SLC22A5/SLC15A2/SLC1A1/SLC44A5/SLC8B1/SLC1A6/SLC7A1/SLC36A1/SLC30A2/SLC11A2/SLC30A6/SLC6A6/SLC20A1/SLC5A6/SLC43A1/SLC38A1/SLC36A2/SLC9A2/SLC29A3/SLC39A14/SLC41A1/SLC44A2/SLC5A3/SLC7A2/SLC9A6/SLC35A2/SLC16A7/SLC16A1/SLC44A3/SLC16A10/SLC41A2/SLC13A4/SLC6A20/SLC13A5/SLC43A…
REACTOME_RESPIRATORY_ELECTRON_TRANSPORT	100	0.433447	1.8271	0.000148799	0.011474	0.0112252	5361	tags=61%, list=39%, signal=38%	COQ10A/NDUFAF3/ECSIT/NDUFB7/MT-ND3/COX8A/UQCRH/COX4I1/NDUFV3/COX20/NDUFS6/NDUFB11/SCO2/NDUFV1/NDUFC1/NDUFS7/NDUFAF4/NDUFB4/NDUFA6/SURF1/NDUFAF2/NDUFB10/COX6B1/NDUFS8/NDUFB6/NDUFA13/NDUFA12/UQCR10/COX11/COX16/NDUFA11/NDUFA3/TMEM126B/UQCRFS1/NDUFA8/NDUFAB1/CYCS/NDUFA2/NDUFA5/NDUFB2/NDUFV2/UQCRQ/COX6A1/MT-ND1/NDUFS3/COX6C/CYC1/NDUFB3/NDUFS5/UQCRB/NDUFA7/NDUFB1/NDUFAF5/NDUFB8/COX5B/ETFB/NDUFC2/TACO1/…
KEGG_CHEMOKINE_SIGNALING_PATHWAY	111	0.410095	1.76041	0.000229007	0.0170283	0.016659	1263	tags=22%, list=9%, signal=20%	CXCL8/CXCL10/SHC3/CCL26/CCL5/CXCR5/CXCL1/HRAS/PRKCD/RAC1/GRK6/GNB2/GSK3A/PF4/PIK3CD/PARD3/PIK3CA/PRKACA/CXCL2/GRK2/AKT1/GNB1/CXCL5/LYN
REACTOME_G_ALPHA_I_SIGNALLING_EVENTS	176	0.354068	1.60369	0.000377219	0.0270817	0.0264943	2424	tags=30%, list=18%, signal=25%	CXCL8/CXCL10/ADRA2B/CCL5/CXCR5/ADRA2C/NPB/GALR2/CXCL1/PRKCD/GPSM1/PPP3R1/GRM6/GNB2/PDE4C/OPN3/RGS12/HCAR3/PF4/RGS5/RBP4/RGS14/LPAR1/PRKACA/CXCL2/GRK2/GNB1/GPC1/RGS10/HSD17B6/CXCL5/ANXA1/NPW/NBEA/CX3CL1/PLA2G4A/CXCL3/PTGDR2/NMT2/NAPEPLD/GPR37L1/HSD17B1/ADCY6/GNAS/GPER1/MAPK1/PDE6B/SDC4/OPRL1/BCO2/SDC3/AGRN
REACTOME_SIGNALING_BY_ACTIVIN	10	0.807719	2.00463	0.000392712	0.0272542	0.0266631	1165	tags=50%, list=8%, signal=46%	FOXH1/SMAD3/DRAP1/INHBB/FSTL3
REACTOME_TRANSPORT_OF_SMALL_MOLECULES	494	-0.307962	-1.44776	0.000524203	0.0352061	0.0344425	3428	tags=31%, list=25%, signal=24%	ABCB7/ANO10/HFE/SLC1A3/SLC26A2/SLC39A10/TRPM7/ATP9B/SLC25A22/SLC28A2/SLC3A1/CYB5R2/NIPAL2/WWP1/ANO8/SLC39A6/SOAT1/SLC7A8/ATP8B4/SLC4A1/CAND1/LRRC8A/SLC15A1/SLC20A2/SLC9B2/ABCD3/AFG3L2/AHCYL2/ATP2A2/ATP8B2/CTNS/LRRC8E/SLC22A5/AKAP1/SLC15A2/SLC1A1/SLC44A5/SLC8B1/TPCN2/CLCN3/NPC1/RIPK3/MB/SLC1A6/SLC7A1/ADCY7/SLC36A1/PRKAR1A/TTYH2/CUL1/SLC30A2/RIPK1/SLC11A2/ATP6V1C1/SCNN1A/SLC30A6/SLC6A6/TFRC/ADCY4/C…
REACTOME_TRANSPORT_OF_INORGANIC_CATIONS_ANIONS_AND_AMINO_ACIDS_OLIGOPEPTIDES	71	-0.484039	-1.78328	0.000616922	0.0401385	0.0392679	3781	tags=55%, list=27%, signal=40%	SLC7A11/SLC7A6/SLC9A8/SLC25A29/SLC1A3/SLC26A2/SLC25A22/SLC3A1/SLC7A8/SLC4A1/SLC15A1/SLC20A2/AHCYL2/CTNS/SLC15A2/SLC1A1/SLC8B1/SLC1A6/SLC7A1/SLC36A1/SLC6A6/SLC20A1/SLC43A1/SLC38A1/SLC36A2/SLC9A2/SLC7A2/SLC9A6/SLC16A10/SLC6A20/SLC43A2/SLC8A1/SLC26A1/SLC9A4/SLC38A3/SLC4A8/SLC38A2/SLC6A12/SLC34A3
KEGG_NEUROACTIVE_LIGAND_RECEPTOR_INTERACTION	66	0.459074	1.78024	0.000738917	0.046619	0.0456078	1270	tags=24%, list=9%, signal=22%	ADRA2B/PRSS1/PTH1R/ADRA2C/GRIN2B/GALR2/CHRNA5/KISS1R/GRM6/PTAFR/PARD3/P2RY11/LPAR1/THRA/CHRNA10/PRSS3
KEGG_CYTOKINE_CYTOKINE_RECEPTOR_INTERACTION	113	0.396351	1.69603	0.000798263	0.0488819	0.0478216	1226	tags=22%, list=9%, signal=20%	LTB/CXCL8/CXCL10/IFNL1/TNFRSF6B/TNFRSF9/CCL26/CCL5/CXCR5/AMH/CXCL1/IL18/IL10RA/VEGFB/CLCF1/PDGFA/TNFRSF12A/PF4/CXCL2/BMPR1B/IL1R2/IL11/CXCL5/INHBB/KIT

## Sheet: GSEA_Bystander vs Uninfected
NAME	SIZE	ES	NES	NOM p-val	FDR q-val	FWER p-val
REACTOME_MITOCHONDRIAL_TRANSLATION	93	0.79687	2.62996	0	0	0
REACTOME_COMPLEX_I_BIOGENESIS	57	0.757291	2.36846	0	0	0
KEGG_PROTEASOME	45	0.812575	2.36089	0	0	0
REACTOME_ORC1_REMOVAL_FROM_CHROMATIN	70	0.723475	2.3587	0	0	0
REACTOME_RESPIRATORY_ELECTRON_TRANSPORT_ATP_SYNTHESIS_BY_CHEMIOSMOTIC_COUPLING_AND_HEAT_PRODUCTION_BY_UNCOUPLING_PROTEINS	111	0.690036	2.35717	0	0	0
REACTOME_CROSS_PRESENTATION_OF_SOLUBLE_EXOGENOUS_ANTIGENS_ENDOSOMES	49	0.790551	2.35087	0	0	0
REACTOME_RESPIRATORY_ELECTRON_TRANSPORT	103	0.715579	2.33794	0	0	0
REACTOME_METABOLISM_OF_POLYAMINES	58	0.767643	2.32409	0	0	0
WP_ELECTRON_TRANSPORT_CHAIN_OXPHOS_SYSTEM_IN_MITOCHONDRIA	86	0.689534	2.27789	0	0	0
WP_MITOCHONDRIAL_CIV_ASSEMBLY	35	0.792092	2.25068	0	0	0
REACTOME_NEGATIVE_REGULATION_OF_NOTCH4_SIGNALING	53	0.746329	2.25007	0	0	0
WP_MITOCHONDRIAL_COMPLEX_I_ASSEMBLY_MODEL_OXPHOS_SYSTEM	54	0.735732	2.24882	0	0	0
REACTOME_THE_ROLE_OF_GTSE1_IN_G2_M_PROGRESSION_AFTER_G2_CHECKPOINT	77	0.689846	2.23893	0	0	0
REACTOME_STABILIZATION_OF_P53	55	0.732012	2.22609	0	0	0
REACTOME_AUF1_HNRNP_D0_BINDS_AND_DESTABILIZES_MRNA	54	0.717164	2.2115	0	0	0
REACTOME_DNA_REPLICATION_PRE_INITIATION	84	0.668261	2.19178	0	0	0
REACTOME_SCF_SKP2_MEDIATED_DEGRADATION_OF_P27_P21	59	0.702468	2.16674	0	0.000138279	0.002
REACTOME_MITOCHONDRIAL_PROTEIN_IMPORT	61	0.698032	2.16478	0	0.000130596	0.002
REACTOME_ASSEMBLY_OF_THE_PRE_REPLICATIVE_COMPLEX	67	0.693236	2.15731	0	0.000123723	0.002
KEGG_OXIDATIVE_PHOSPHORYLATION	115	0.628486	2.11803	0	0.000344992	0.005
BIOCARTA_PROTEASOME_PATHWAY	19	0.871143	2.10754	0	0.000328563	0.005
WP_PYRIMIDINE_METABOLISM	82	0.640429	2.10548	0	0.000363131	0.006
KEGG_PARKINSONS_DISEASE	113	0.604517	2.096	0	0.000347342	0.006
REACTOME_APC_C_CDH1_MEDIATED_DEGRADATION_OF_CDC20_AND_OTHER_APC_C_CDH1_TARGETED_PROTEINS_IN_LATE_MITOSIS_EARLY_G1	73	0.653365	2.08272	0	0.00033287	0.006
REACTOME_DEGRADATION_OF_DVL	56	0.683193	2.07576	0	0.000319555	0.006
REACTOME_DEFECTIVE_CFTR_CAUSES_CYSTIC_FIBROSIS	60	0.67747	2.05883	0	0.000485469	0.01
REACTOME_APC_C_MEDIATED_DEGRADATION_OF_CELL_CYCLE_PROTEINS	87	0.636917	2.05665	0	0.000467488	0.01
REACTOME_DECTIN_1_MEDIATED_NONCANONICAL_NF_KB_SIGNALING	61	0.671904	2.05581	0	0.000450792	0.01
REACTOME_DEGRADATION_OF_GLI1_BY_THE_PROTEASOME	59	0.662227	2.04766	0	0.000475711	0.011
REACTOME_DNA_REPLICATION	127	0.600479	2.03105	0	0.000845725	0.021
REACTOME_REGULATION_OF_HMOX1_EXPRESSION_AND_ACTIVITY	64	0.631203	2.03075	0	0.000856296	0.022
REACTOME_SWITCHING_OF_ORIGINS_TO_A_POST_REPLICATIVE_STATE	90	0.616024	2.02881	0	0.000829537	0.022
WP_OXIDATIVE_PHOSPHORYLATION	45	0.691331	2.02689	0	0.0008044	0.022
REACTOME_REGULATION_OF_RUNX2_EXPRESSION_AND_ACTIVITY	72	0.627388	2.01565	0	0.000982836	0.028
WP_MITOCHONDRIAL_CIII_ASSEMBLY	16	0.855695	2.01251	0	0.00101963	0.03
REACTOME_THE_CITRIC_ACID_TCA_CYCLE_AND_RESPIRATORY_ELECTRON_TRANSPORT	162	0.556091	2.01147	0	0.00105379	0.032
REACTOME_G1_S_DNA_DAMAGE_CHECKPOINTS	66	0.629266	2.00041	0	0.0012697	0.04
REACTOME_DEFENSINS	48	0.671715	1.99889	0	0.00126884	0.041
WP_PROTEASOME_DEGRADATION	59	0.646606	1.97445	0	0.00203404	0.066
REACTOME_DEGRADATION_OF_AXIN	54	0.637392	1.9561	0	0.00242218	0.08
REACTOME_HEDGEHOG_LIGAND_BIOGENESIS	64	0.626089	1.94114	0	0.00283593	0.096
REACTOME_ASYMMETRIC_LOCALIZATION_OF_PCP_PROTEINS	63	0.613467	1.91344	0	0.0042531	0.142
REACTOME_DETOXIFICATION_OF_REACTIVE_OXYGEN_SPECIES	36	0.671114	1.87936	0	0.00700875	0.228
KEGG_PYRIMIDINE_METABOLISM	97	0.561299	1.87315	0	0.00737799	0.242
REACTOME_REGULATION_OF_RUNX3_EXPRESSION_AND_ACTIVITY	54	0.615722	1.86686	0	0.00795225	0.267
REACTOME_ANTIMICROBIAL_PEPTIDES	93	0.551428	1.85674	0	0.00891893	0.307
KEGG_DNA_REPLICATION	36	0.668759	1.84419	0	0.0103565	0.355
REACTOME_ABC_TRANSPORTER_DISORDERS	76	0.570371	1.81621	0	0.0145497	0.464
REACTOME_TRANSLATION	273	0.484977	1.79525	0	0.0177069	0.529
WP_BASE_EXCISION_REPAIR	31	0.662379	1.76956	0	0.022141	0.623
REACTOME_G2_M_CHECKPOINTS	129	0.511469	1.7628	0	0.0232407	0.653
REACTOME_FCERI_MEDIATED_NF_KB_ACTIVATION	135	0.514935	1.75136	0	0.0251873	0.687
KEGG_RNA_POLYMERASE	28	0.669667	1.74683	0.00621118	0.0259743	0.704
REACTOME_RUNX1_REGULATES_TRANSCRIPTION_OF_GENES_INVOLVED_IN_DIFFERENTIATION_OF_HSCS	69	0.530405	1.71995	0	0.0324538	0.78
REACTOME_ANTIGEN_PROCESSING_CROSS_PRESENTATION	105	0.510464	1.71419	0	0.0334171	0.794
REACTOME_CELLULAR_RESPONSE_TO_CHEMICAL_STRESS	158	0.480915	1.70513	0	0.0354385	0.819
REACTOME_RNA_POLYMERASE_III_CHAIN_ELONGATION	18	0.685623	1.66667	0.0097561	0.0472806	0.896
REACTOME_ROLE_OF_LAT2_NTAL_LAB_ON_CALCIUM_MOBILIZATION	71	-0.743082	-1.78154	0	0.00487229	0.01
KEGG_ADHERENS_JUNCTION	68	-0.7404	-1.76503	0	0.00520588	0.016
REACTOME_RHOB_GTPASE_CYCLE	68	-0.735394	-1.76137	0	0.00439497	0.018
REACTOME_RHOC_GTPASE_CYCLE	70	-0.727003	-1.7373	0	0.00856852	0.044
REACTOME_NOTCH3_INTRACELLULAR_DOMAIN_REGULATES_TRANSCRIPTION	25	-0.817965	-1.7354	0	0.00779218	0.048
PID_ECADHERIN_KERATINOCYTE_PATHWAY	21	-0.835243	-1.725	0	0.00918667	0.065
WP_SIGNALING_PATHWAYS_IN_GLIOBLASTOMA	82	-0.708979	-1.72346	0	0.00852598	0.069
PID_FAK_PATHWAY	59	-0.73476	-1.72128	0	0.00800999	0.073
REACTOME_CD22_MEDIATED_BCR_REGULATION	61	-0.719747	-1.70892	0	0.00984951	0.098
REACTOME_RHOV_GTPASE_CYCLE	33	-0.772076	-1.69877	0	0.0108956	0.118
PID_ERBB1_RECEPTOR_PROXIMAL_PATHWAY	35	-0.763942	-1.69516	0	0.01129	0.131
SIG_BCR_SIGNALING_PATHWAY	46	-0.734718	-1.69134	0	0.0119224	0.146
REACTOME_RHOA_GTPASE_CYCLE	144	-0.667093	-1.68795	0	0.012674	0.167
PID_RETINOIC_ACID_PATHWAY	30	-0.777392	-1.68494	0	0.01274	0.176
PID_ERBB1_INTERNALIZATION_PATHWAY	41	-0.74049	-1.68386	0	0.0126138	0.185
WP_WNT_SIGNALING_PATHWAY_NETPATH	51	-0.728921	-1.68103	0	0.0126781	0.197
PID_ERBB4_PATHWAY	38	-0.744828	-1.67911	0	0.0125704	0.206
WP_PHOSPHOINOSITIDES_METABOLISM	47	-0.724979	-1.67467	0.00111483	0.0137019	0.231
KEGG_CHRONIC_MYELOID_LEUKEMIA	73	-0.692406	-1.66572	0	0.0165779	0.287
REACTOME_RND3_GTPASE_CYCLE	42	-0.737747	-1.66508	0	0.016115	0.292
WP_IL17_SIGNALING_PATHWAY	32	-0.748612	-1.66217	0	0.0167119	0.315
REACTOME_REGULATION_OF_GENE_EXPRESSION_IN_LATE_STAGE_BRANCHING_MORPHOGENESIS_PANCREATIC_BUD_PRECURSOR_CELLS	16	-0.839059	-1.65905	0.00128535	0.017217	0.333
WP_HEDGEHOG_SIGNALING_PATHWAY	41	-0.733587	-1.65836	0	0.0167432	0.339
KEGG_GLIOMA	65	-0.699534	-1.65746	0	0.0163458	0.342
PID_THROMBIN_PAR1_PATHWAY	42	-0.724862	-1.65706	0	0.0158687	0.344
REACTOME_NEPHRIN_FAMILY_INTERACTIONS	22	-0.797702	-1.65652	0.00124224	0.0154612	0.348
PID_VEGFR1_2_PATHWAY	69	-0.697835	-1.65436	0	0.015709	0.359
REACTOME_RET_SIGNALING	40	-0.727834	-1.65276	0	0.0158421	0.371
KEGG_FC_EPSILON_RI_SIGNALING_PATHWAY	79	-0.687018	-1.65184	0	0.015574	0.375
REACTOME_FCERI_MEDIATED_CA_2_MOBILIZATION	86	-0.672952	-1.65176	0	0.0151352	0.377
REACTOME_RAC1_GTPASE_CYCLE	180	-0.658843	-1.65077	0	0.015029	0.386
WP_ANGIOPOIETIN_LIKE_PROTEIN_8_REGULATORY_PATHWAY	131	-0.655095	-1.64844	0	0.015518	0.403
KEGG_NON_SMALL_CELL_LUNG_CANCER	54	-0.703647	-1.64828	0.00223464	0.0152051	0.407
BIOCARTA_HER2_PATHWAY	23	-0.788579	-1.64778	0	0.0149383	0.412
REACTOME_RHOU_GTPASE_CYCLE	34	-0.736524	-1.6453	0	0.0153105	0.43
WP_EXTRACELLULAR_VESICLEMEDIATED_SIGNALING_IN_RECIPIENT_CELLS	30	-0.759381	-1.64481	0	0.015029	0.433
REACTOME_PI_METABOLISM	83	-0.679213	-1.64445	0	0.0147874	0.435
PID_ARF6_PATHWAY	35	-0.741249	-1.64353	0	0.0148087	0.444
PID_EPO_PATHWAY	33	-0.74168	-1.64197	0.00118765	0.0149252	0.457
WP_ENVELOPE_PROTEINS_AND_THEIR_POTENTIAL_ROLES_IN_EDMD_PHYSIOPATHOLOGY	45	-0.714201	-1.63297	0.00115875	0.0180575	0.532
KEGG_PHOSPHATIDYLINOSITOL_SIGNALING_SYSTEM	76	-0.667595	-1.62997	0	0.018835	0.554
WP_AMPLIFICATION_AND_EXPANSION_OF_ONCOGENIC_PATHWAYS_AS_METASTATIC_TRAITS	17	-0.826827	-1.62953	0	0.0185783	0.557
REACTOME_RND1_GTPASE_CYCLE	42	-0.711134	-1.62921	0	0.0183997	0.562
SIG_INSULIN_RECEPTOR_PATHWAY_IN_CARDIAC_MYOCYTES	51	-0.696587	-1.62918	0	0.0179909	0.562
REACTOME_ROLE_OF_PHOSPHOLIPIDS_IN_PHAGOCYTOSIS	80	-0.674659	-1.62856	0.00108225	0.0178117	0.565
REACTOME_HEME_SIGNALING	48	-0.70616	-1.62667	0.00226501	0.0180351	0.581
WP_INTEGRINMEDIATED_CELL_ADHESION	99	-0.65988	-1.62642	0	0.0177813	0.585
REACTOME_NOTCH4_INTRACELLULAR_DOMAIN_REGULATES_TRANSCRIPTION	20	-0.80432	-1.62635	0.00126904	0.0174582	0.586
WP_EGFR_TYROSINE_KINASE_INHIBITOR_RESISTANCE	84	-0.674389	-1.62612	0	0.0172649	0.591
PID_TGFBR_PATHWAY	53	-0.698071	-1.62558	0	0.0171178	0.599
BIOCARTA_TGFB_PATHWAY	19	-0.816543	-1.62553	0.00124533	0.0168263	0.6
WP_THERMOGENESIS	108	-0.656175	-1.6245	0	0.0170971	0.615
KEGG_ENDOMETRIAL_CANCER	52	-0.694247	-1.62269	0.00110742	0.0174138	0.632
WP_RESISTIN_AS_A_REGULATOR_OF_INFLAMMATION	33	-0.729549	-1.62266	0.00239808	0.0171684	0.634
PID_TCPTP_PATHWAY	42	-0.720893	-1.62231	0.00118343	0.0170013	0.638
REACTOME_BMAL1_CLOCK_NPAS2_ACTIVATES_CIRCADIAN_GENE_EXPRESSION	26	-0.762242	-1.62127	0.00246914	0.0171495	0.646
WP_B_CELL_RECEPTOR_SIGNALING_PATHWAY	97	-0.664661	-1.62041	0	0.0172235	0.655
REACTOME_DAP12_SIGNALING	29	-0.74461	-1.61911	0	0.0173619	0.664
WP_ERBB_SIGNALING_PATHWAY	89	-0.658725	-1.61708	0	0.0179028	0.679
REACTOME_SYNTHESIS_OF_PIPS_AT_THE_PLASMA_MEMBRANE	53	-0.695986	-1.61654	0	0.0179785	0.687
REACTOME_SUMOYLATION_OF_TRANSCRIPTION_COFACTORS	42	-0.716594	-1.6147	0.0023015	0.0183162	0.695
KEGG_PANCREATIC_CANCER	69	-0.682176	-1.6143	0	0.0181797	0.698
REACTOME_INOSITOL_PHOSPHATE_METABOLISM	48	-0.69847	-1.60976	0	0.0196933	0.733
REACTOME_RUNX1_INTERACTS_WITH_CO_FACTORS_WHOSE_PRECISE_EFFECT_ON_RUNX1_TARGETS_IS_NOT_KNOWN	37	-0.719878	-1.60955	0.00117096	0.0194954	0.734
KEGG_GNRH_SIGNALING_PATHWAY	101	-0.654196	-1.60899	0	0.0194076	0.736
KEGG_ENDOCYTOSIS	179	-0.637555	-1.60834	0	0.0194675	0.74
REACTOME_CDC42_GTPASE_CYCLE	157	-0.641696	-1.60677	0	0.0197703	0.752
WP_DISRUPTION_OF_POSTSYNAPTIC_SIGNALLING_BY_CNV	33	-0.728434	-1.60627	0.00236127	0.0196538	0.753
WP_TRANSLATION_INHIBITORS_IN_CHRONICALLY_ACTIVATED_PDGFRA_CELLS	46	-0.701441	-1.60523	0	0.0198871	0.762
REACTOME_PRE_NOTCH_EXPRESSION_AND_PROCESSING	49	-0.690166	-1.60485	0.0011274	0.0197311	0.765
REACTOME_NEGATIVE_REGULATION_OF_THE_PI3K_AKT_NETWORK	113	-0.646927	-1.60433	0	0.01962	0.768
WP_NEOVASCULARISATION_PROCESSES	37	-0.721298	-1.59942	0	0.0215965	0.807
BIOCARTA_SPRY_PATHWAY	17	-0.807304	-1.59637	0.00261438	0.0226629	0.817
WP_RAS_SIGNALING	180	-0.627629	-1.59587	0	0.0225818	0.82
WP_SPLICING_FACTOR_NOVA_REGULATED_SYNAPTIC_PROTEINS	42	-0.705558	-1.59493	0	0.022823	0.83
KEGG_VEGF_SIGNALING_PATHWAY	76	-0.65844	-1.59449	0	0.0226786	0.831
KEGG_TASTE_TRANSDUCTION	51	-0.67708	-1.59223	0.00114679	0.0236122	0.849
PID_RB_1PATHWAY	65	-0.670157	-1.59217	0	0.0233257	0.849
REACTOME_SIGNALING_BY_MET	79	-0.663557	-1.59199	0	0.0231317	0.85
WP_EGFEGFR_SIGNALING_PATHWAY	162	-0.631029	-1.59179	0	0.0229184	0.852
WP_VITAMIN_D_IN_INFLAMMATORY_DISEASES	22	-0.768714	-1.59156	0.00502513	0.0227221	0.853
KEGG_ERBB_SIGNALING_PATHWAY	86	-0.658414	-1.59136	0.00107181	0.0224954	0.853
PID_PI3KCI_PATHWAY	48	-0.686836	-1.5912	0.00112486	0.0223673	0.856
PID_TXA2PATHWAY	54	-0.6826	-1.59099	0.00110619	0.0222075	0.858
KEGG_INOSITOL_PHOSPHATE_METABOLISM	54	-0.684324	-1.5893	0	0.0226301	0.861
REACTOME_RHO_GTPASE_CYCLE	434	-0.619662	-1.58766	0	0.0230537	0.869
PID_INSULIN_PATHWAY	44	-0.691854	-1.58633	0.00221484	0.0233573	0.875
KEGG_NEUROTROPHIN_SIGNALING_PATHWAY	125	-0.633246	-1.58618	0	0.0231606	0.877
REACTOME_DOWNSTREAM_SIGNAL_TRANSDUCTION	29	-0.730373	-1.5847	0.00118203	0.0233588	0.884
WP_FRAGILE_X_SYNDROME	120	-0.641162	-1.58173	0	0.0245814	0.902
PID_SMAD2_3NUCLEAR_PATHWAY	82	-0.652345	-1.58023	0	0.0250133	0.909
REACTOME_SIGNALING_BY_ERYTHROPOIETIN	25	-0.75581	-1.57921	0	0.0251957	0.914
PID_IL8_CXCR2_PATHWAY	34	-0.705826	-1.57875	0.00238949	0.0250726	0.916
WP_MAPK_SIGNALING_PATHWAY	245	-0.618518	-1.57847	0	0.0249719	0.918
WP_REGULATION_OF_ACTIN_CYTOSKELETON	148	-0.630416	-1.57786	0	0.025088	0.921
REACTOME_SIGNALING_BY_KIT_IN_DISEASE	20	-0.77769	-1.57714	0.00126743	0.0251716	0.925
WP_REGULATION_OF_MICROTUBULE_CYTOSKELETON	46	-0.687459	-1.57626	0	0.0253133	0.928
PID_ECADHERIN_STABILIZATION_PATHWAY	39	-0.710486	-1.57462	0.00114025	0.0258154	0.931
WP_OVERVIEW_OF_LEUKOCYTEINTRINSIC_HIPPO_PATHWAY_FUNCTIONS	34	-0.718755	-1.57401	0.00238095	0.0258505	0.931
REACTOME_RAC2_GTPASE_CYCLE	85	-0.650898	-1.57362	0	0.0258068	0.934
WP_INSULIN_SIGNALING	160	-0.623228	-1.57356	0	0.0255634	0.934
REACTOME_DEACTIVATION_OF_THE_BETA_CATENIN_TRANSACTIVATING_COMPLEX	42	-0.696437	-1.57248	0	0.0259125	0.939
PID_RHOA_REG_PATHWAY	46	-0.696401	-1.57157	0	0.0261228	0.942
KEGG_NOTCH_SIGNALING_PATHWAY	47	-0.681431	-1.57143	0.00345224	0.0259761	0.943
KEGG_RENAL_CELL_CARCINOMA	66	-0.665791	-1.57139	0.00219298	0.0257676	0.943
PID_SMAD2_3PATHWAY	16	-0.811803	-1.57128	0.00259403	0.0256277	0.943
WP_TGFBETA_RECEPTOR_SIGNALLING_IN_SKELETAL_DYSPLASIAS	58	-0.667704	-1.5698	0.00216685	0.0262299	0.952
BIOCARTA_HCMV_PATHWAY	17	-0.797939	-1.56935	0	0.0262753	0.955
WP_NOTCH_SIGNALING	45	-0.686444	-1.56904	0.00112994	0.0262313	0.956
WP_MAP3K1_ROLE_IN_PROMOTING_AND_BLOCKING_GONADAL_DETERMINATION	17	-0.78829	-1.56889	0.00261438	0.0260387	0.956
KEGG_ACUTE_MYELOID_LEUKEMIA	57	-0.662587	-1.56756	0.00218103	0.0265897	0.96
PID_ER_NONGENOMIC_PATHWAY	40	-0.698751	-1.56675	0	0.026838	0.961
PID_HDAC_CLASSI_PATHWAY	65	-0.65932	-1.56638	0.00108932	0.026817	0.963
PID_PDGFRB_PATHWAY	128	-0.633897	-1.5659	0	0.0268642	0.966
KEGG_PROSTATE_CANCER	89	-0.644539	-1.56586	0	0.0266578	0.966
PID_EPHRINB_REV_PATHWAY	30	-0.73192	-1.56487	0.00122399	0.026996	0.968
BIOCARTA_CXCR4_PATHWAY	19	-0.771847	-1.56308	0.00518807	0.0276183	0.969
REACTOME_REGULATION_OF_TP53_ACTIVITY_THROUGH_ACETYLATION	29	-0.71435	-1.56199	0.0060241	0.0280343	0.971
KEGG_COLORECTAL_CANCER	62	-0.657822	-1.56164	0	0.0280042	0.971
PID_NETRIN_PATHWAY	32	-0.706276	-1.56103	0.00234742	0.0280225	0.972
PID_EPHB_FWD_PATHWAY	40	-0.699334	-1.56014	0.00114679	0.0281606	0.974
REACTOME_TRANSCRIPTIONAL_REGULATION_OF_GRANULOPOIESIS	30	-0.715113	-1.55999	0.00248447	0.0279873	0.974
KEGG_TGF_BETA_SIGNALING_PATHWAY	85	-0.643368	-1.55985	0	0.0278086	0.974
WP_NANOPARTICLEMEDIATED_ACTIVATION_OF_RECEPTOR_SIGNALING	28	-0.718713	-1.55929	0.00609013	0.0279457	0.975
WP_TGFBETA_RECEPTOR_SIGNALING	54	-0.665037	-1.55902	0.00110254	0.0278788	0.976
KEGG_DILATED_CARDIOMYOPATHY	90	-0.634411	-1.55869	0	0.0279582	0.977
REACTOME_REGULATION_OF_BETA_CELL_DEVELOPMENT	42	-0.693932	-1.55782	0.00473934	0.0281275	0.978
BIOCARTA_CCR3_PATHWAY	19	-0.764102	-1.55718	0.00260756	0.0282341	0.978
PID_WNT_NONCANONICAL_PATHWAY	32	-0.716845	-1.55594	0.00353357	0.0285357	0.978
BIOCARTA_G1_PATHWAY	28	-0.732236	-1.55506	0.00481928	0.0287648	0.979
REACTOME_TRAFFICKING_OF_AMPA_RECEPTORS	31	-0.710872	-1.5549	0.00597372	0.0286431	0.979
REACTOME_G_ALPHA_12_13_SIGNALLING_EVENTS	80	-0.637996	-1.55442	0	0.0287281	0.98
REACTOME_SIGNALING_BY_PDGF	58	-0.667751	-1.55439	0	0.0285281	0.98
WP_SYNAPTIC_SIGNALING_PATHWAYS_ASSOCIATED_WITH_AUTISM_SPECTRUM_DISORDER	50	-0.677887	-1.55399	0	0.0285189	0.98
REACTOME_SIGNALLING_TO_ERKS	34	-0.70581	-1.5533	0.00355872	0.028682	0.98
WP_ARRHYTHMOGENIC_RIGHT_VENTRICULAR_CARDIOMYOPATHY	74	-0.646817	-1.55296	0	0.0286358	0.981
PID_LYSOPHOSPHOLIPID_PATHWAY	65	-0.650027	-1.55179	0	0.0290445	0.983
REACTOME_SIGNALING_BY_NOTCH3	49	-0.671389	-1.55127	0	0.0291237	0.983
WP_MESODERMAL_COMMITMENT_PATHWAY	144	-0.617958	-1.54999	0	0.029558	0.985
WP_PATHWAYS_AFFECTED_IN_ADENOID_CYSTIC_CARCINOMA	62	-0.650563	-1.54555	0	0.0318046	0.991
WP_PRION_DISEASE_PATHWAY	33	-0.700851	-1.54518	0.0023753	0.0317382	0.992
BIOCARTA_VDR_PATHWAY	24	-0.750196	-1.54505	0.00246914	0.0315981	0.993
PID_LYMPH_ANGIOGENESIS_PATHWAY	24	-0.741242	-1.54491	0.00248756	0.0314666	0.993
PID_IL3_PATHWAY	26	-0.722009	-1.54481	0.00858896	0.0312966	0.994
PID_RET_PATHWAY	39	-0.691498	-1.54467	0.00464576	0.0311756	0.994
REACTOME_FCGR_ACTIVATION	69	-0.653216	-1.54463	0	0.0309834	0.994
WP_PANCREATIC_ADENOCARCINOMA_PATHWAY	87	-0.626592	-1.54457	0	0.0308268	0.994
REACTOME_ERK_MAPK_TARGETS	22	-0.73676	-1.54409	0.00738007	0.0308818	0.994
PID_SYNDECAN_2_PATHWAY	32	-0.707313	-1.54387	0.00596659	0.0308511	0.994
KEGG_ARRHYTHMOGENIC_RIGHT_VENTRICULAR_CARDIOMYOPATHY_ARVC	74	-0.646817	-1.54379	0.00107411	0.0306858	0.994
WP_FOCAL_ADHESION	196	-0.604821	-1.54345	0	0.0306385	0.994
REACTOME_SIGNALING_BY_SCF_KIT	43	-0.680873	-1.54192	0.00344432	0.03135	0.995
PID_NECTIN_PATHWAY	26	-0.72751	-1.5418	0.00995025	0.0312099	0.995
REACTOME_RAF_INDEPENDENT_MAPK1_3_ACTIVATION	23	-0.750453	-1.54164	0.00882724	0.0310841	0.995
WP_MET_IN_TYPE_1_PAPILLARY_RENAL_CELL_CARCINOMA	56	-0.663434	-1.54119	0.00226501	0.0312354	0.995
KEGG_THYROID_CANCER	29	-0.708975	-1.54055	0.00362319	0.031422	0.995
WP_ENERGY_METABOLISM	47	-0.6679	-1.54042	0	0.0312845	0.995
REACTOME_CONSTITUTIVE_SIGNALING_BY_ABERRANT_PI3K_IN_CANCER	78	-0.641674	-1.5398	0.00107875	0.0314499	0.996
PID_NEPHRIN_NEPH1_PATHWAY	30	-0.715214	-1.53965	0.00236127	0.0313512	0.996
WP_HEART_DEVELOPMENT	44	-0.677647	-1.53942	0.00225989	0.0312898	0.996
REACTOME_OXIDATIVE_STRESS_INDUCED_SENESCENCE	64	-0.647295	-1.53915	0	0.0313008	0.996
KEGG_NATURAL_KILLER_CELL_MEDIATED_CYTOTOXICITY	137	-0.611191	-1.53884	0	0.0312348	0.996
REACTOME_RAB_REGULATION_OF_TRAFFICKING	121	-0.620296	-1.53812	0	0.0314902	0.996
WP_G_PROTEIN_SIGNALING_PATHWAYS	92	-0.627911	-1.53808	0	0.0313112	0.996
REACTOME_CIRCADIAN_CLOCK	69	-0.647446	-1.53713	0	0.031621	0.996
WP_THE_OVERLAP_BETWEEN_SIGNAL_TRANSDUCTION_PATHWAYS_THAT_CONTRIBUTE_TO_A_RANGE_OF_LMNA_LAMINOPATHIES	55	-0.662857	-1.53647	0.00111607	0.0318462	0.996
PID_IL8_CXCR1_PATHWAY	27	-0.73315	-1.53633	0.00483676	0.0317028	0.996
KEGG_MAPK_SIGNALING_PATHWAY	266	-0.600081	-1.53537	0	0.0320921	0.996
PID_HIF2PATHWAY	32	-0.706987	-1.53534	0.00235018	0.031932	0.996
KEGG_INSULIN_SIGNALING_PATHWAY	137	-0.616146	-1.53513	0	0.0318593	0.996
REACTOME_RHOJ_GTPASE_CYCLE	54	-0.653204	-1.53507	0.0045045	0.0317026	0.996
SIG_IL4RECEPTOR_IN_B_LYPHOCYTES	27	-0.719281	-1.53487	0.00872818	0.0316835	0.996
WP_AMPACTIVATED_PROTEIN_KINASE_AMPK_SIGNALING	67	-0.643114	-1.53419	0	0.0319218	0.996
PID_SHP2_PATHWAY	56	-0.650087	-1.53253	0.00111732	0.0327479	0.997
REACTOME_RND2_GTPASE_CYCLE	42	-0.67708	-1.53206	0.00117371	0.0327885	0.997
BIOCARTA_MAPK_PATHWAY	81	-0.630372	-1.53198	0	0.0326476	0.997
REACTOME_VXPX_CARGO_TARGETING_TO_CILIUM	21	-0.754783	-1.5314	0.00393701	0.0328093	0.997
KEGG_FC_GAMMA_R_MEDIATED_PHAGOCYTOSIS	93	-0.628557	-1.53044	0	0.0331164	0.997
PID_CDC42_PATHWAY	69	-0.640809	-1.52999	0	0.0331821	0.997
PID_BCR_5PATHWAY	63	-0.643146	-1.52963	0	0.0332141	0.997
REACTOME_SIGNALING_BY_EGFR	50	-0.659464	-1.52904	0.00222469	0.0333851	0.997
PID_HEDGEHOG_GLI_PATHWAY	47	-0.669704	-1.52872	0.0022779	0.0333789	0.997
PID_IFNG_PATHWAY	40	-0.676916	-1.52764	0.00235018	0.033887	0.997
WP_ENDODERM_DIFFERENTIATION	140	-0.609977	-1.52742	0	0.03382	0.997
PID_ARF6_TRAFFICKING_PATHWAY	49	-0.661624	-1.52693	0.00691244	0.0339371	0.997
REACTOME_REGULATION_OF_INSULIN_SECRETION	78	-0.631196	-1.52596	0.0010929	0.0342827	0.997
PID_MET_PATHWAY	79	-0.627316	-1.52527	0	0.0345309	0.997
WP_SREBF_AND_MIR33_IN_CHOLESTEROL_AND_LIPID_HOMEOSTASIS	16	-0.790138	-1.52488	0.00653595	0.0345654	0.997
REACTOME_SIGNALING_BY_ERBB2	49	-0.6599	-1.52487	0.00223964	0.0343887	0.997
WP_MICRORNAS_IN_CARDIOMYOCYTE_HYPERTROPHY	84	-0.627327	-1.52419	0	0.0345612	0.998
REACTOME_NOTCH_HLH_TRANSCRIPTION_PATHWAY	28	-0.715843	-1.52371	0.00603865	0.0346855	0.998
SIG_PIP3_SIGNALING_IN_B_LYMPHOCYTES	36	-0.684501	-1.52364	0.00574053	0.0345412	0.998
REACTOME_SIGNALING_BY_PDGFR_IN_DISEASE	20	-0.743039	-1.52331	0.0101394	0.0346147	0.998
REACTOME_EPHRIN_SIGNALING	19	-0.751876	-1.52316	0.00646831	0.0345424	0.998
WP_HEPATITIS_B_INFECTION	152	-0.600485	-1.52271	0	0.034655	0.998
BIOCARTA_RACCYCD_PATHWAY	26	-0.715396	-1.52235	0.00358852	0.034712	0.998
REACTOME_INSULIN_RECEPTOR_SIGNALLING_CASCADE	54	-0.651166	-1.52233	0.00332963	0.0345415	0.998
WP_KISSPEPTINKISSPEPTIN_RECEPTOR_SYSTEM_IN_THE_OVARY	39	-0.68322	-1.5222	0.00233372	0.0344366	0.998
REACTOME_SIGNALING_BY_TGFB_FAMILY_MEMBERS	102	-0.625945	-1.52208	0.0010395	0.0343229	0.998
WP_HYPOTHESIZED_PATHWAYS_IN_PATHOGENESIS_OF_CARDIOVASCULAR_DISEASE	24	-0.736185	-1.52177	0.00511509	0.0343361	0.998
REACTOME_FCERI_MEDIATED_MAPK_ACTIVATION	87	-0.625806	-1.52082	0.00105932	0.0347317	0.998
PID_CXCR4_PATHWAY	98	-0.621697	-1.52026	0	0.0348633	1
KEGG_SMALL_CELL_LUNG_CANCER	84	-0.633242	-1.52016	0.00106045	0.0347495	1
SA_PTEN_PATHWAY	17	-0.763457	-1.52012	0.00918635	0.0345941	1
WP_MAPK_CASCADE	33	-0.693182	-1.52001	0.00486618	0.0344925	1
REACTOME_SIGNALING_BY_PTK6	54	-0.662417	-1.51843	0.00223964	0.0352919	1
REACTOME_SYNTHESIS_OF_IP3_AND_IP4_IN_THE_CYTOSOL	26	-0.717425	-1.51776	0.00483092	0.035578	1
KEGG_B_CELL_RECEPTOR_SIGNALING_PATHWAY	75	-0.628723	-1.51755	0	0.0355614	1
REACTOME_SHC1_EVENTS_IN_ERBB2_SIGNALING	22	-0.736574	-1.51721	0.00636132	0.0355684	1
REACTOME_GPVI_MEDIATED_ACTIVATION_CASCADE	34	-0.679393	-1.51608	0.00481348	0.0360243	1
WP_MAMMALIAN_DISORDER_OF_SEXUAL_DEVELOPMENT	25	-0.718555	-1.51579	0.00367647	0.0360065	1
REACTOME_HS_GAG_DEGRADATION	22	-0.724857	-1.51525	0.00876095	0.0361166	1
REACTOME_RORA_ACTIVATES_GENE_EXPRESSION	18	-0.764875	-1.51502	0.00776197	0.0360893	1
WP_IL4_SIGNALING_PATHWAY	54	-0.650904	-1.51496	0.00340522	0.0359576	1
WP_ESTROGEN_SIGNALING_PATHWAY	23	-0.727916	-1.51402	0.00721154	0.0363601	1
WP_NONSMALL_CELL_LUNG_CANCER	72	-0.637399	-1.51365	0.00108814	0.0364127	1
REACTOME_RAC3_GTPASE_CYCLE	91	-0.623054	-1.51347	0	0.0363661	1
REACTOME_MET_PROMOTES_CELL_MOTILITY	41	-0.672191	-1.51322	0	0.0363958	1
REACTOME_SIGNALLING_TO_RAS	20	-0.751802	-1.51307	0.0138539	0.0363233	1
KEGG_MELANOMA	71	-0.635488	-1.51288	0	0.0362515	1
PID_AR_PATHWAY	61	-0.643774	-1.51213	0	0.0365847	1
WP_INTERLEUKIN11_SIGNALING_PATHWAY	43	-0.662382	-1.51207	0.00691244	0.0364559	1
PID_REELIN_PATHWAY	28	-0.708915	-1.51051	0.00846433	0.0372862	1
KEGG_LONG_TERM_POTENTIATION	70	-0.628112	-1.50954	0.0032538	0.0377841	1
WP_EPO_RECEPTOR_SIGNALING	26	-0.712624	-1.50902	0.00609013	0.0380181	1
REACTOME_FCGR3A_MEDIATED_IL10_SYNTHESIS	95	-0.615257	-1.50788	0	0.0385898	1
WP_IL1_SIGNALING_PATHWAY	55	-0.643548	-1.50651	0	0.0392799	1
PID_AVB3_INTEGRIN_PATHWAY	73	-0.630645	-1.50556	0.00107296	0.0397429	1
WP_RANKLRANK_RECEPTOR_ACTIVATOR_OF_NFKB_LIGAND_SIGNALING_PATHWAY	55	-0.648974	-1.50493	0.0032967	0.039977	1
WP_THE_INFLUENCE_OF_LAMINOPATHIES_ON_WNT_SIGNALING	35	-0.679931	-1.50487	0.00583431	0.0398292	1
WP_NONGENOMIC_ACTIONS_OF_125_DIHYDROXYVITAMIN_D3	71	-0.626791	-1.50486	0	0.039666	1
REACTOME_RAB_GEFS_EXCHANGE_GTP_FOR_GDP_ON_RABS	89	-0.61588	-1.50472	0.00212314	0.0396254	1
REACTOME_ACTIVATION_OF_GENE_EXPRESSION_BY_SREBF_SREBP	42	-0.670638	-1.50469	0.00232288	0.0394644	1
KEGG_AXON_GUIDANCE	128	-0.602664	-1.50312	0	0.0404459	1
PID_HES_HEY_PATHWAY	48	-0.658025	-1.50279	0.00228311	0.0404688	1
REACTOME_TBC_RABGAPS	44	-0.659746	-1.50276	0.00579374	0.0403228	1
REACTOME_SUMOYLATION_OF_DNA_METHYLATION_PROTEINS	16	-0.770111	-1.50137	0.00801068	0.0410828	1
REACTOME_SIGNALING_BY_TGF_BETA_RECEPTOR_COMPLEX	73	-0.624277	-1.50108	0.00108814	0.0411149	1
REACTOME_SIGNALING_BY_FGFR3	40	-0.668003	-1.50103	0.00339751	0.0409763	1
WP_LEPTIN_SIGNALING_PATHWAY	76	-0.625022	-1.5001	0.00320513	0.0414542	1
KEGG_TYPE_II_DIABETES_MELLITUS	47	-0.651501	-1.49959	0.00569476	0.0415973	1
WP_THYMIC_STROMAL_LYMPHOPOIETIN_TSLP_SIGNALING_PATHWAY	47	-0.653747	-1.49874	0.00454545	0.0420325	1
REACTOME_INTEGRATION_OF_ENERGY_METABOLISM	108	-0.606494	-1.49755	0.00104275	0.042716	1
KEGG_FOCAL_ADHESION	197	-0.590507	-1.49742	0	0.0426134	1
WP_ANGIOGENESIS	24	-0.723657	-1.49519	0.0113636	0.0440309	1
REACTOME_HDMS_DEMETHYLATE_HISTONES	22	-0.734281	-1.49513	0.0125628	0.043908	1
WP_PATHWAYS_REGULATING_HIPPO_SIGNALING	98	-0.609887	-1.49392	0.00104603	0.0446748	1
PID_RXR_VDR_PATHWAY	26	-0.716563	-1.49202	0.0155317	0.0459139	1
PID_RAC1_REG_PATHWAY	38	-0.668216	-1.49176	0.00582072	0.045914	1
REACTOME_RUNX2_REGULATES_OSTEOBLAST_DIFFERENTIATION	24	-0.714601	-1.49116	0.015	0.0461238	1
KEGG_GAP_JUNCTION	88	-0.609862	-1.49052	0.00105263	0.0463824	1
REACTOME_NCAM_SIGNALING_FOR_NEURITE_OUT_GROWTH	63	-0.627425	-1.4902	0.00660066	0.0464034	1
REACTOME_NRAGE_SIGNALS_DEATH_THROUGH_JNK	59	-0.631055	-1.48909	0.00223464	0.0471685	1
REACTOME_CTLA4_INHIBITORY_SIGNALING	21	-0.71996	-1.48856	0.0187032	0.0473926	1
WP_GPR40_PATHWAY	15	-0.775518	-1.48786	0.0180412	0.0477326	1
REACTOME_RHOQ_GTPASE_CYCLE	59	-0.637157	-1.48756	0.0055991	0.047767	1
REACTOME_NR1H2_AND_NR1H3_MEDIATED_SIGNALING	47	-0.644554	-1.48753	0.00671141	0.0475932	1
WP_BMP_SIGNALING_PATHWAY_IN_EYELID_DEVELOPMENT	20	-0.722957	-1.48678	0.0126582	0.0480383	1
KEGG_T_CELL_RECEPTOR_SIGNALING_PATHWAY	107	-0.602383	-1.48676	0.00102669	0.047876	1
REACTOME_ANTIGEN_ACTIVATES_B_CELL_RECEPTOR_BCR_LEADING_TO_GENERATION_OF_SECOND_MESSENGERS	86	-0.621314	-1.48652	0	0.0478605	1
BIOCARTA_WNT_PATHWAY	24	-0.709434	-1.48641	0.00973236	0.0477711	1
REACTOME_REGULATION_OF_CHOLESTEROL_BIOSYNTHESIS_BY_SREBP_SREBF	55	-0.638011	-1.48641	0.00787402	0.0475932	1
PID_ERBB2_ERBB3_PATHWAY	44	-0.654704	-1.48615	0.00895857	0.0476568	1
WP_NETRINUNC5B_SIGNALING_PATHWAY	49	-0.647431	-1.48607	0.00443459	0.0475212	1
REACTOME_OPIOID_SIGNALLING	89	-0.608828	-1.48517	0.00209644	0.0480214	1
PID_ECADHERIN_NASCENT_AJ_PATHWAY	38	-0.667223	-1.48488	0.00465658	0.0481047	1
KEGG_ALDOSTERONE_REGULATED_SODIUM_REABSORPTION	42	-0.661955	-1.48455	0.00688863	0.0481909	1
WP_HEAD_AND_NECK_SQUAMOUS_CELL_CARCINOMA	73	-0.614722	-1.48436	0.00540541	0.0480952	1
PID_LKB1_PATHWAY	47	-0.64663	-1.48415	0.00452489	0.0480763	1
PID_FCER1_PATHWAY	59	-0.634893	-1.48372	0.00328228	0.0483097	1
WP_STEROL_REGULATORY_ELEMENTBINDING_PROTEINS_SREBP_SIGNALLING	69	-0.620489	-1.48344	0.00219058	0.048369	1
REACTOME_GLUCAGON_LIKE_PEPTIDE_1_GLP1_REGULATES_INSULIN_SECRETION	42	-0.657049	-1.48273	0.00679502	0.0487243	1
REACTOME_SIGNALING_BY_ERBB2_IN_CANCER	25	-0.705791	-1.48206	0.0168878	0.0490919	1
PID_FAS_PATHWAY	38	-0.665925	-1.48192	0.00580046	0.0490057	1
REACTOME_PHOSPHOLIPID_METABOLISM	200	-0.583825	-1.48188	0	0.0488562	1
